# Supplementary material for: Synthetic circuits reveal how mechanisms of gene regulatory networks constrain evolution
Source: Mol Syst Biol. 2018 Sep 10;14(9):e8102. doi: 10.15252/msb.20178102 (PMC6129954; doi:10.15252/msb.20178102)
Supplement: Supplementary file 2 — Dataset EV1 [file MSB-14-e8102-s002.xlsx]

## Sheet: Description
Description of Dataset EV1
This Dataset contains the sequences of the regulatory regions of all the mutants reported in this study. OG: opposing gradient network; CG: concurring gradient network

## Sheet: OG red
opposing gradients network: red gene
					AraC binding																																				-35						promoter pBAD
phenotype	name	mutations	deletions	insertions
stripe	WT				A	T	A	G	C	A	T	T	T	T	T	A	T	C	C	A	T	A	A	G	A	T	T	A	G	C	G	G	t	T	C	C	T	A	C	C	T	G	A	C	G	C	T	T	T
stripe	1_3_s	3	0	0	A	T	A	G	C	A	T	T	T	T	T	T	T	C	C	A	T	A	A	G	A	T	T	A	G	C	G	G	T	T	C	C	T	A	C	C	G	G	A	C	G	C	T	T	T
stripe	1_5_s	3	0	0	A	T	A	G	C	A	T	T	T	T	T	A	T	C	C	A	T	A	A	G	A	T	T	G	G	C	G	G	T	T	C	A	T	A	C	C	T	G	A	C	G	C	T	T	T
stripe	1_8_s	3	0	0	G	T	A	G	C	A	G	T	T	T	T	T	T	C	C	A	T	A	A	G	A	T	T	A	G	C	G	G	T	T	C	C	T	A	C	C	T	G	A	C	G	C	T	T	T
stripe	1_15_s	3	0	0	A	T	A	G	C	G	T	T	T	T	T	A	G	C	C	A	T	A	A	G	A	T	T	A	G	C	G	G	T	T	C	C	T	A	C	C	T	G	A	C	G	C	T	T	T
stripe	1_17_s	1	0	0	A	T	A	G	C	A	T	T	T	T	T	A	T	C	C	A	T	A	A	G	A	T	T	A	G	C	G	G	T	T	C	C	T	A	C	C	T	G	A	C	G	T	T	T	T
stripe	1_24_s	1	0	0	A	T	A	G	C	A	T	T	T	T	T	A	T	C	C	A	T	A	A	G	A	T	T	A	G	C	G	G	A	T	C	C	T	A	C	C	T	G	A	C	G	C	T	T	T
stripe	1_29_s	4	0	0	A	T	A	G	C	A	T	T	T	T	T	A	T	C	C	A	T	A	A	G	A	T	T	A	G	C	G	G	T	T	C	C	T	A	C	C	T	G	A	C	T	C	T	T	T
stripe	1_41_s	2	0	0	A	T	A	G	C	A	T	T	T	T	T	A	T	C	C	A	G	A	A	G	A	T	T	A	G	C	G	G	T	T	C	C	T	A	C	C	T	G	A	C	G	C	T	T	T
stripe	1_44_s	3	0	0	C	T	G	G	C	A	T	T	T	T	T	A	T	C	C	A	T	A	A	G	A	T	T	A	G	C	G	G	T	T	C	C	T	A	C	C	T	G	A	C	G	C	T	T	T
stripe	1_45_s	6	0	0	A	T	A	G	T	A	T	T	T	T	G	A	T	C	C	A	T	A	A	G	A	T	T	A	G	C	G	G	T	T	T	C	T	A	C	C	T	G	A	C	G	T	T	T	T
stripe	1_60_s	1	0	0	A	T	A	G	C	A	T	T	T	T	T	A	T	C	C	A	T	A	A	G	A	T	T	A	G	C	G	G	T	T	C	C	T	A	C	C	T	G	A	C	G	C	T	T	T
stripe	1_62_s	2	0	0	A	T	A	G	C	A	T	T	T	T	T	A	T	C	C	A	T	A	A	T	A	T	T	A	G	C	G	G	T	T	C	C	T	A	C	C	T	G	A	C	G	C	T	T	T
stripe	1_66_s	2	0	0	A	T	A	G	C	A	T	T	T	T	T	A	T	C	C	A	T	A	C	G	A	T	T	A	G	C	G	G	T	T	C	C	A	A	C	C	T	G	A	C	G	C	T	T	T
stripe	1_69_s	4	0	0	A	G	A	G	C	A	T	T	T	T	T	A	T	C	C	A	T	A	A	G	A	T	T	A	G	C	G	G	T	T	C	G	T	A	C	C	T	G	A	C	G	C	T	T	T
stripe	3_7_s	3	0	0	A	T	A	G	C	A	T	T	T	T	T	A	T	C	C	A	T	A	A	G	A	T	T	A	G	C	G	A	T	T	C	C	T	A	C	C	T	G	T	C	G	C	T	T	T
stripe	3_21_s	4	0	0	A	T	A	G	C	T	T	T	T	T	T	A	T	C	C	A	T	A	A	G	A	T	T	A	G	C	G	G	T	G	C	C	T	A	C	C	T	G	A	C	G	C	T	T	T
stripe	3_72_s	4	0	0	A	T	A	G	C	A	T	T	G	T	T	A	T	C	C	A	T	A	T	G	A	T	T	A	G	C	G	G	T	T	C	C	T	A	C	C	T	G	A	C	G	C	T	T	T
stripe	3_73_s	3	0	0	A	T	A	G	C	A	T	T	T	T	T	A	T	C	C	A	T	A	A	A	A	T	T	A	G	C	G	G	T	T	C	C	T	A	C	C	T	G	A	C	G	C	T	C	T
stripe	3_74_s	4	0	0	A	T	A	G	C	A	T	T	T	T	T	A	T	C	C	A	T	A	A	G	A	T	T	A	G	C	G	G	T	T	C	C	T	A	C	C	T	G	A	C	G	C	T	T	A
stripe	3_83_s	2	0	0	A	T	A	G	C	A	T	T	T	T	T	A	T	C	C	A	T	A	A	G	A	T	T	A	G	C	G	G	T	T	C	C	T	A	C	C	T	G	A	C	G	C	T	T	T
stripe	3_84_s	4	0	0	A	T	A	G	C	A	T	T	T	T	T	A	T	C	C	A	T	A	A	G	A	T	T	A	G	C	G	G	T	T	C	C	T	A	C	C	T	G	A	C	T	C	T	T	T
stripe	3_88_s	5	0	0	A	T	T	G	C	A	T	T	T	T	T	G	T	C	T	A	T	A	A	G	A	T	T	A	G	C	G	G	T	T	C	C	T	A	C	A	T	G	A	C	G	C	T	T	T
stripe	3_89_s	3	0	0	A	T	A	G	C	A	T	T	T	T	T	A	T	C	C	A	T	A	A	G	A	T	T	A	G	C	G	G	T	T	C	C	T	C	C	C	T	G	A	T	G	C	T	T	A
stripe	5_4_s	2	0	0	A	T	A	G	C	A	T	T	T	T	T	A	T	C	C	A	T	G	A	G	A	T	T	A	G	C	G	G	T	T	C	C	T	A	C	C	T	G	A	C	G	C	T	T	T
stripe	5_6_s	1	0	0	A	T	A	G	C	A	T	T	T	T	T	A	T	C	C	A	T	A	A	G	A	T	T	A	G	C	G	G	T	T	C	C	T	A	C	C	T	G	A	C	G	C	T	A	T
stripe	5_13_s	5	0	0	A	T	A	G	C	C	T	T	T	T	T	A	T	C	C	A	T	A	A	G	T	T	T	A	G	C	G	G	T	T	C	C	T	A	C	C	T	G	A	C	G	C	T	T	T
stripe	5_23_s	1	0	0	A	T	A	G	G	A	T	T	T	T	T	A	T	C	C	A	T	A	A	G	A	T	T	A	G	C	G	G	T	T	C	C	T	A	C	C	T	G	A	C	G	C	T	T	T
stripe	5_36_s	1	0	0	A	T	A	G	C	A	T	T	T	T	T	A	T	C	C	A	T	A	A	G	A	G	T	A	G	C	G	G	T	T	C	C	T	A	C	C	T	G	A	C	G	C	T	T	T
stripe	5_37_s	2	0	0	A	T	A	G	C	A	T	T	T	T	T	A	T	C	C	A	T	A	A	G	A	T	T	A	G	C	G	G	T	T	A	C	T	A	C	C	T	G	A	C	G	A	T	T	T
stripe	5_44_s	2	0	0	T	T	A	G	C	A	T	T	T	T	T	A	T	C	C	A	T	A	A	G	A	T	T	A	G	C	G	G	T	T	C	C	T	A	C	C	T	G	A	C	G	C	T	T	G
stripe	5_56_s	2	0	0	A	T	A	G	C	A	T	T	T	T	T	A	T	C	C	A	T	C	A	G	A	T	T	A	G	C	G	G	T	T	C	C	C	A	C	C	T	G	A	C	G	C	T	T	T
stripe	5_62_s	5	0	0	A	T	A	G	C	G	T	T	T	T	T	A	T	C	C	A	T	A	T	G	A	T	T	A	G	C	G	G	T	T	C	C	T	A	C	C	T	T	A	C	G	C	T	T	T
stripe	5_65_s	2	0	0	A	T	A	G	C	A	T	T	T	C	T	A	T	C	C	A	T	A	A	G	A	T	T	A	G	C	G	G	T	T	A	C	T	A	C	C	T	G	A	C	G	C	T	T	T
stripe	5_74_s	5	0	0	A	T	A	G	C	A	T	T	T	T	T	A	T	C	C	A	T	A	A	G	A	T	T	A	G	C	G	G	T	T	C	C	G	A	C	C	T	G	A	C	G	C	T	G	T
stripe	5_89_s	2	0	0	A	T	A	G	C	A	T	T	T	T	T	A	T	C	C	A	T	A	A	G	A	T	T	A	G	C	G	G	A	T	C	C	T	A	T	C	T	G	A	C	G	C	T	T	T
increase	1_2_i	4	0	0	A	T	A	G	C	A	T	T	T	T	T	A	T	C	C	A	T	A	G	G	A	T	T	A	G	T	G	G	T	T	C	C	T	A	C	C	T	G	G	C	G	A	T	T	T
increase	1_32_i	4	0	0	A	T	A	G	C	A	T	T	T	T	T	A	G	C	C	A	T	A	G	G	A	T	T	A	G	C	G	G	T	A	C	C	T	A	C	C	T	G	A	C	G	C	T	A	T
increase	1_33_i	6	0	0	A	T	A	G	C	A	T	T	T	G	T	T	T	C	C	T	T	A	A	G	T	T	T	A	G	C	G	G	T	T	C	C	T	A	C	C	T	G	A	C	G	C	G	T	T
increase	1_40_i	6	0	0	A	T	A	G	C	T	T	T	T	T	T	A	T	C	C	A	T	G	A	G	A	T	T	A	G	C	G	G	T	T	C	T	T	A	C	C	T	G	A	C	G	C	T	T	T
increase	1_47_i	5	1	0	A	T	A	G	C	A	T	T	T	T	T	A	T	C	C	A	T	A	A	G	A	A	T	A	G	C	G	C	T	T	C	C	T	A	C	A	T	G	A	C	G	G	T	T	T
increase	1_50_i	2	0	0	A	T	A	G	C	A	T	T	T	T	T	A	T	C	G	A	T	A	A	G	A	T	T	A	G	T	G	G	T	T	C	C	T	A	C	C	T	G	A	C	G	C	T	T	T
increase	1_51_i	4	0	0	A	T	C	G	C	A	T	T	T	T	T	A	T	C	C	A	T	A	A	G	A	T	T	A	G	C	G	G	T	T	C	C	T	A	G	C	T	G	A	C	G	C	T	T	T
increase	1_52_i	5	0	0	A	G	A	G	C	A	T	T	T	T	T	A	T	C	C	T	T	A	A	G	G	T	T	A	G	C	G	G	T	T	C	C	T	A	C	C	T	G	A	C	G	C	C	T	T
increase	1_58_i	8	0	0	A	T	A	G	C	A	T	T	T	T	T	A	T	C	C	A	T	A	A	G	A	T	T	A	G	C	G	G	T	T	C	C	T	G	C	C	T	G	A	C	G	C	T	T	G
increase	1_61_i	4	0	0	A	T	A	G	C	A	T	T	T	T	T	A	T	C	C	A	T	A	A	G	A	T	T	A	G	C	G	G	T	T	C	C	T	A	C	C	T	G	A	C	G	C	T	T	T
increase	1_63_i	4	0	0	A	T	A	G	C	A	T	T	T	T	T	A	T	C	C	G	T	C	A	G	A	T	G	G	G	C	G	G	T	T	C	C	T	A	C	C	T	G	A	C	G	C	T	T	T
increase	1_70_i	5	0	0	A	A	A	G	C	A	T	T	T	T	T	A	T	C	C	A	T	A	A	G	A	T	T	A	G	G	G	G	T	T	C	C	T	A	C	C	T	G	A	C	G	C	T	G	T
increase	1_78_i	4	0	0	A	T	A	G	A	A	T	T	T	T	T	A	T	C	C	A	T	A	A	G	A	T	T	A	G	C	G	G	T	T	C	C	C	A	C	C	C	G	C	C	G	C	T	T	T
increase	1_79_i	2	0	0	A	T	A	G	C	A	T	T	T	T	T	A	T	C	C	A	T	T	A	G	A	T	T	A	G	C	G	G	T	G	C	C	T	A	C	C	T	G	A	C	G	C	T	T	T
increase	1_84_i	4	0	0	A	G	A	G	C	A	T	T	T	T	T	A	T	C	C	A	T	A	A	G	A	T	T	A	G	C	G	G	T	T	C	C	T	A	C	C	T	G	A	C	G	C	T	G	T
increase	1_86_i	3	0	0	A	T	A	G	C	A	T	T	G	T	T	A	T	C	C	A	T	A	A	G	A	T	T	C	G	C	G	G	T	T	C	C	T	A	C	C	T	G	A	C	G	C	T	T	T
increase	1_90_i	5	0	0	A	T	A	G	G	A	T	T	T	T	T	A	T	C	C	A	T	A	A	G	A	T	T	A	G	C	G	G	T	T	C	C	T	A	C	C	T	G	G	C	G	C	T	G	T
increase	1_92_i	4	0	0	A	T	A	G	C	A	T	T	T	T	T	A	T	C	C	A	T	A	A	G	A	T	T	A	G	C	G	G	T	T	C	G	T	A	C	G	T	G	A	C	G	C	T	T	T
increase	3_9_i	6	0	0	A	T	A	G	C	A	C	T	T	C	T	A	T	C	A	A	T	A	A	G	A	T	T	G	G	C	G	G	T	T	C	C	T	A	C	C	T	G	A	C	G	C	T	T	T
increase	3_16_i	5	0	0	A	T	A	G	C	A	T	T	T	T	T	A	T	C	C	A	T	A	C	G	A	T	T	A	G	C	G	G	T	T	C	C	T	A	C	T	T	G	A	C	G	C	T	T	T
increase	3_23_i	3	0	0	A	T	A	G	C	A	T	T	T	T	T	A	T	C	C	A	T	A	A	T	A	T	T	A	T	C	A	G	T	T	C	C	T	A	C	C	T	G	A	C	G	C	T	T	T
increase	3_31_i	6	0	0	C	T	A	G	C	A	G	T	T	T	C	A	T	C	C	A	T	A	A	G	A	T	T	G	G	C	G	G	T	T	C	C	C	A	A	C	T	G	A	C	G	C	T	T	T
increase	3_36_i	3	0	0	A	T	A	G	C	A	T	T	T	T	T	A	T	C	C	A	T	A	A	G	A	T	A	T	G	C	G	G	T	T	C	C	T	A	C	C	T	G	A	C	G	C	T	T	T
increase	3_49_i	5	0	0	A	T	A	G	C	A	T	T	T	T	T	A	T	C	A	A	T	A	A	T	A	A	T	A	G	C	G	G	T	T	C	C	T	A	C	C	C	G	A	C	G	C	T	T	T
increase	3_50_i	3	0	0	A	T	A	G	C	A	T	T	T	T	T	A	T	C	C	A	T	A	A	G	A	T	T	A	G	C	G	G	T	T	C	C	T	A	T	C	T	G	A	C	G	C	T	T	T
increase	3_71_i	3	0	0	A	T	A	G	C	A	T	T	T	T	T	G	T	C	C	A	T	A	A	G	A	T	T	A	G	C	G	G	T	T	C	C	T	A	C	A	G	G	A	C	G	C	T	T	T
increase	3_80_i	4	0	0	A	T	A	G	C	G	T	T	T	T	T	A	T	C	C	A	T	A	A	G	A	G	T	A	G	C	G	G	T	T	C	C	T	A	C	C	T	G	A	C	G	C	T	T	T
increase	3_90_i	3	0	0	A	T	A	G	C	A	T	T	T	T	T	A	T	C	C	A	T	A	A	G	A	T	T	A	G	C	G	G	T	T	C	C	T	A	C	C	T	G	A	C	A	C	T	T	T
increase	5_7_i	3	0	0	A	T	A	G	C	A	T	T	T	T	T	A	T	C	C	A	T	A	A	G	A	T	T	A	G	C	G	G	T	T	C	C	T	A	C	C	T	G	A	C	G	C	T	T	T
increase	5_11_i	2	1	0	A	T	A	G	C	A	T	T	T	T	T	A	T	C	C	A	T	A	A	G	A	T	T	G	G	C	G	G	T	T	C	C	T	G	C	C	T	G	A	C	G	C	T	T	T
increase	5_14_i	3	0	0	C	T	A	G	C	A	T	T	T	T	T	A	T	C	C	A	T	A	A	G	A	T	T	A	G	C	G	G	T	T	C	C	C	A	C	C	T	G	A	C	G	C	T	T	T
increase	5_20_i	2	0	0	A	T	A	G	C	A	T	T	T	T	T	A	T	C	C	A	T	A	A	G	A	T	T	A	G	C	G	A	T	T	C	C	T	A	C	C	T	G	A	C	C	C	T	T	T
increase	5_34_i	6	0	0	A	T	A	G	C	A	T	C	T	T	T	A	T	C	C	A	T	T	C	G	A	T	T	A	G	C	G	G	T	T	C	C	T	A	C	C	T	G	A	C	G	C	G	T	T
increase	5_55_i	3	1	0	A	T	A	G	C	A	T	T	T	T	T	A	T	C	C	A	T	A	A	G	A	T	T	A	G	C	G	G	T	T	C	C	T	A	C	C	T	G	A	G	G	C	T	T	T
increase	5_59_i	4	0	0	C	T	A	G	C	A	T	T	T	T	T	A	T	C	C	A	T	A	A	G	A	T	T	A	G	C	G	G	T	T	C	C	T	A	T	C	T	G	A	C	G	C	T	T	T
increase	5_70_i	2	0	0	A	T	A	G	C	A	T	T	T	T	T	A	T	C	C	A	T	A	A	G	A	T	T	A	G	G	G	G	T	T	C	C	T	A	C	C	T	G	A	C	G	T	T	T	T
decrease	1_39_d	3	0	0	A	T	A	G	C	A	T	T	T	T	T	A	T	C	C	A	T	A	A	G	A	T	T	A	G	C	G	G	G	A	T	C	T	A	C	C	T	G	A	C	G	C	T	T	T
decrease	1_64_d	1	0	0	A	T	A	G	C	A	T	T	T	T	T	A	T	C	C	A	T	A	A	G	A	T	T	A	G	C	G	G	T	T	C	C	T	A	C	C	T	G	A	C	G	C	T	T	T
decrease	1_71_d	2	0	0	A	T	A	G	C	A	T	T	T	T	T	A	T	T	C	A	T	A	A	G	A	T	T	A	G	C	G	G	T	T	C	C	T	A	C	C	T	G	A	C	G	C	T	T	T
decrease	1_77_d	5	0	0	A	T	A	G	C	A	T	T	T	T	T	A	T	T	C	A	T	A	A	G	A	T	T	A	G	C	A	G	T	T	C	A	T	A	C	C	T	G	G	C	G	C	T	T	T
decrease	1_89_d	4	0	0	A	T	A	G	C	A	T	T	T	T	T	A	T	C	C	A	T	A	A	G	A	T	T	A	G	C	G	G	T	T	C	C	T	A	C	C	T	G	G	C	G	C	T	T	T
decrease	1_91_d	3	0	0	A	T	A	G	C	A	T	T	T	T	T	A	T	C	C	A	T	A	A	G	A	T	T	A	G	C	G	G	T	T	C	C	T	G	C	C	T	G	A	C	G	C	T	T	T
decrease	5_86_d	5	0	0	T	T	A	G	C	A	T	T	T	T	T	A	T	C	C	T	T	A	A	T	A	T	T	A	G	C	G	G	T	T	C	C	T	T	C	C	T	C	A	C	G	C	T	T	T
flat	5_66_f	4	0	0	A	T	A	G	C	A	T	T	T	T	T	A	T	C	C	A	G	A	A	G	A	T	T	A	G	C	G	G	T	A	C	C	T	A	C	C	C	G	A	G	G	C	T	T	T
[truncated: 24 more columns]

## Sheet: OG blue
opposing gradients network: blue gene
					-35						promoter J23114																	-10																		operator TetO
phenotype	name	mutations	deletions	insertions
stripe	WT				T	T	T	A	T	G	G	C	T	A	G	C	T	C	A	G	T	C	C	T	A	G	G	T	A	C	A	A	T	G	C	T	A	G	C	G	A	A	G	G	G	T	C	C	C
stripe	3_6_s	3	0	0	T	T	T	A	T	G	G	C	T	A	G	C	T	C	A	G	T	T	C	T	A	G	G	A	A	C	A	A	T	G	C	T	A	G	C	G	A	A	G	G	G	T	C	C	C
stripe	3_7_s	1	0	0	T	T	T	A	T	G	G	C	T	A	G	C	T	C	A	G	T	C	C	T	A	G	G	T	A	C	A	A	T	G	C	T	A	G	C	G	A	A	G	G	G	T	C	C	C
stripe	3_16_s	3	0	0	T	T	T	A	T	G	G	C	T	G	G	C	T	C	A	G	T	C	C	T	A	G	C	T	A	C	A	A	T	G	C	T	A	G	C	G	A	A	G	G	G	T	T	C	C
stripe	3_18_s	1	0	0	T	T	T	A	T	G	G	C	T	A	G	C	T	C	A	G	T	C	C	T	A	G	G	T	A	C	A	A	T	G	C	T	A	G	C	G	A	A	G	G	G	T	C	C	C
stripe	3_19_s	2	0	0	T	T	T	A	T	G	G	C	T	A	G	C	T	C	A	G	T	C	C	T	G	G	G	T	A	C	A	A	T	G	G	T	A	G	C	G	A	A	G	G	G	T	C	C	C
stripe	3_33_s	6	0	0	T	T	T	A	T	G	G	C	T	A	G	C	T	C	A	T	T	C	C	G	G	G	G	T	A	C	A	A	T	G	C	T	C	G	A	G	A	A	G	G	G	T	C	C	C
stripe	3_41_s	3	0	0	T	T	T	A	T	C	G	C	T	T	G	C	T	C	A	G	T	C	C	T	A	G	G	T	A	C	A	A	T	G	C	T	A	G	C	G	A	A	G	G	G	T	C	C	T
stripe	3_48_s	2	0	0	T	T	T	A	T	G	G	C	T	A	G	C	T	C	A	G	T	C	C	T	A	G	G	T	A	C	A	A	T	G	C	T	A	G	C	G	A	A	G	G	T	T	C	C	C
stripe	3_56_s	1	0	0	T	T	T	A	T	G	T	C	T	A	G	C	T	C	A	G	T	C	C	T	A	G	G	T	A	C	A	A	T	G	C	T	A	G	C	G	A	A	G	G	G	T	C	C	C
stripe	3_62_s	1	0	0	T	T	T	A	T	G	G	C	T	A	G	C	T	C	A	G	T	C	C	T	A	G	G	T	A	C	A	A	T	G	C	T	A	G	C	G	A	A	G	G	G	T	C	C	C
stripe	3_63_s	3	0	0	T	T	T	A	T	G	G	C	C	A	G	C	T	C	A	G	T	C	C	T	T	G	G	T	A	C	A	A	T	G	C	T	A	G	C	G	A	A	G	G	G	T	C	C	C
stripe	3_68_s	3	0	0	T	T	T	A	T	G	G	C	T	A	G	C	T	C	G	G	T	C	C	G	A	G	G	T	A	C	A	A	T	G	C	T	A	G	C	G	C	A	G	G	G	T	C	C	C
stripe	4_33_s	3	0	0	T	T	T	A	T	G	G	C	T	A	G	C	T	C	A	G	T	C	T	T	A	T	G	T	A	C	A	A	T	G	C	T	A	G	C	G	A	A	G	G	G	T	C	C	C
stripe	4_37_s	1	0	0	T	T	T	A	T	G	G	C	T	A	G	C	T	C	A	G	T	C	C	T	A	G	G	T	A	C	A	A	T	G	C	T	A	G	C	G	A	A	G	G	G	T	C	C	C
stripe	4_38_s	2	0	0	T	T	T	A	T	G	G	C	T	A	G	C	T	A	A	G	T	C	C	T	A	G	G	T	A	C	A	A	T	G	C	T	A	A	C	G	A	A	G	G	G	T	C	C	C
stripe	4_44_s	3	0	0	T	T	T	A	T	G	G	C	A	A	G	C	T	C	A	G	T	C	C	C	A	G	G	T	A	C	A	A	T	G	C	T	A	G	C	G	A	A	G	G	G	T	C	C	C
stripe	4_47_s	1	0	0	T	T	T	A	T	G	G	C	T	A	G	C	T	C	A	G	T	C	C	T	A	G	G	T	A	T	A	A	T	G	C	T	A	G	C	G	A	A	G	G	G	T	C	C	C
stripe	4_79_s	1	0	0	T	T	T	A	T	G	G	C	T	A	G	C	T	C	A	G	T	C	C	T	A	G	G	T	A	C	A	A	T	G	C	T	A	G	C	G	A	A	G	G	G	T	C	C	C
stripe	4_86_s	3	0	0	T	T	T	A	T	G	G	C	T	A	G	C	T	C	A	G	T	C	C	T	A	T	G	T	A	C	A	A	T	G	C	T	C	G	C	G	A	A	G	G	G	T	C	C	C
decrease	3_2_d	2	0	1	T	T	T	A	T	G	G	C	T	A	G	C	T	C	A	G	C	C	CC	T	A	G	G	T	A	C	A	A	T	G	C	T	A	G	C	G	A	A	G	G	G	T	C	C	A
decrease	3_8_d	3	0	0	T	G	G	A	T	G	G	C	T	A	G	C	T	C	A	G	T	C	C	T	A	G	G	T	A	C	A	A	A	G	C	T	A	G	C	G	A	A	G	G	G	T	C	C	C
decrease	3_10_d	6	0	0	T	T	T	G	T	G	G	C	T	A	G	C	G	G	A	G	T	C	C	T	A	G	G	T	A	A	A	A	T	G	C	T	A	G	C	G	A	A	G	G	G	T	C	C	G
decrease	3_11_d	6	0	0	T	T	T	A	T	G	G	C	T	A	G	C	T	C	A	G	T	C	A	T	A	G	G	T	A	C	A	C	G	G	C	T	T	G	C	G	T	A	G	G	G	T	C	C	C
decrease	3_14_d	6	0	0	T	T	T	A	T	G	G	C	T	A	G	C	T	C	A	G	T	C	C	T	A	G	G	G	A	C	A	A	T	G	G	T	A	G	C	G	A	A	G	G	G	T	C	C	T
decrease	3_17_d	3	0	0	T	T	T	A	T	G	G	C	T	A	G	C	T	C	A	G	T	C	C	T	A	G	G	T	A	C	A	A	G	G	C	T	A	C	C	G	A	A	G	G	G	T	C	C	C
decrease	3_21_d	3	0	0	C	T	T	A	T	G	G	C	T	A	G	C	T	C	G	G	T	C	C	T	A	G	G	T	T	C	A	A	T	G	C	T	A	G	C	G	A	A	G	G	G	T	C	C	C
decrease	3_22_d	6	1	0	G	C	T	A	G	G	G	C	T	A	G	C	T	C	A	G	T	C	C	T	A	G	G	T	A	C	A	A	T	G	C	T	T	_	C	G	A	A	G	G	G	T	C	C	C
decrease	3_23_d	6	0	0	T	T	T	G	T	G	G	C	A	A	G	C	T	G	A	G	T	C	C	T	A	G	G	T	A	C	G	A	T	G	C	T	A	G	G	G	A	A	G	G	G	T	C	G	C
decrease	3_25_d	1	0	0	T	T	T	A	T	G	G	C	T	A	G	C	T	C	A	G	T	C	C	T	A	G	G	T	A	C	A	A	T	G	C	T	A	G	C	G	A	A	G	G	G	T	C	C	C
decrease	3_26_d	2	0	0	T	T	T	A	T	G	G	C	T	A	G	C	T	C	A	G	T	C	C	T	A	G	G	T	A	C	A	A	T	G	C	T	A	G	C	T	A	A	G	G	G	T	C	C	C
decrease	3_29_d	4	0	0	T	T	T	A	T	G	G	C	T	A	G	C	T	C	A	G	T	C	C	T	A	G	G	T	A	C	A	A	T	G	C	T	A	T	C	G	G	A	G	G	G	T	C	C	C
decrease	3_30_d	5	0	0	T	G	T	A	T	C	G	C	T	A	G	C	T	C	A	G	T	C	C	T	A	G	G	T	A	C	A	A	T	G	C	T	A	A	C	G	A	A	G	G	G	T	C	C	G
decrease	3_31_d	4	0	0	T	A	T	A	T	G	G	C	T	A	G	C	T	G	A	G	T	C	C	T	A	G	G	T	A	C	A	A	T	G	C	T	A	G	C	G	A	A	G	G	G	T	C	C	C
decrease	3_32_d	4	1	0	T	T	T	A	G	G	G	C	T	A	G	C	T	T	A	G	T	C	C	T	A	T	G	T	A	C	A	A	T	G	C	T	A	G	C	G	A	A	G	G	G	T	C	C	A
decrease	3_38_d	7	0	0	T	T	T	A	T	G	G	C	T	A	T	C	T	C	A	G	T	G	C	T	A	G	G	T	A	C	A	A	T	G	C	C	A	G	C	G	A	T	G	G	G	T	C	C	C
decrease	3_39_d	3	0	0	T	T	T	A	T	G	G	C	T	A	G	C	T	C	A	G	T	C	G	G	A	G	G	T	A	C	A	T	T	G	C	T	A	G	C	G	A	A	G	G	G	T	C	C	C
decrease	3_42_d	2	0	0	T	T	T	A	T	G	G	C	T	A	G	C	T	C	C	G	T	C	C	T	A	G	G	T	G	C	A	A	T	G	C	T	A	G	C	G	A	A	G	G	G	T	C	C	C
decrease	3_43_d	4	2	0	T	T	T	A	_	G	G	C	T	A	G	C	T	C	A	G	T	C	C	T	A	G	G	T	A	_	A	A	T	G	C	T	A	G	C	G	G	A	G	G	G	T	C	A	C
decrease	3_46_d	1	1	0	T	T	T	A	T	G	G	C	T	A	G	C	T	C	A	G	T	C	C	_	A	G	G	T	A	C	A	A	T	G	C	T	A	G	C	G	A	A	G	G	G	T	C	C	C
decrease	3_51_d	3	0	0	T	T	T	A	T	G	G	C	T	A	G	C	T	C	A	G	T	C	C	T	A	G	G	T	A	C	A	A	T	G	C	T	A	G	G	G	A	A	G	G	G	T	C	C	C
decrease	3_55_d	6	0	0	T	G	T	A	T	G	G	C	T	A	G	C	T	C	A	G	T	C	C	T	A	G	G	A	A	C	A	A	T	G	G	G	A	G	C	G	C	A	G	G	T	T	C	C	C
decrease	3_59_d	1	0	0	T	T	T	A	T	G	G	C	T	A	G	C	T	C	A	G	T	C	C	T	A	G	G	T	T	C	A	A	T	G	C	T	A	G	C	G	A	A	G	G	G	T	C	C	C
decrease	3_64_d	5	0	0	G	T	T	A	T	G	G	C	T	A	G	C	T	G	T	G	T	C	C	T	A	G	G	T	A	C	A	A	T	G	C	T	A	G	C	G	A	A	G	G	G	T	C	C	C
decrease	3_69_d	4	0	0	T	T	T	A	T	G	G	C	T	A	G	C	T	C	A	G	T	C	C	T	A	G	G	T	A	C	A	A	A	G	G	T	A	G	C	G	A	A	G	G	G	T	C	A	C
decrease	3_77_d	4	0	0	T	T	T	A	T	G	G	C	T	A	G	C	T	C	A	G	T	C	T	T	A	G	G	T	T	G	A	A	T	G	C	T	A	G	C	G	A	A	G	G	G	T	C	C	C
decrease	3_79_d	3	0	0	T	T	T	A	T	G	G	A	T	A	G	C	T	C	A	G	T	C	C	T	A	G	G	T	A	C	A	A	G	G	C	T	A	G	C	G	A	A	G	G	G	T	C	C	C
decrease	3_83_d	5	0	0	T	T	T	A	T	G	G	C	T	T	G	C	T	C	A	G	T	C	C	T	T	G	G	C	A	C	A	A	T	G	C	T	A	G	C	G	A	A	G	G	C	T	C	C	C
decrease	3_84_d	5	0	0	T	T	T	A	T	G	G	C	T	A	G	C	T	C	A	G	T	T	C	T	A	G	G	T	A	C	C	A	T	G	C	T	A	G	C	G	A	A	G	G	G	T	C	C	C
decrease	3_87_d	2	0	0	T	T	T	A	T	G	G	C	T	A	G	C	T	C	A	A	T	C	C	T	A	G	G	T	T	C	A	A	T	G	C	T	A	G	C	G	A	A	G	G	G	T	C	C	C
decrease	3_88_d	5	0	0	T	G	T	A	T	G	G	C	C	A	G	C	T	C	A	G	T	C	C	T	A	G	A	T	A	C	A	A	T	G	C	T	A	G	C	G	A	A	G	G	G	T	C	T	C
decrease	3_90_d	4	0	0	T	T	T	A	G	G	G	C	T	A	G	C	T	C	A	G	T	C	G	T	A	G	G	T	A	A	A	A	T	G	C	T	A	G	C	G	A	A	G	G	G	T	C	C	C
decrease	4_3_d	4	0	0	T	T	T	A	T	G	G	C	T	A	G	T	T	C	A	G	T	C	C	T	A	G	G	T	A	C	A	T	T	G	C	T	A	G	C	G	A	A	G	G	G	T	A	C	C
decrease	4_4_d	7	0	0	T	T	T	G	T	G	G	C	T	A	G	C	G	C	A	G	T	C	C	T	A	G	G	T	A	C	C	A	T	G	C	T	A	G	C	G	A	A	G	G	G	T	G	C	A
decrease	4_6_d	5	0	0	T	T	T	A	T	G	G	C	T	A	G	G	G	C	A	C	T	C	C	C	A	G	G	T	A	C	A	A	T	G	C	T	A	G	C	G	A	A	G	G	G	T	C	C	C
decrease	4_7_d	1	0	0	T	T	T	A	T	G	G	C	T	A	G	C	T	C	A	G	T	C	C	T	A	G	G	T	A	C	A	A	T	G	C	T	A	G	C	G	A	A	G	G	G	T	C	C	C
decrease	4_8_d	1	1	0	T	T	T	A	T	G	G	C	T	A	G	C	T	C	A	G	T	C	C	T	A	G	G	T	A	C	A	A	T	G	_	T	A	G	C	G	A	A	G	G	G	T	C	C	C
decrease	4_12_d	5	0	0	T	T	T	A	T	G	G	A	T	A	G	C	T	C	A	G	T	C	C	T	T	G	G	G	A	C	A	A	T	G	C	T	G	G	C	G	A	A	G	G	G	G	C	C	C
decrease	4_13_d	2	0	0	A	T	T	A	T	G	G	C	T	A	G	C	T	C	A	G	T	C	C	T	A	G	G	T	A	C	A	C	T	G	C	T	A	G	C	G	A	A	G	G	G	T	C	C	C
decrease	4_14_d	4	0	0	T	T	T	A	T	G	G	C	T	A	G	C	T	C	A	G	G	C	C	C	A	G	G	T	A	C	A	A	T	G	C	T	A	G	C	G	A	A	G	G	C	T	C	C	C
decrease	4_16_d	6	0	0	T	T	T	A	T	T	G	C	T	A	G	C	T	C	A	G	T	C	C	T	A	G	G	T	A	C	A	A	A	G	C	T	T	G	C	G	A	A	G	G	G	T	C	C	C
decrease	4_18_d	7	0	0	T	T	T	A	T	G	G	C	T	A	G	C	T	C	A	G	T	C	C	T	T	G	G	T	G	C	A	A	T	G	C	T	A	G	C	G	A	A	G	G	G	T	C	C	C
decrease	4_21_d	3	0	0	T	T	T	A	T	G	G	C	G	A	T	C	T	C	A	G	T	C	C	T	A	G	G	T	A	C	A	A	T	G	C	G	A	G	C	G	A	A	G	G	G	T	C	C	C
decrease	4_27_d	3	0	0	T	G	T	A	T	G	G	C	T	A	G	C	T	C	A	G	T	C	C	T	A	G	G	T	A	C	A	A	T	G	C	T	A	G	A	G	A	G	G	G	G	T	C	C	C
decrease	4_29_d	2	0	0	T	C	T	A	T	G	G	C	T	A	G	C	T	C	A	G	T	C	C	T	A	G	G	T	A	C	A	A	T	G	C	T	A	G	C	G	A	A	C	G	G	T	C	C	C
decrease	4_32_d	3	0	0	T	T	T	A	T	G	G	C	T	A	G	C	T	C	A	G	T	C	C	T	A	G	G	T	A	C	A	A	G	G	C	T	A	G	C	G	A	A	G	G	C	T	C	C	C
decrease	4_35_d	2	0	0	T	T	T	A	G	G	G	C	T	A	G	C	T	C	A	G	T	C	C	T	A	G	G	T	G	C	A	A	T	G	C	T	A	G	C	G	A	A	G	G	G	T	C	C	C
decrease	4_42_d	3	0	0	C	T	T	A	T	G	G	C	T	T	G	C	T	G	A	G	T	C	C	T	A	G	G	T	A	C	A	A	T	G	C	T	A	G	C	G	A	A	G	G	G	T	C	C	C
decrease	4_43_d	4	0	0	T	T	T	G	T	G	G	C	T	A	G	G	T	C	A	G	T	C	C	T	A	G	G	T	T	C	A	A	T	G	C	T	A	G	C	G	A	A	G	G	G	T	C	C	C
decrease	4_51_d	4	0	0	T	T	T	A	T	G	G	C	T	A	G	G	T	C	A	G	T	C	C	T	A	G	G	T	A	C	A	A	T	G	G	T	A	G	G	G	A	A	G	G	G	T	C	C	C
decrease	4_52_d	5	0	0	G	T	T	A	T	G	G	C	T	A	G	C	T	T	A	G	T	C	C	T	A	G	G	T	A	C	A	A	T	G	A	T	A	G	C	G	A	A	G	G	G	T	C	C	C
decrease	4_58_d	1	0	0	T	T	T	A	G	G	G	C	T	A	G	C	T	C	A	G	T	C	C	T	A	G	G	T	A	C	A	A	T	G	C	T	A	G	C	G	A	A	G	G	G	T	C	C	C
decrease	4_61_d	6	0	0	T	T	T	A	T	G	G	C	T	A	G	C	T	C	A	C	T	G	C	A	T	G	G	T	C	C	A	A	T	G	C	T	A	G	C	G	A	A	G	G	G	G	C	C	C
decrease	4_62_d	2	0	0	T	T	T	A	T	G	G	C	T	A	G	C	T	C	A	G	T	C	C	T	A	G	G	T	A	C	A	A	T	G	C	T	A	G	C	G	A	C	G	G	G	T	C	C	C
decrease	4_65_d	1	0	0	T	T	T	A	T	G	G	C	T	A	G	C	T	C	A	G	T	C	C	T	A	G	G	T	A	C	A	A	T	G	C	T	A	G	C	G	A	A	G	G	G	T	C	C	A
decrease	4_66_d	2	0	0	T	T	T	A	T	G	G	C	T	A	G	C	T	C	A	G	T	C	C	T	A	G	G	T	A	C	A	A	T	G	C	T	A	G	C	G	A	A	G	G	G	T	C	C	T
decrease	4_69_d	4	0	0	T	T	T	A	T	G	C	C	T	A	G	C	T	C	A	G	T	C	C	T	A	G	T	T	A	C	G	A	T	G	G	T	A	G	C	G	A	A	G	G	G	T	C	C	C
decrease	4_77_d	5	0	0	T	T	T	A	T	G	G	C	T	G	G	T	T	C	A	G	T	C	C	T	A	G	G	T	A	C	A	G	T	G	C	T	A	G	C	G	T	A	G	G	G	T	C	C	C
decrease	4_87_d	5	0	0	T	T	T	A	T	G	G	G	T	A	G	C	T	C	A	G	T	C	C	C	A	G	G	G	A	C	A	A	T	G	C	T	G	G	C	G	A	A	G	G	G	T	G	C	C
decrease	4_88_d	3	1	0	T	T	T	A	T	G	G	C	T	A	G	C	T	C	A	G	T	C	C	T	A	G	G	T	A	C	C	A	T	G	C	C	_	G	C	G	A	A	G	G	G	T	C	C	C
decrease	4_89_d	3	1	0	T	T	T	A	T	G	G	A	T	A	G	C	T	C	A	G	T	T	C	T	A	G	G	T	A	C	C	A	T	G	C	T	A	G	C	G	A	A	G	G	G	T	C	C	C
decrease	4_90_d	4	0	0	T	T	T	A	T	G	G	A	T	A	G	C	T	C	A	G	T	C	C	T	A	G	G	T	A	C	A	A	T	G	C	T	A	G	C	G	A	A	G	G	G	T	C	C	A
[truncated: 15 more columns]

## Sheet: OG green
opposing gradients network: green gene
					-35						promoter J23100																	-10																operator lacO(SymR+1)
phenotype	name	mutations	deletions	insertions
stripe	WT				T	T	G	A	C	G	G	C	T	A	G	C	T	C	A	G	T	C	C	T	A	G	G	T	A	C	A	G	T	G	C	T	A	G	C	G	A	A	G	G	G	A	A	T	T
stripe	2A10s	1	0	0	T	T	G	A	C	G	G	C	T	A	G	C	T	C	A	G	T	C	C	T	A	G	G	T	A	G	A	G	T	G	C	T	A	G	C	G	A	A	G	G	G	A	A	T	T
stripe	2B5s	2	0	0	T	T	G	A	C	G	G	C	T	A	G	C	T	C	A	G	T	C	C	T	A	G	A	T	T	C	A	G	T	G	C	T	A	G	C	G	A	A	G	G	G	A	A	T	T
stripe	2D2s	4	0	0	T	T	G	A	C	G	T	C	T	A	G	C	T	C	A	G	T	C	C	T	G	G	G	T	A	C	A	G	T	G	C	T	G	G	C	G	A	A	G	G	G	A	A	T	T
stripe	2D5s	2	0	0	T	T	G	A	C	G	G	C	T	A	G	C	T	C	A	C	T	C	C	T	A	G	G	T	A	C	A	G	T	G	C	T	A	G	C	G	A	A	G	G	G	A	A	T	T
stripe	2D6s	3	0	0	T	T	G	A	C	G	G	A	T	A	T	C	T	T	A	G	T	C	C	T	A	G	G	T	A	C	A	G	T	G	C	T	A	G	C	G	A	A	G	G	G	A	A	T	T
stripe	2D9s	4	0	0	T	T	G	A	C	G	G	C	T	A	G	C	T	C	A	G	T	C	C	T	C	G	C	T	A	C	A	G	T	G	C	C	A	G	C	G	A	A	G	G	G	A	A	T	T
stripe	2E2s	1	0	0	T	T	G	A	C	G	G	C	T	A	G	C	T	C	A	G	T	C	C	T	C	G	G	T	A	C	A	G	T	G	C	T	A	G	C	G	A	A	G	G	G	A	A	T	T
stripe	2E8s	1	0	0	T	T	G	C	C	G	G	C	T	A	G	C	T	C	A	G	T	C	C	T	A	G	G	T	A	C	A	G	T	G	C	T	A	G	C	G	A	A	G	G	G	A	A	T	T
stripe	2F6s	3	1	0	T	T	G	A	C	G	G	C	T	A	G	C	T	C	A	G	T	C	C	T	A	G	G	T	A	C	C	G	T	G	C	T	A	T	C	G	A	A	_	G	G	A	A	T	T
stripe	2F8s	1	0	0	T	T	G	A	C	G	G	C	T	A	G	C	T	C	A	G	T	C	C	T	A	G	G	T	A	C	A	G	T	G	C	T	A	G	C	G	C	A	G	G	G	A	A	T	T
stripe	2H7s	1	0	0	T	T	G	A	C	G	G	C	T	A	G	C	T	C	A	G	T	C	C	T	A	G	G	T	A	C	A	G	T	G	C	T	A	G	C	G	A	A	G	G	G	A	A	T	T
stripe	5A10s	7	0	0	T	T	G	A	C	G	G	C	T	A	G	C	T	C	A	G	T	C	C	T	A	G	G	T	A	C	A	G	T	G	C	T	A	C	C	G	A	A	G	G	T	T	C	T	T
stripe	5A9s	4	0	0	T	T	G	A	C	G	G	C	T	A	C	C	T	C	A	G	T	T	C	T	A	G	G	T	A	C	A	G	T	G	C	T	A	G	C	G	A	G	G	G	G	A	A	T	T
stripe	5C10s	2	0	0	T	T	G	A	C	G	G	C	T	A	G	C	T	C	A	G	T	C	C	T	A	G	G	T	A	C	A	G	T	G	C	T	A	G	C	G	A	A	G	G	G	A	A	T	T
stripe	5E9s	2	0	0	T	T	G	A	C	G	G	C	T	A	G	C	T	G	A	G	T	C	C	T	A	G	G	T	A	C	A	G	T	G	C	T	A	G	C	G	A	A	G	G	G	A	A	T	T
stripe	5F10s	3	0	0	T	T	G	A	C	G	G	T	T	A	G	C	T	C	A	G	T	C	C	T	A	G	G	T	A	C	A	G	T	G	C	T	A	G	C	G	A	A	C	G	G	A	A	T	T
stripe	5F12s	1	0	0	T	T	G	A	C	G	G	C	T	A	G	C	T	C	A	G	T	C	C	T	A	G	G	T	A	C	A	G	T	G	C	T	A	A	C	G	A	A	G	G	G	A	A	T	T
stripe	5H2s	4	0	0	T	T	G	A	C	G	G	C	T	A	G	C	T	C	A	G	T	C	C	T	A	G	A	T	A	C	A	G	T	G	A	T	A	G	C	G	C	A	G	G	G	A	G	T	T
stripe	6A1s	3	0	0	T	T	G	A	C	G	C	C	T	A	G	C	A	C	A	G	T	C	C	T	A	G	G	T	A	C	A	G	T	G	C	T	A	G	C	G	A	T	G	G	G	A	A	T	T
stripe	6B2s	4	0	0	T	T	G	A	C	G	G	C	T	A	G	C	T	C	A	G	T	C	C	T	A	G	G	T	A	C	A	T	T	G	C	T	A	G	C	T	A	A	T	G	G	A	A	T	T
stripe	6E3s	3	0	0	T	T	G	A	C	G	G	A	T	A	G	C	T	C	A	G	T	C	C	T	A	G	G	T	A	C	A	G	T	G	C	G	A	G	C	G	A	A	G	G	G	A	A	G	T
stripe	6F9s	4	0	0	T	T	G	A	C	G	G	G	T	A	G	C	T	C	A	G	T	C	C	T	A	G	G	T	A	C	A	G	T	G	C	T	A	G	T	A	A	A	G	G	G	A	A	T	T
stripe	6H8s	3	0	0	T	T	G	A	C	G	G	G	T	A	G	C	T	C	A	G	T	C	C	T	A	G	G	T	A	C	A	G	T	G	C	T	A	G	C	A	A	A	G	C	G	A	A	T	T
decrease	2F2d	2	0	0	T	T	G	A	C	G	G	C	T	A	G	C	T	C	A	G	T	C	C	T	A	G	G	T	A	C	A	G	T	G	C	T	G	G	C	G	A	A	G	G	G	A	A	T	T
decrease	5E12d	2	0	0	T	T	G	A	C	G	G	C	T	A	G	C	T	C	A	G	G	C	C	T	A	G	G	T	A	C	A	G	T	G	C	T	A	G	C	G	A	A	G	G	G	G	A	T	T
decrease	6E7d	3	0	0	T	T	G	A	C	G	G	C	T	A	G	C	T	C	G	G	T	C	C	T	A	G	G	T	A	C	A	G	T	G	C	T	A	G	T	G	A	A	G	G	G	A	A	C	T
broken	2B3b	4	1	1	T	T	G	A	C	G	G	C	T	A	G	C	T	C	A	G	T	C	C	G	A	G	G	T	A	C	A	G	_	G	C	T	A	G	T	A	A	A	G	G	G	A	A	T	T
broken	2C1b	2	0	1	T	T	G	A	C	G	G	T	T	A	G	C	T	C	A	G	T	C	C	T	A	G	G	T	AA	C	A	G	T	G	C	T	A	G	C	G	A	A	G	G	G	A	A	T	T
broken	2C4b	2	0	0	T	T	G	A	C	G	G	C	T	A	G	C	T	C	A	G	T	C	C	T	A	G	G	T	G	C	A	G	T	G	C	T	A	G	C	G	A	A	G	G	G	A	A	T	T
broken	2E12b	4	0	0	T	T	G	A	A	G	G	T	T	A	G	C	T	C	A	G	T	G	C	T	A	G	G	T	A	C	A	G	T	G	C	T	A	G	C	G	A	A	G	G	G	A	A	T	T
broken	2E4b	4	0	0	T	T	G	A	C	G	G	C	T	A	G	C	T	C	A	G	T	C	C	T	A	G	G	T	A	C	A	G	C	G	C	T	A	G	C	G	A	A	G	G	G	A	A	T	T
broken	2G11b	2	1	0	T	C	G	A	C	G	G	C	T	A	T	C	T	C	A	G	T	C	C	T	A	G	G	T	A	C	A	G	T	G	C	T	A	G	C	G	A	A	G	G	_	A	A	T	T
broken	2G8b	5	0	0	T	G	G	A	T	G	G	C	T	A	G	C	T	C	A	G	T	C	G	T	A	G	G	T	G	C	A	G	T	G	C	T	A	G	C	G	A	A	G	G	G	A	A	T	T
broken	2H4b	5	2	0	T	T	G	A	C	G	C	C	T	A	G	C	T	C	A	G	T	C	_	_	A	G	G	T	A	C	A	G	T	G	C	T	A	G	C	G	A	A	G	G	G	A	A	T	T
broken	5A5b	4	0	0	T	G	G	A	C	G	G	C	T	A	G	C	T	C	A	G	T	C	C	T	A	G	A	T	A	C	A	G	T	G	C	T	C	G	C	G	A	A	G	G	G	A	A	T	T
broken	5B12b	3	0	0	T	T	G	A	C	G	G	C	T	A	G	C	T	C	A	G	T	C	C	T	A	A	G	T	G	C	A	G	T	G	C	T	A	G	C	G	A	A	G	G	G	A	A	T	T
broken	5B4b	3	0	0	T	T	G	A	C	G	G	C	T	A	G	C	T	C	A	G	T	C	C	T	C	G	G	G	A	C	A	G	T	G	C	T	A	T	C	G	A	A	G	G	G	A	A	T	T
broken	5B5b	3	0	0	T	T	G	A	C	G	G	C	T	A	G	C	A	C	A	G	T	C	C	T	A	G	G	T	A	C	G	G	T	G	C	T	A	G	C	G	A	A	T	G	G	A	A	T	T
broken	5B6b	3	0	1	T	T	GG	A	C	G	T	C	T	A	G	C	T	C	A	G	T	C	C	T	A	G	G	T	A	C	A	G	T	G	C	T	C	G	C	G	A	A	G	G	G	A	A	T	T
broken	5D12b	7	0	0	T	T	G	C	C	G	G	G	T	A	G	C	T	C	A	G	G	C	C	T	A	G	G	T	A	G	A	G	T	G	T	T	A	G	C	G	A	A	G	G	G	A	A	T	T
broken	5D1b	3	0	0	T	T	G	A	A	G	G	C	T	A	G	C	T	C	A	G	T	C	C	T	A	G	G	T	A	C	A	G	T	G	C	T	A	G	C	G	A	A	G	G	A	A	A	T	T
broken	5E6b	3	1	0	T	T	G	G	C	G	G	C	T	A	G	C	T	C	A	G	T	C	C	T	_	G	G	T	A	C	A	G	T	C	C	T	A	G	C	G	A	A	G	G	G	A	A	T	T
broken	5E7b	4	0	0	T	T	G	A	C	G	G	G	T	A	G	C	T	C	A	G	T	C	C	T	A	G	G	T	A	C	A	G	A	G	C	G	A	G	C	G	A	A	G	G	G	A	A	T	T
broken	5F4b	3	0	0	T	T	T	A	C	G	G	C	T	A	G	C	T	C	A	G	T	C	T	T	A	G	G	A	A	C	A	G	T	G	C	T	A	G	C	G	A	A	G	G	G	A	A	T	T
broken	5F7b	3	0	0	T	T	G	A	C	G	G	C	T	A	G	C	T	C	A	G	T	G	C	T	G	G	G	T	A	C	A	G	A	G	C	T	A	G	C	G	A	A	G	G	G	A	A	T	T
broken	5G10b	4	0	0	T	T	T	A	A	G	G	C	T	A	G	C	T	C	A	G	T	C	C	T	A	G	G	T	A	C	A	G	T	G	C	T	A	G	C	G	A	A	G	G	G	T	G	T	T
broken	5G4b	5	1	0	T	T	G	A	C	G	G	G	T	A	G	C	T	C	A	G	T	C	C	T	A	A	G	T	T	C	A	G	T	G	C	T	A	G	C	G	A	A	T	G	G	A	A	T	T
broken	5G7b	9	0	0	T	A	G	A	C	G	G	C	T	A	G	C	T	C	A	A	T	C	C	T	A	G	G	T	A	C	C	G	A	G	T	T	A	G	C	G	A	A	G	G	T	A	A	T	T
broken	5H6b	8	0	0	T	T	T	A	C	G	G	C	T	T	G	C	T	C	A	G	T	C	C	A	A	G	G	T	A	C	A	G	T	C	C	T	A	G	C	G	A	A	G	G	G	A	A	T	T
broken	5H7b	3	0	0	T	T	G	A	C	G	G	C	T	A	G	C	T	C	A	G	T	C	C	T	A	G	G	T	C	C	A	G	T	G	C	T	A	G	C	G	A	C	G	G	G	A	A	T	T
broken	6A9b	1	0	0	T	T	G	A	C	G	G	C	T	A	G	C	T	C	A	G	T	C	C	T	A	G	G	G	A	C	A	G	T	G	C	T	A	G	C	G	A	A	G	G	G	A	A	T	T
broken	6B4b	5	1	0	T	A	G	A	C	G	G	C	T	A	G	T	T	G	A	G	T	C	C	T	A	G	G	T	A	C	A	G	T	G	T	T	A	G	C	G	A	A	G	G	G	A	A	T	T
broken	6F2b	4	0	1	T	T	G	A	C	G	G	C	T	AA	G	C	A	C	A	G	T	C	C	T	A	G	G	T	A	C	A	G	T	G	C	T	A	G	C	G	A	A	G	G	G	A	A	A	T
broken	6F3b	1	0	0	C	T	G	A	C	G	G	C	T	A	G	C	T	C	A	G	T	C	C	T	A	G	G	T	A	C	A	G	T	G	C	T	A	G	C	G	A	A	G	G	G	A	A	T	T
broken	6G7b	3	0	0	T	T	G	A	G	G	G	C	T	A	G	C	T	T	A	G	T	C	C	T	A	G	G	T	A	C	A	G	T	G	C	T	A	G	C	G	A	A	G	G	G	A	A	T	T
flat	2B2f	3	0	0	T	T	G	A	C	G	G	C	T	A	G	C	T	C	A	G	T	C	C	T	A	G	G	T	A	C	A	G	T	G	C	T	A	G	T	G	A	A	G	G	G	A	A	T	G
flat	2B6f	6	0	0	T	T	G	A	C	G	G	C	T	A	G	C	T	C	A	T	T	C	C	T	A	G	G	T	A	C	A	G	T	G	C	T	A	G	C	C	A	A	G	G	G	A	G	T	T
flat	2C10f	3	0	0	T	T	G	A	C	G	G	C	T	A	G	C	T	C	A	G	T	C	A	G	A	G	G	T	A	C	A	G	T	G	C	T	A	G	C	G	A	A	G	G	G	A	A	T	C
flat	2E9f	3	0	0	T	T	G	A	C	G	G	C	T	A	G	C	T	C	A	G	T	C	C	T	A	G	G	T	A	C	A	G	T	G	T	T	A	G	C	G	A	A	G	G	G	A	A	T	A
flat	2F4f	2	0	0	T	T	G	A	C	G	G	G	T	A	G	C	T	C	A	G	T	C	C	T	A	G	G	T	A	C	A	G	T	G	C	T	A	G	C	G	A	A	G	G	G	A	A	T	T
flat	2F5f	4	0	0	T	T	G	A	C	G	G	C	T	A	G	C	T	C	A	G	A	C	C	T	C	G	G	T	A	C	A	G	T	G	C	T	A	G	C	G	A	A	G	G	G	A	A	T	T
flat	2H8f	3	0	0	T	T	G	A	C	G	G	C	T	A	G	C	T	C	A	G	T	C	C	T	A	G	G	T	A	C	A	G	T	G	C	T	A	G	C	G	A	A	A	G	G	A	G	T	T
flat	5B11f	6	0	0	T	T	G	A	C	G	G	C	T	A	G	C	T	C	A	G	T	C	C	T	A	G	G	T	A	T	A	G	T	G	C	T	A	G	A	G	A	A	G	G	G	C	A	T	T
flat	5C8f	3	0	0	T	T	G	A	C	G	G	A	T	A	G	C	T	C	A	G	T	C	C	T	A	G	G	T	A	C	A	G	T	G	C	T	A	G	C	G	A	A	G	G	G	A	A	T	T
flat	5D8f	6	0	0	T	T	G	A	C	G	G	C	T	A	G	C	T	C	A	G	T	C	C	T	C	G	G	T	A	C	A	G	T	G	C	T	T	G	C	G	A	A	G	G	G	A	A	T	T
flat	5E1f	2	0	0	T	T	G	A	C	G	G	C	T	A	G	C	T	C	A	G	T	C	C	T	A	G	G	T	A	C	A	G	T	G	C	T	A	G	C	G	A	A	G	G	G	A	A	T	T
flat	6A7f	3	0	0	T	T	G	A	C	G	G	G	T	A	G	C	T	C	A	G	T	C	C	T	A	G	G	T	A	C	A	G	T	G	C	T	A	G	C	G	A	A	G	G	G	A	A	T	T
flat	6B11f	1	0	0	T	T	G	A	C	G	G	C	T	A	G	C	T	C	A	G	T	C	C	T	A	G	G	T	A	C	A	G	T	G	C	T	A	G	C	G	A	A	G	G	G	A	A	T	T
flat	6B9f	4	0	0	T	T	G	A	C	G	G	C	T	A	G	C	T	C	A	G	T	C	C	T	A	G	G	T	A	C	A	G	T	G	T	T	A	G	C	C	A	A	G	G	G	A	A	T	T
flat	6C1f	1	0	0	T	T	G	A	C	G	G	C	T	A	G	C	T	C	A	G	T	C	C	T	A	G	G	T	A	C	A	G	T	G	C	T	A	G	C	G	A	A	G	G	G	A	A	T	T
flat	6C6f	6	0	0	T	T	G	A	C	G	G	C	T	G	G	C	T	T	A	G	T	C	T	T	A	G	G	T	A	C	A	G	T	G	C	T	A	C	C	G	A	A	G	G	G	T	A	T	T
flat	6E12f	4	0	0	T	T	G	A	C	A	G	C	T	A	G	C	T	C	A	G	T	T	C	T	A	G	G	T	A	C	A	G	T	G	C	T	A	G	C	G	T	A	G	G	G	A	A	T	G
other	5G5o	3	0	0	T	T	G	A	C	G	G	C	T	A	G	C	T	C	A	G	T	C	C	T	A	G	G	T	A	C	A	G	T	G	C	T	T	G	C	G	A	A	G	G	G	A	T	T	T
[truncated: 20 more columns]

## Sheet: OG all genes
opposing gradients network: all genes				red gene
					AraC binding																																				-35						promoter pBAD
phenotype	name	mutations	deletions	insertions
stripe	WT				A	T	A	G	C	A	T	T	T	T	T	A	T	C	C	A	T	A	A	G	A	T	T	A	G	C	G	G	t	T	C	C	T	A	C	C	T	G	A	C	G	C	T	T	T
stripe	3_32_s	0	0	0	A	T	A	G	C	A	T	T	T	T	T	A	T	C	C	A	T	A	A	G	A	T	T	A	G	C	G	G	T	T	C	C	T	A	C	C	T	G	A	C	G	C	T	T	T
flat	3_15_f	5	0	0	A	T	C	G	A	A	T	T	T	T	T	A	T	C	C	A	T	A	A	G	A	T	T	C	T	C	G	G	T	T	C	C	T	A	C	C	T	G	A	C	G	C	T	T	T
flat	3_26_f	6	0	0	A	T	A	G	C	A	T	T	T	T	T	A	G	C	C	A	T	A	A	G	A	T	T	A	G	C	A	G	T	T	C	C	T	G	C	C	G	G	A	C	G	C	T	T	T
flat	3_35_f	5	0	0	G	C	A	G	C	A	T	T	T	T	T	A	T	C	C	A	T	T	A	G	A	T	T	A	G	C	G	G	T	T	C	C	T	G	C	C	T	G	A	C	G	C	T	T	T
flat	3_46_f	2	0	0	G	T	A	G	C	A	T	T	T	T	T	A	T	C	C	A	T	A	A	G	A	T	T	A	G	C	G	G	T	T	C	C	T	A	C	C	T	G	A	C	G	C	T	T	T
flat	4_47_f	0	0	0	A	T	A	G	C	A	T	T	T	T	T	A	T	C	C	A	T	A	A	G	A	T	T	A	G	C	G	G	T	T	C	C	T	A	C	C	T	G	A	C	G	C	T	T	T
flat	4_54_f	5	0	0	A	T	A	G	C	A	T	T	T	T	A	A	T	C	C	C	T	A	A	G	A	T	G	A	G	A	G	G	T	T	C	C	T	A	C	C	T	G	A	C	G	C	T	T	T
flat	4_63_f	5	3	0	A	T	A	G	C	A	T	T	T	T	T	C	A	C	C	T	T	A	A	G	A	T	T	A	G	C	G	G	T	T	C	C	T	A	C	C	T	G	A	C	G	C	T	T	_
flat	5_30_f	0	0	0	A	T	A	G	C	A	T	T	T	T	T	A	T	C	C	A	T	A	A	G	A	T	T	A	G	C	G	G	T	T	C	C	T	A	C	C	T	G	A	C	G	C	T	T	T
flat	5_33_f	10	0	0	A	A	G	G	C	A	T	T	T	T	T	T	T	A	C	A	T	T	A	G	A	T	G	C	G	C	G	G	T	T	C	C	T	A	C	C	T	G	A	C	G	T	T	T	T
flat	5_44_f	0	0	0	A	T	A	G	C	A	T	T	T	T	T	A	T	C	C	A	T	A	A	G	A	T	T	A	G	C	G	G	T	T	C	C	T	A	C	C	T	G	A	C	G	C	T	T	T
broken	4_38_b	0	0	0	A	T	A	G	C	A	T	T	T	T	T	A	T	C	C	A	T	A	A	G	A	T	T	A	G	C	G	G	T	T	C	C	T	A	C	C	T	G	A	C	G	C	T	T	T
broken	4_68_b	3	0	0	A	T	A	G	C	A	T	T	T	T	T	A	T	A	T	A	T	A	A	G	A	T	T	A	G	C	G	T	T	T	C	C	T	A	C	C	T	G	A	C	G	C	T	T	T
broken	4_71_b	4	0	0	A	T	A	G	C	A	T	T	T	T	T	A	T	C	C	A	T	A	A	G	A	A	T	A	G	C	G	G	T	A	C	C	T	A	C	C	T	G	A	C	G	C	T	T	T
broken	4_76_b	5	0	0	A	T	A	G	C	A	T	T	T	C	T	A	T	C	C	A	T	A	A	G	A	T	T	A	G	C	G	G	T	T	T	C	T	A	C	C	T	G	G	C	G	C	T	T	T
broken	4_77_b	1	0	0	A	T	A	G	C	A	T	T	T	T	T	C	T	C	C	A	T	A	A	G	A	T	T	A	G	C	G	G	T	T	C	C	T	A	C	C	T	G	A	C	G	C	T	T	T
broken	5_31_b	3	0	0	A	T	A	G	C	A	T	T	T	T	T	A	T	C	C	A	T	A	A	G	A	T	T	A	G	C	G	A	T	T	C	T	T	A	C	C	T	G	A	C	G	C	T	T	T
broken	5_34_b	5	0	0	G	T	A	G	C	A	T	T	T	T	T	A	T	C	C	A	T	G	A	G	A	T	T	A	G	C	G	G	T	T	C	C	T	A	C	C	T	G	A	T	G	C	T	T	T
broken	5_45_b	3	0	0	A	T	A	G	C	A	T	T	T	T	T	A	T	C	C	A	T	A	A	G	A	T	T	A	G	C	G	G	T	T	C	C	T	A	C	C	G	G	A	C	G	C	T	T	T
broken	5_52_b	0	0	0	A	T	A	G	C	A	T	T	T	T	T	A	T	C	C	A	T	A	A	G	A	T	T	A	G	C	G	G	T	T	C	C	T	A	C	C	T	G	A	C	G	C	T	T	T
broken	5_62_b	4	0	0	C	T	A	G	C	A	T	T	T	T	T	A	T	C	C	A	T	A	A	G	A	T	T	A	G	C	G	G	T	T	C	C	C	A	C	C	T	G	A	C	G	C	T	T	T
broken	5_67_b	8	0	0	A	T	A	G	C	A	T	T	T	T	T	A	T	C	C	A	T	A	A	G	A	T	T	A	G	T	G	T	C	T	C	C	T	T	C	C	T	G	A	C	G	C	T	T	T
broken	5_68_b	2	0	0	A	T	A	G	C	A	T	T	T	T	T	A	T	C	C	A	T	A	A	G	A	T	T	A	G	C	G	G	T	T	C	C	T	A	C	C	T	G	A	C	G	C	T	T	T
broken	5_77_b	2	0	0	A	T	A	G	C	A	T	C	T	A	T	A	T	C	C	A	T	A	A	G	A	T	T	A	G	C	G	G	T	T	C	C	T	A	C	C	T	G	A	C	G	C	T	T	T
decrease	3_29_d	0	0	0	A	T	A	G	C	A	T	T	T	T	T	A	T	C	C	A	T	A	A	G	A	T	T	A	G	C	G	G	T	T	C	C	T	A	C	C	T	G	A	C	G	C	T	T	T
decrease	3_33_d	3	0	0	A	T	A	G	C	A	T	T	T	T	T	A	T	C	C	A	T	A	A	G	A	T	T	G	G	C	G	G	T	T	C	C	T	A	C	C	T	G	A	C	G	C	T	T	T
decrease	3_44_d	3	0	0	A	T	A	G	C	A	T	T	T	T	T	A	T	C	A	A	T	A	A	G	A	G	T	A	G	C	G	G	T	T	C	C	T	A	C	A	T	G	A	C	G	C	T	T	T
decrease	3_80_d	0	0	0	A	T	A	G	C	A	T	T	T	T	T	A	T	C	C	A	T	A	A	G	A	T	T	A	G	C	G	G	T	T	C	C	T	A	C	C	T	G	A	C	G	C	T	T	T
decrease	4_3_d	0	0	0	A	T	A	G	C	A	T	T	T	T	T	A	T	C	C	A	T	A	A	G	A	T	T	A	G	C	G	G	T	T	C	C	T	A	C	C	T	G	A	C	G	C	T	T	T
decrease	4_70_d	9	0	0	A	A	A	G	C	A	T	T	T	T	T	A	T	C	C	T	G	A	A	G	A	T	T	A	G	C	G	T	C	T	C	C	T	A	C	C	T	G	A	C	G	C	T	T	T
decrease	4_74_d	1	0	0	A	T	A	G	C	A	T	T	T	T	T	A	T	C	C	A	T	A	A	G	A	T	T	A	G	C	G	G	T	T	C	C	T	A	C	C	T	G	A	C	G	C	T	T	T
decrease	5_35_d	4	0	0	A	T	A	G	A	A	T	T	T	T	T	A	T	C	C	A	T	A	A	G	A	T	T	A	G	C	G	G	T	T	C	C	T	A	C	C	T	G	G	C	G	C	T	T	T
decrease	5_59_d	0	0	0	A	T	A	G	C	A	T	T	T	T	T	A	T	C	C	A	T	A	A	G	A	T	T	A	G	C	G	G	T	T	C	C	T	A	C	C	T	G	A	C	G	C	T	T	T
decrease	5_91_d	2	0	0	A	T	A	G	C	A	T	T	T	T	T	A	T	C	C	T	T	A	A	G	A	T	T	A	G	C	G	G	T	T	C	C	T	A	C	C	T	G	A	C	G	C	T	T	T
increase	3_55_i	4	0	0	A	T	G	G	C	A	T	T	T	T	T	A	T	C	C	A	T	A	A	G	A	T	T	C	G	C	G	G	T	T	C	C	T	T	C	C	T	G	A	C	G	C	T	T	T
increase	5_55_i	5	0	0	G	T	A	G	C	A	T	T	T	T	T	A	T	C	C	A	T	A	A	G	A	T	T	C	G	C	G	G	T	T	C	T	T	A	C	C	T	G	A	C	G	C	A	T	T
[truncated: 155 more columns]

## Sheet: CG red
concurring gradients network: red gene
					AraC binding																																				-35						promoter pBAD
phenotype	name	mutations	deletions	insertions
stripe	WT				A	T	A	G	C	A	T	T	T	T	T	A	T	C	C	A	T	A	A	G	A	T	T	A	G	C	G	G	t	T	C	C	T	A	C	C	T	G	A	C	G	C	T	T	T
stripe	1_14_s	7	0	0	A	G	A	G	C	A	T	T	A	T	T	A	T	C	C	A	T	A	A	C	A	T	T	A	G	C	G	G	T	T	C	C	T	G	C	C	T	G	A	C	A	C	T	T	T
stripe	1_16_s	1	0	0	A	T	A	G	C	A	T	T	T	T	T	A	T	C	C	A	T	A	A	G	A	T	T	A	G	C	G	G	T	T	C	C	T	A	C	C	T	G	A	C	G	C	T	T	T
stripe	1_25_s	5	0	0	A	T	G	G	C	A	T	T	T	T	T	A	T	C	C	A	T	A	A	G	A	T	T	A	G	C	G	G	T	T	C	C	T	A	A	C	T	C	A	C	G	A	T	T	T
stripe	1_37_s	2	0	0	A	T	A	G	C	A	T	T	T	T	T	A	T	C	C	A	T	A	A	G	A	T	T	A	G	C	G	G	T	C	C	C	T	A	C	C	T	G	A	C	G	C	T	T	T
stripe	1_47_s	1	0	0	A	T	A	G	C	A	T	T	T	T	T	A	T	C	C	A	T	A	A	G	A	T	T	A	G	C	G	G	T	T	C	C	T	A	C	C	T	G	A	C	G	C	T	A	T
stripe	1_50_s	4	0	0	A	T	A	G	C	A	T	T	T	T	T	A	T	C	C	A	T	A	A	G	A	T	T	A	G	C	G	G	T	T	C	C	T	A	C	C	T	T	A	C	G	C	T	T	T
stripe	1_59_s	3	0	0	A	T	A	G	C	A	T	T	T	T	T	A	T	C	C	A	T	A	A	G	A	T	T	A	G	C	G	G	T	T	C	C	T	A	C	C	T	T	A	C	G	C	G	T	T
stripe	1_60_s	1	0	0	A	T	A	G	C	A	T	T	T	T	T	T	T	C	C	A	T	A	A	G	A	T	T	A	G	C	G	G	T	T	C	C	T	A	C	C	T	G	A	C	G	C	T	T	T
stripe	1_62_s	6	0	0	A	T	A	G	C	A	G	T	T	T	T	A	T	G	C	A	A	A	A	G	A	T	T	A	G	C	G	G	T	T	C	C	T	A	C	C	T	G	A	C	G	C	T	T	T
stripe	1_65_s	3	0	0	A	T	A	A	C	A	T	T	T	C	T	A	T	C	C	A	T	A	A	G	A	T	T	A	G	C	G	G	T	T	C	C	T	A	C	C	T	G	A	G	G	C	T	T	T
stripe	1_78_s	1	0	0	A	T	G	G	C	A	T	T	T	T	T	A	T	C	C	A	T	A	A	G	A	T	T	A	G	C	G	G	T	T	C	C	T	A	C	C	T	G	A	C	G	C	T	T	T
stripe	1_91_s	5	0	0	G	T	A	G	C	A	T	T	T	T	T	A	T	T	C	A	T	A	A	G	A	T	T	A	G	C	G	G	T	T	C	C	T	A	C	C	T	G	A	C	G	A	T	T	T
stripe	2_2_s	2	0	0	A	T	A	G	C	A	T	T	T	T	T	A	T	C	C	A	A	A	A	G	A	T	T	A	G	C	G	G	T	T	C	C	T	A	C	C	T	G	A	C	G	C	T	T	T
stripe	2_9_s	1	0	0	A	T	A	G	C	A	T	T	T	T	T	A	T	T	C	A	T	A	A	G	A	T	T	A	G	C	G	G	T	T	C	C	T	A	C	C	T	G	A	C	G	C	T	T	T
stripe	2_19_s	3	0	0	A	T	A	C	C	A	T	T	T	T	T	A	T	C	C	A	T	A	A	G	A	T	T	A	G	C	G	G	T	T	C	C	T	A	C	C	T	G	A	C	G	A	T	T	T
stripe	2_23_s	2	0	0	A	T	A	G	C	A	T	T	T	T	T	A	T	C	C	A	T	A	A	G	G	T	T	A	G	C	G	G	T	T	C	C	T	A	C	C	T	G	A	C	G	G	T	T	T
stripe	2_25_s	3	0	0	A	T	A	G	C	A	T	T	T	T	T	A	T	C	C	A	T	A	A	G	A	T	T	A	G	C	G	G	T	T	C	C	T	A	C	C	T	G	A	C	G	C	T	T	T
stripe	2_28_s	2	0	0	A	T	A	G	C	A	T	T	T	T	T	A	T	C	C	A	T	A	A	G	A	T	T	A	G	C	G	G	T	T	C	C	T	A	C	C	T	G	A	C	G	C	T	T	T
stripe	2_29_s	4	0	0	A	T	A	G	C	A	T	T	T	T	T	G	T	C	C	A	T	A	A	G	A	T	T	A	G	C	G	G	T	T	C	C	T	A	C	C	T	G	A	C	G	C	T	T	T
stripe	2_32_s	4	0	0	A	T	A	G	C	A	T	T	T	T	T	A	T	C	C	A	T	A	A	G	A	T	T	A	G	C	G	G	T	T	C	C	T	A	C	C	T	G	A	C	G	C	T	T	T
stripe	2_40_s	3	0	0	A	T	A	G	C	A	T	T	T	A	T	A	T	C	C	A	T	A	A	G	A	T	T	A	G	C	G	G	A	T	C	C	T	A	C	C	T	G	A	C	G	T	T	T	T
stripe	2_45_s	1	0	0	A	T	A	G	C	A	T	T	T	T	T	A	T	C	C	A	T	A	A	C	A	T	T	A	G	C	G	G	T	T	C	C	T	A	C	C	T	G	A	C	G	C	T	T	T
stripe	2_59_s	1	0	0	A	T	A	G	C	A	T	T	T	T	T	A	T	C	C	A	T	A	A	G	A	T	T	A	G	C	G	G	T	T	C	C	T	A	C	C	T	G	A	C	G	C	T	T	T
stripe	2_80_s	4	0	0	A	T	A	G	C	A	T	G	T	T	T	A	T	C	C	A	T	A	A	G	A	T	T	A	G	C	G	G	T	T	C	G	T	A	C	C	T	G	A	C	G	C	T	T	T
increase	1_1_i	7	0	0	A	T	A	G	C	A	T	T	T	T	A	A	T	C	C	A	T	A	A	G	C	T	T	A	G	G	G	G	T	T	C	C	T	A	C	C	T	G	A	C	G	C	T	T	T
increase	1_2_i	4	0	0	A	T	A	G	C	A	T	T	T	T	T	T	T	C	C	A	T	A	A	G	A	T	T	A	G	C	G	G	T	T	C	C	T	A	C	C	T	G	A	G	G	C	T	A	T
increase	1_6_i	2	0	0	A	T	A	G	C	A	T	T	T	T	T	A	T	C	C	A	T	A	A	G	A	T	T	A	G	G	G	G	T	T	C	C	T	A	C	C	T	G	A	C	G	C	T	T	T
increase	1_7_i	2	0	0	A	T	A	G	C	A	T	T	T	T	T	A	T	C	G	A	T	A	A	G	A	T	T	A	G	C	G	G	T	T	C	C	C	A	C	C	T	G	A	C	G	C	T	T	T
increase	1_8_i	3	0	0	A	T	A	G	C	A	T	T	A	T	T	T	T	C	C	A	T	A	A	G	A	T	T	A	G	C	G	G	T	T	C	C	T	A	C	C	T	G	A	C	G	C	T	T	T
increase	1_9_i	3	0	0	A	T	A	G	C	T	T	T	T	T	T	A	T	C	C	A	T	A	A	G	A	T	T	A	G	C	G	G	T	T	C	C	T	A	C	C	T	G	G	C	G	C	T	T	T
increase	1_13_i	4	0	0	A	T	A	G	C	A	T	T	T	T	T	A	T	C	C	A	T	A	A	C	A	T	T	A	G	C	G	G	G	T	C	C	T	A	C	C	T	G	T	C	G	C	T	T	T
increase	1_15_i	2	0	0	A	T	A	G	T	A	T	T	T	T	T	A	T	C	C	A	T	A	A	G	A	T	T	A	G	G	G	G	T	T	C	C	T	A	C	C	T	G	A	C	G	C	T	T	T
increase	1_30_i	4	0	0	A	T	A	G	C	A	T	T	T	T	T	C	T	C	C	A	T	A	A	G	A	T	A	A	G	T	G	G	T	T	A	C	T	A	C	C	T	G	A	C	G	C	T	T	T
increase	1_33_i	3	0	0	A	A	A	G	C	A	T	T	T	T	T	T	T	C	C	A	T	A	A	G	A	T	T	A	G	T	G	G	T	T	C	C	T	A	C	C	T	G	A	C	G	C	T	T	T
increase	1_36_i	5	1	0	A	T	A	G	C	A	T	T	T	T	T	A	T	C	C	A	T	A	G	G	_	T	T	A	G	C	G	G	T	T	C	C	T	A	C	C	G	G	C	C	G	C	T	T	T
increase	1_38_i	4	1	0	A	T	A	G	C	A	T	T	T	T	T	A	T	C	C	A	T	A	A	G	A	T	T	A	G	A	G	G	T	T	C	C	T	A	C	C	T	G	A	C	G	C	T	T	T
increase	1_48_i	3	0	0	A	T	A	G	C	A	T	G	T	T	T	A	T	C	C	A	T	A	A	G	A	T	T	A	G	C	G	G	T	T	C	C	T	A	C	C	G	G	A	C	G	C	T	T	T
increase	1_52_i	2	0	0	A	T	A	G	C	T	T	T	T	T	T	A	T	C	C	A	T	A	A	G	A	T	T	A	G	C	G	G	T	T	C	C	T	A	C	C	A	G	A	C	G	C	T	T	T
increase	1_56_i	3	0	0	A	T	A	A	C	A	T	T	T	C	T	A	T	C	C	A	T	A	A	G	A	T	T	A	G	C	G	G	T	T	C	C	T	A	C	C	T	G	A	G	G	C	T	T	T
increase	1_61_i	3	0	0	T	T	A	G	T	A	T	T	T	T	T	A	T	C	C	A	T	A	A	G	A	G	T	A	G	C	G	G	T	T	C	C	T	A	C	C	T	G	A	C	G	C	T	T	T
increase	1_63_i	4	0	0	A	T	A	G	C	A	T	T	T	T	T	G	T	C	C	A	T	A	A	G	A	T	T	A	G	C	G	G	T	T	C	C	T	A	C	G	T	G	A	C	G	C	T	T	T
increase	1_75_i	4	0	0	A	T	A	G	C	A	T	T	T	T	T	A	A	C	C	A	T	A	A	G	A	T	T	A	G	C	G	G	T	T	C	G	T	A	C	C	T	G	A	C	G	C	T	T	T
increase	1_76_i	5	0	0	A	T	A	G	C	A	T	T	T	T	T	A	T	C	C	G	T	A	A	G	A	T	T	A	G	C	G	G	T	T	C	C	T	A	C	C	T	G	A	C	G	C	G	T	T
increase	1_77_i	4	0	0	A	T	A	G	A	A	T	T	T	T	T	A	T	C	C	A	T	A	T	G	A	T	T	A	G	C	G	G	T	T	C	C	T	A	C	C	T	G	A	G	G	C	T	T	T
increase	1_87_i	4	0	1	A	T	A	G	C	A	T	T	T	T	T	A	T	C	C	A	T	A	A	G	A	T	T	A	G	C	G	G	T	T	C	CC	T	A	C	C	T	C	A	C	G	T	T	T	T
increase	1_88_i	4	0	0	A	T	A	G	C	A	T	T	T	T	T	A	T	C	C	A	T	A	A	G	G	T	T	A	G	C	G	G	T	T	C	G	T	A	C	C	T	G	A	C	G	C	T	T	T
increase	1_90_i	7	0	0	A	T	A	G	C	G	G	T	T	T	T	A	T	C	T	T	T	T	A	G	A	G	T	A	G	C	G	T	T	T	C	C	T	A	C	C	T	G	A	C	G	C	T	T	T
increase	1_92_i	5	0	0	A	T	A	G	C	A	T	T	T	C	T	A	T	C	T	A	G	A	A	G	A	T	T	A	G	C	G	G	T	T	C	C	T	A	C	C	T	A	A	C	G	A	T	T	T
increase	2_3_i	4	0	0	A	T	A	G	C	A	T	T	T	T	T	A	T	C	C	A	T	A	C	G	A	T	T	T	G	C	G	G	T	T	C	C	T	A	C	C	T	G	A	C	G	C	T	T	T
increase	2_8_i	1	0	0	A	T	A	G	C	A	T	T	T	T	T	A	T	C	C	A	T	A	A	G	A	T	T	A	G	C	G	G	T	T	C	C	T	A	C	C	G	G	A	C	G	C	T	T	T
increase	2_13_i	3	0	0	A	T	A	G	C	A	T	T	T	T	T	A	T	T	C	T	T	A	A	G	A	T	T	A	G	C	G	G	T	T	C	C	T	A	C	C	T	G	A	C	G	C	T	T	T
increase	2_14_i	2	0	0	A	T	A	G	C	A	T	T	T	T	T	A	G	C	C	A	T	A	A	G	A	T	T	A	G	T	G	G	T	T	C	C	T	A	C	C	T	G	A	C	G	C	T	T	T
increase	2_16_i	4	0	0	A	T	A	G	C	A	T	T	T	T	G	A	T	C	C	A	T	A	A	G	A	T	T	A	G	C	G	G	T	T	C	C	A	A	C	C	T	G	G	C	G	C	T	T	T
increase	2_20_i	3	0	0	A	T	A	G	C	A	T	T	T	T	T	A	T	C	C	A	T	A	A	G	T	T	T	A	G	T	G	G	T	T	C	C	T	A	C	C	T	G	A	C	G	C	T	T	T
increase	2_24_i	3	0	0	A	T	A	G	C	T	T	T	T	T	T	G	T	C	C	A	T	A	A	G	A	T	A	A	G	C	G	G	T	T	C	C	T	A	C	C	T	G	A	C	G	C	T	T	T
increase	2_27_i	4	0	0	A	T	A	G	C	A	T	T	T	T	T	A	T	C	C	A	T	A	A	G	A	T	T	A	T	C	G	G	T	T	C	C	T	A	C	C	T	G	A	C	G	C	T	T	T
increase	2_31_i	3	0	0	A	T	G	G	C	A	T	T	T	T	T	A	T	C	C	A	T	A	T	G	A	T	T	A	G	C	G	G	T	T	C	C	T	A	C	C	T	G	A	C	G	C	T	T	T
increase	2_33_i	3	0	0	A	T	A	G	C	A	T	T	T	T	T	A	T	C	C	A	T	A	A	G	A	T	T	A	G	C	G	G	T	T	C	C	T	G	C	C	C	G	A	C	G	C	T	T	T
increase	2_34_i	4	0	0	A	T	A	G	C	A	T	T	T	T	T	A	T	C	C	A	T	A	A	G	C	T	T	A	G	C	G	G	T	T	C	C	T	A	C	C	T	G	A	C	G	C	T	T	T
increase	2_36_i	4	0	0	A	T	A	G	C	A	T	T	T	T	T	A	T	C	C	A	T	A	G	G	A	T	T	A	G	C	G	G	T	T	C	C	T	G	C	C	T	G	A	A	G	T	T	T	T
increase	2_38_i	3	0	0	A	T	A	G	C	A	T	T	T	T	T	A	T	C	C	A	T	A	A	G	G	T	T	A	G	C	G	G	T	T	C	C	T	A	C	C	T	G	A	G	G	C	T	T	T
increase	2_43_i	4	0	0	A	T	T	G	C	A	T	T	T	T	G	A	T	C	C	A	T	A	A	G	A	T	T	A	G	C	G	G	T	T	C	C	T	A	T	C	T	G	A	C	G	C	T	T	T
increase	2_44_i	3	0	0	A	T	A	G	C	A	T	T	T	T	T	T	T	C	C	A	T	A	A	G	A	T	T	G	G	C	G	G	T	T	C	C	T	A	C	C	T	G	A	C	G	C	T	T	T
increase	2_56_i	3	0	0	A	T	A	G	C	A	T	T	T	T	C	A	T	C	C	A	T	A	A	G	A	C	T	A	G	C	G	G	T	T	A	C	T	A	C	C	T	G	A	C	G	C	T	T	T
increase	2_57_i	3	0	0	A	T	A	G	C	A	G	T	T	T	T	A	T	C	C	A	T	A	A	G	A	T	T	A	G	C	G	G	T	T	C	T	T	A	C	C	T	G	A	C	G	C	T	T	T
increase	2_62_i	6	0	0	A	T	A	G	G	A	T	T	T	G	T	A	T	C	A	G	T	A	A	G	A	T	T	A	G	C	G	T	T	T	C	C	T	A	G	C	T	G	A	C	G	C	T	T	T
increase	2_64_i	4	0	0	A	T	A	G	C	T	T	T	T	T	T	A	T	C	C	A	T	A	A	G	A	T	T	A	G	C	G	G	T	T	C	C	T	G	C	C	T	G	A	C	G	C	T	T	A
increase	2_66_i	5	0	0	C	T	A	G	C	C	T	T	T	G	T	A	T	C	C	A	T	A	A	G	A	T	T	A	G	C	G	G	T	T	C	C	T	A	C	C	T	G	A	C	T	C	T	A	T
increase	2_67_i	6	0	0	A	T	A	G	C	A	T	T	T	T	T	A	T	C	C	A	T	A	A	G	A	T	T	A	G	C	G	G	T	T	C	T	T	A	C	C	A	G	A	C	G	C	T	T	T
increase	2_70_i	5	0	0	A	T	A	G	C	A	T	T	T	T	T	A	G	C	C	A	T	C	A	G	A	T	T	A	G	C	G	G	T	T	C	C	T	A	C	C	T	G	A	C	G	C	T	T	T
increase	2_72_i	7	0	0	A	T	A	G	C	A	T	T	T	T	T	A	T	C	T	G	T	A	A	G	A	T	T	A	G	C	G	G	T	T	C	C	T	A	C	C	T	G	A	C	G	T	T	C	T
increase	2_77_i	5	0	0	G	T	A	G	C	A	T	T	T	T	T	A	T	C	C	A	T	A	A	G	A	T	T	T	G	C	G	G	T	T	C	C	T	A	C	C	T	G	A	C	G	C	C	T	T
increase	2_78_i	2	0	0	A	T	A	G	C	A	T	T	T	T	T	A	T	C	C	A	T	A	G	G	A	T	T	A	G	C	G	G	T	T	C	C	T	A	C	C	T	G	A	A	G	C	T	T	T
increase	2_81_i	2	0	0	A	T	A	G	C	A	T	T	T	T	T	A	T	C	C	A	T	A	A	G	A	T	T	A	G	C	G	G	T	T	C	C	T	A	C	C	T	G	A	C	G	C	T	T	T
increase	2_83_i	4	0	0	A	T	A	G	C	A	T	T	T	T	T	A	T	C	C	A	T	T	A	G	A	T	T	A	G	C	G	G	T	T	C	C	C	A	C	C	T	G	A	C	G	C	T	T	T
decrease	1_58_d	5	0	0	A	T	A	G	C	A	T	T	T	T	T	T	T	C	C	A	T	A	A	G	A	T	T	A	G	C	G	G	T	T	C	C	T	C	C	C	T	G	A	C	G	C	T	T	T
decrease	2_22_d	5	0	0	A	T	A	G	C	A	G	T	T	T	T	A	T	C	C	C	T	A	A	G	A	T	T	A	G	C	G	G	T	T	C	C	T	A	C	C	T	G	A	C	G	C	T	T	T
decrease	2_47_d	1	1	0	A	T	A	G	C	A	T	T	T	T	T	A	T	T	C	A	T	A	A	G	A	T	T	A	G	C	G	G	T	T	C	C	T	A	C	C	T	G	A	C	G	C	T	T	T
decrease	2_54_d	4	0	0	A	T	A	G	C	T	C	T	T	T	T	A	T	C	C	A	T	A	A	G	A	T	T	A	G	C	G	G	T	T	C	C	T	A	C	C	T	G	A	C	G	C	T	T	T
[truncated: 24 more columns]

## Sheet: CG blue
concurring gradients network: blue gene
					promoter SP6(-13T)
phenotype	name	mutations	deletions	insertions
	WT				A	T	T	T	T	G	G	T	G	A	C	A	C	T	A	T	A	G	A	A	G	G	G	G	C	C	A	A	G	C	A	G	G	G	G	G	C	C	A	A	G	C	A	G	G
stripe	1_2_s	2	0	0	A	T	T	T	T	G	G	T	G	A	C	A	C	T	A	T	A	G	A	A	G	G	T	G	C	C	A	A	G	G	A	G	G	G	G	G	C	C	A	A	G	C	A	G	G
stripe	1_5_s	5	0	0	A	T	T	T	T	G	G	T	G	A	C	A	C	T	A	T	A	G	A	A	G	G	G	G	C	C	A	T	G	G	A	G	G	G	G	G	C	C	A	A	G	C	G	T	G
stripe	1_16_s	2	0	0	A	T	T	T	T	G	G	T	G	A	C	A	C	T	A	T	T	G	A	A	G	G	G	G	C	C	A	A	G	C	A	G	G	G	G	G	C	C	A	A	G	C	A	A	G
stripe	1_17_s	1	0	1	A	T	T	T	T	G	G	T	G	A	C	A	C	T	A	T	A	G	A	A	G	G	G	G	C	C	A	A	G	C	A	G	T	G	G	G	C	C	A	A	G	C	A	G	G
stripe	1_21_s	1	0	0	A	T	T	T	T	G	G	T	G	A	C	A	C	T	A	T	A	G	A	A	G	G	G	G	C	C	A	A	G	C	A	G	G	G	G	G	A	C	A	A	G	C	A	G	G
stripe	1_22_s	1	0	0	A	T	T	T	T	G	G	T	G	A	C	A	C	T	A	T	A	G	A	A	G	G	G	G	C	C	A	G	G	C	A	G	G	G	G	G	C	C	A	A	G	C	A	G	G
stripe	1_42_s	1	0	0	A	T	T	T	T	G	G	T	G	A	C	A	C	T	A	T	T	G	A	A	G	G	G	G	C	C	A	A	G	C	A	G	G	G	G	G	C	C	A	A	G	C	A	G	G
stripe	1_58_s	1	1	0	A	T	T	T	T	G	G	T	G	A	C	A	C	T	A	T	A	G	A	A	G	G	G	G	C	_	A	A	G	C	C	G	G	G	G	G	C	C	A	A	G	C	A	G	G
stripe	1_64_s	4	0	0	C	A	T	T	T	G	G	T	G	A	C	A	C	T	A	T	A	G	A	A	G	A	G	G	C	C	A	A	G	C	A	G	G	G	G	G	C	C	A	A	G	C	A	G	G
stripe	1_72_s	1	0	0	A	T	T	T	T	G	G	T	G	A	C	A	C	T	A	T	A	G	A	A	G	G	G	G	C	C	A	A	G	C	A	G	G	G	G	G	C	C	A	A	G	C	A	G	G
stripe	1_75_s	1	0	0	A	T	T	T	T	G	G	T	G	A	C	A	C	T	A	T	A	G	A	A	G	G	G	G	C	C	A	A	G	C	A	G	G	G	G	G	C	C	A	A	G	C	A	G	G
stripe	1_80_s	3	0	2	A	T	T	T	T	G	G	T	G	A	C	A	C	T	A	T	A	G	A	AA	G	G	G	G	C	C	A	A	G	C	A	G	T	G	G	G	C	C	A	A	G	T	A	G	G
stripe	1_81_s	2	0	0	A	T	T	T	T	G	G	T	G	A	C	A	C	T	A	T	A	G	A	A	G	G	G	G	C	C	A	A	G	C	A	T	G	G	G	G	C	C	A	A	G	C	A	C	G
stripe	1_86_s	2	0	0	A	T	T	T	T	G	G	T	G	A	C	A	C	T	A	T	A	G	G	A	G	G	G	G	C	C	A	A	G	C	A	G	G	G	G	G	C	G	A	A	G	C	A	G	G
stripe	1_92_s	1	0	0	A	T	T	T	T	G	G	T	G	A	C	A	C	T	A	T	A	G	A	A	G	G	G	G	C	C	A	A	G	C	A	G	T	G	G	G	C	C	A	A	G	C	A	G	G
stripe	2_2_s	1	0	0	A	T	T	T	T	G	G	T	G	A	C	A	C	T	A	T	A	G	A	A	G	G	G	G	C	C	A	A	G	C	A	G	G	G	G	G	C	C	A	A	G	G	A	G	G
stripe	2_4_s	2	0	0	A	T	T	T	T	G	G	T	G	A	C	A	C	T	A	T	A	G	A	A	G	G	G	G	C	C	A	C	G	C	G	G	G	G	G	G	C	C	A	A	G	C	A	G	G
stripe	2_10_s	1	0	1	A	T	T	T	T	G	G	G	G	A	C	A	C	T	A	T	A	G	A	A	G	G	G	G	C	C	A	A	G	C	A	G	G	G	G	G	C	C	A	A	G	C	A	G	G
stripe	2_11_s	2	0	0	A	T	T	T	G	G	G	T	G	A	C	A	C	T	A	T	A	G	A	A	G	G	G	G	C	C	C	A	G	C	A	G	G	G	G	G	C	C	A	A	G	C	A	G	G
stripe	2_22_s	1	0	0	A	T	T	T	T	G	G	T	G	A	C	A	C	T	A	T	A	G	A	A	G	G	G	G	C	C	A	A	G	C	A	G	G	G	G	G	C	C	A	A	G	C	A	G	G
stripe	2_26_s	1	0	0	A	T	T	T	T	G	G	T	G	A	C	A	C	T	A	T	A	G	A	A	G	G	G	G	C	C	A	A	A	C	A	G	G	G	G	G	C	C	A	A	G	C	A	G	G
stripe	2_32_s	1	0	0	A	T	T	T	T	G	G	T	G	A	C	A	C	T	A	T	A	G	A	A	G	G	G	G	C	C	A	A	G	C	A	G	G	G	G	G	C	C	A	A	G	C	A	G	G
stripe	2_33_s	1	0	0	A	T	T	T	T	G	G	T	G	A	C	A	C	T	A	T	A	G	A	A	G	G	G	G	C	C	A	A	G	C	A	G	G	G	T	G	C	C	A	A	G	C	A	G	G
stripe	2_34_s	1	0	0	A	T	T	T	T	G	G	T	G	A	C	A	C	T	A	T	A	G	A	A	G	G	G	G	C	C	A	A	G	C	A	G	G	G	G	G	C	C	A	A	G	C	A	G	G
stripe	2_37_s	4	0	0	A	T	T	T	A	G	G	T	G	A	C	A	G	T	A	T	A	G	A	A	G	G	G	G	C	C	A	A	G	T	A	G	G	G	G	G	G	C	A	A	G	C	A	G	G
stripe	2_38_s	1	0	0	A	T	T	T	T	G	G	T	G	A	C	A	C	T	A	T	A	G	A	A	G	G	G	G	C	C	A	A	G	C	A	G	G	G	G	G	C	C	A	A	G	A	A	G	G
stripe	2_40_s	1	0	1	A	T	T	T	T	G	G	T	G	A	C	A	C	T	A	T	A	G	A	A	G	G	G	G	C	C	A	A	G	C	C	G	G	G	G	G	C	C	A	A	G	C	A	GC	G
stripe	2_47_s	2	0	0	A	T	T	T	T	G	G	T	G	A	C	A	C	T	A	T	A	G	A	A	G	G	G	G	C	C	A	A	G	C	A	G	G	G	G	G	C	C	A	A	C	C	A	G	G
stripe	2_52_s	3	0	0	A	T	T	T	T	G	G	T	G	A	C	A	C	T	A	T	A	G	A	A	G	G	G	G	T	C	A	A	G	C	A	G	G	A	G	G	C	C	A	A	G	C	A	G	G
stripe	2_55_s	1	0	0	A	T	T	T	T	G	G	T	G	A	C	A	C	T	A	T	A	G	A	A	G	G	G	G	C	C	A	A	G	C	A	G	G	G	G	G	C	C	G	A	G	C	A	G	G
stripe	2_62_s	2	0	0	A	T	T	T	T	G	G	T	G	A	C	A	C	T	A	T	A	G	A	A	G	G	G	G	C	C	A	A	G	C	A	G	G	G	G	G	C	C	A	A	G	C	A	T	G
stripe	2_66_s	3	0	0	A	T	T	T	T	G	G	T	G	A	C	A	C	T	A	T	A	G	A	A	G	G	G	G	C	C	A	A	G	C	A	G	G	G	G	G	C	A	G	A	G	C	A	G	G
stripe	2_71_s	4	0	0	A	T	T	T	T	G	G	T	G	A	C	A	C	T	A	T	A	G	A	A	G	G	G	G	C	C	A	A	G	C	A	G	G	G	G	G	C	A	A	A	G	C	G	G	G
stripe	2_77_s	2	0	0	A	T	T	T	T	G	G	T	G	A	C	A	C	T	A	T	A	G	A	A	G	G	G	G	C	C	A	A	G	C	A	G	G	G	A	G	C	C	A	A	G	C	A	G	C
decrease	1_6_d	2	0	0	A	T	T	T	T	G	G	T	G	A	C	T	C	T	A	G	A	G	A	A	G	G	G	G	C	C	A	A	G	C	A	G	G	G	G	G	C	C	A	A	G	C	A	G	G
decrease	1_11_d	2	0	1	A	T	C	T	T	G	G	T	G	A	C	A	C	T	AA	T	A	G	A	A	G	G	G	G	C	C	A	A	G	C	A	G	G	G	G	G	C	C	A	A	G	C	A	G	G
decrease	1_15_d	2	0	0	A	T	T	G	T	G	G	T	G	A	C	A	C	T	A	T	A	G	A	A	G	G	G	G	C	C	A	A	G	C	A	G	T	G	G	G	C	C	A	A	G	C	A	G	G
decrease	1_23_d	2	1	0	A	T	T	T	_	G	G	T	G	A	C	A	C	T	A	T	A	G	A	A	G	G	G	G	C	C	A	A	G	C	A	G	G	A	G	G	C	C	A	A	G	C	A	G	G
decrease	1_26_d	3	0	0	A	T	T	T	T	G	G	T	G	A	C	A	C	T	A	G	A	G	C	A	G	G	G	G	C	C	A	A	G	C	A	G	G	G	G	G	C	C	A	A	G	C	T	G	G
decrease	1_29_d	1	0	0	A	T	T	T	T	G	G	T	G	A	C	A	C	T	G	T	A	G	A	A	G	G	G	G	C	C	A	A	G	C	A	G	G	G	G	G	C	C	A	A	G	C	A	G	G
decrease	1_32_d	1	0	1	A	T	T	T	T	G	G	T	G	A	C	A	C	T	A	T	A	G	A	A	C	G	G	G	C	C	A	A	G	C	A	G	G	G	G	G	C	C	A	A	G	C	AT	G	G
decrease	1_34_d	3	0	0	A	T	T	G	T	G	G	T	G	A	C	A	C	T	A	T	A	G	A	A	G	G	G	G	C	C	A	A	G	C	A	G	G	G	G	G	C	C	A	A	G	G	A	G	G
decrease	1_39_d	6	0	0	A	T	T	T	T	G	G	T	G	A	C	A	C	T	T	T	A	T	C	A	G	G	A	G	C	A	A	A	G	C	A	G	G	C	G	G	C	C	A	A	G	C	A	G	G
decrease	1_40_d	5	0	0	A	T	T	T	A	G	G	T	G	A	C	A	C	T	A	T	A	C	A	A	G	G	G	G	C	C	C	A	G	C	A	G	G	G	G	G	T	C	A	G	G	C	A	G	G
decrease	1_46_d	3	0	0	A	T	T	G	T	G	G	T	G	A	C	A	C	T	A	T	A	G	A	A	G	G	G	G	C	C	T	A	G	C	A	G	G	G	G	G	C	C	A	A	T	C	A	G	G
decrease	1_51_d	3	0	0	A	T	T	T	T	G	G	T	G	A	G	A	C	T	C	T	A	G	A	A	G	G	G	G	C	C	A	A	G	C	A	G	G	G	G	G	C	C	A	A	G	C	A	G	G
decrease	1_52_d	1	0	0	A	T	T	T	T	G	G	T	G	A	G	A	C	T	A	T	A	G	A	A	G	G	G	G	C	C	A	A	G	C	A	G	G	G	G	G	C	C	A	A	G	C	A	G	G
decrease	1_65_d	3	0	0	A	T	G	T	T	G	G	T	G	A	C	A	C	T	A	T	T	G	A	A	G	G	G	G	C	C	A	A	G	C	A	G	G	G	G	G	C	C	A	A	G	C	A	G	G
decrease	1_66_d	2	0	0	A	T	T	T	T	G	T	T	G	T	C	A	C	T	A	T	A	G	A	A	G	G	G	G	C	C	A	A	G	C	A	G	G	G	G	G	C	C	A	A	G	C	A	G	G
decrease	1_69_d	4	0	0	A	T	T	T	T	G	G	T	G	A	C	A	C	T	A	G	A	G	A	A	G	G	G	G	C	C	G	A	G	C	C	G	G	G	G	G	C	C	G	A	G	C	A	G	G
decrease	1_76_d	3	0	0	A	T	T	T	T	G	G	T	G	A	C	C	C	T	A	T	A	G	C	A	G	G	G	G	C	C	A	A	G	C	A	G	G	G	G	G	C	C	A	A	G	C	A	G	G
decrease	1_77_d	2	0	0	A	T	T	T	T	G	A	T	G	A	C	A	T	T	A	T	A	G	A	A	G	G	G	G	C	C	A	A	G	C	A	G	G	G	G	G	C	C	A	A	G	C	A	G	G
decrease	1_78_d	4	0	0	A	T	T	T	T	G	G	T	G	A	C	A	T	T	A	A	A	G	A	A	G	G	G	G	C	C	T	A	G	C	A	G	G	G	G	G	C	C	A	A	G	C	A	G	G
decrease	1_87_d	4	1	0	A	T	T	T	T	G	C	T	G	A	C	A	C	T	A	T	A	G	A	A	G	C	G	G	C	C	A	C	G	C	A	G	G	G	G	G	C	C	A	_	G	C	T	G	G
decrease	1_89_d	5	0	0	T	T	T	T	T	T	G	T	G	A	C	A	C	G	A	T	A	G	A	A	G	G	G	G	C	C	A	A	G	C	A	G	G	G	G	G	G	C	A	A	G	C	A	G	G
decrease	1_91_d	3	2	0	A	T	T	T	T	G	G	T	G	_	C	A	C	T	A	T	A	G	A	A	G	G	G	G	C	C	C	A	G	C	A	G	G	G	G	_	C	C	A	A	G	C	A	G	G
decrease	2_3_d	2	0	0	A	T	T	T	T	G	G	T	G	A	T	A	C	T	A	T	A	G	A	A	G	G	G	G	C	C	A	A	G	C	A	G	G	G	G	G	C	G	A	A	G	C	A	G	G
decrease	2_14_d	3	0	0	A	T	T	T	T	G	G	T	G	A	C	A	A	T	A	T	A	G	A	A	G	G	G	G	C	C	A	A	G	C	A	G	G	G	G	G	C	C	A	A	G	C	A	A	G
decrease	2_15_d	3	0	0	A	T	T	T	T	G	G	T	C	A	C	A	C	T	A	T	A	G	A	A	G	G	G	G	C	C	A	A	G	C	A	G	G	G	G	G	C	C	A	G	G	C	A	G	G
decrease	2_16_d	1	2	0	A	T	T	T	T	G	G	T	G	A	C	A	C	T	_	T	A	G	A	A	G	G	G	G	C	C	A	A	G	C	A	G	G	G	G	_	C	C	A	A	G	C	A	G	G
decrease	2_18_d	4	0	0	A	T	T	T	T	G	G	T	T	A	C	A	C	T	A	T	A	G	A	A	G	C	G	G	C	C	A	A	G	C	A	G	G	G	G	G	T	C	A	A	G	C	A	G	G
decrease	2_21_d	6	1	0	A	T	T	T	T	G	G	T	G	A	T	A	C	T	A	T	A	T	A	A	G	G	G	G	C	C	A	A	G	C	T	G	G	G	G	G	C	C	C	A	_	C	A	G	G
decrease	2_42_d	2	1	0	A	T	T	T	T	G	G	T	G	A	C	C	C	T	A	T	_	G	A	A	G	G	G	G	C	C	A	A	G	C	A	G	G	G	G	G	C	C	A	A	G	C	A	G	G
decrease	2_45_d	2	0	0	A	T	T	T	T	G	G	T	G	A	C	A	C	T	T	T	A	G	A	A	G	G	G	G	C	C	A	G	G	C	A	G	G	G	G	G	C	C	A	A	G	C	A	G	G
decrease	2_51_d	2	0	0	A	T	T	T	T	G	G	T	G	A	C	A	C	T	A	T	A	G	A	A	T	G	G	G	C	C	A	T	G	C	A	G	G	G	G	G	C	C	A	A	G	C	A	G	G
decrease	2_59_d	2	0	2	A	T	T	T	TT	G	G	T	G	A	C	A	C	T	A	T	A	G	A	AT	G	G	G	G	C	C	A	A	G	C	A	G	G	G	G	T	C	C	A	A	G	C	A	G	G
decrease	2_76_d	5	0	0	A	T	T	T	T	G	G	T	G	A	C	A	C	T	A	A	A	G	A	A	G	G	G	G	C	C	A	A	G	C	A	G	G	G	C	G	C	C	A	A	G	A	C	G	G
decrease	2_81_d	3	0	0	A	T	T	T	T	C	G	T	G	A	C	A	C	T	A	T	A	G	A	A	G	G	G	G	C	C	A	A	G	A	A	G	G	G	G	G	C	C	A	A	G	C	A	G	G
other	2_9_o	2	0	1	A	T	T	G	T	G	G	T	G	A	C	A	C	T	A	T	A	G	A	A	G	G	G	G	G	CC	A	A	G	C	T	G	G	G	G	G	C	C	A	A	G	C	A	G	G
[truncated: 8 more columns]

## Sheet: CG green
concurring gradients network: green gene
					promoter T7(-3G)																			operator lacO(SymR+1)
phenotype	name	mutations	deletions	insertions
stripe	WT				T	A	A	T	A	C	G	A	C	T	C	A	C	T	G	T	A	G	G	G	G	A	A	T	T	G	T	T	A	T	C	C	G	G	A	T	A	A	C	A	A	T	T	C	C
stripe	3_2_s	1	0	0	T	A	A	T	A	C	G	A	C	T	C	T	C	T	G	T	A	G	G	G	G	A	A	T	T	G	T	T	A	T	C	C	G	G	A	T	A	A	C	A	A	T	T	C	C
stripe	3_4_s	2	0	0	T	A	A	T	A	C	G	A	C	T	C	G	C	T	G	T	A	G	G	G	G	A	A	T	T	G	T	T	A	T	C	C	G	G	T	T	A	A	C	A	A	T	T	C	C
stripe	3_5_s	1	0	0	T	A	A	T	A	C	G	A	C	T	C	A	C	T	G	T	A	G	G	G	G	A	A	T	T	G	T	T	A	T	C	C	G	G	A	C	A	A	C	A	A	T	T	C	C
stripe	3_6_s	1	0	0	T	A	A	T	A	C	G	A	C	T	C	A	T	T	G	T	A	G	G	G	G	A	A	T	T	G	T	T	A	T	C	C	G	G	A	T	A	A	C	A	A	T	T	C	C
stripe	3_8_s	3	0	0	T	A	G	T	A	C	G	A	C	T	C	A	C	T	G	T	A	G	G	G	G	A	A	T	T	G	G	T	A	T	C	C	G	G	A	T	A	A	C	A	T	T	T	C	C
stripe	3_11_s	3	0	0	G	A	A	T	A	C	G	A	C	T	C	A	C	T	G	T	A	G	G	G	G	A	A	T	T	G	T	T	A	T	C	C	G	G	A	T	T	A	C	A	A	T	T	G	C
stripe	3_14_s	4	0	0	T	A	A	A	A	C	G	A	C	T	C	A	C	T	G	T	A	G	G	G	G	C	A	T	T	G	T	C	G	T	C	C	G	G	A	T	A	A	C	A	A	T	T	C	C
stripe	3_17_s	3	0	0	T	A	A	T	A	A	G	A	C	T	C	A	C	T	G	T	A	G	A	G	G	C	A	T	T	G	T	T	A	T	C	C	G	G	A	T	A	A	C	A	A	T	T	C	C
stripe	3_18_s	3	2	0	T	A	_	T	A	C	G	A	C	T	C	A	C	T	G	T	A	G	G	G	G	A	A	A	T	G	T	T	A	C	G	C	G	G	A	T	A	A	C	A	A	T	_	C	C
stripe	3_20_s	2	0	0	T	A	A	T	A	C	G	T	C	T	C	A	C	T	G	T	A	G	G	G	G	A	A	T	T	G	T	T	A	T	C	C	G	G	A	T	A	A	A	A	A	T	T	C	C
stripe	3_32_s	1	0	0	T	A	A	T	A	C	G	A	C	T	C	A	C	T	G	T	A	G	T	G	G	A	A	T	T	G	T	T	A	T	C	C	G	G	A	T	A	A	C	A	A	T	T	C	C
stripe	3_35_s	3	0	0	T	A	A	T	A	C	G	A	C	T	C	A	C	G	T	T	A	G	G	G	G	A	A	T	T	G	T	T	A	T	C	C	G	G	C	T	A	A	C	A	A	T	T	C	C
stripe	3_46_s	1	0	0	T	A	A	T	A	C	G	A	C	T	C	A	C	T	G	T	A	G	G	G	G	A	A	T	T	G	T	T	A	T	C	C	G	G	A	T	A	A	C	A	A	T	T	C	T
stripe	3_47_s	3	0	0	T	A	T	T	C	C	G	A	C	T	C	A	C	T	G	T	A	G	G	G	G	A	A	T	T	G	T	T	A	T	C	C	G	T	A	T	A	A	C	A	A	T	T	C	C
stripe	3_50_s	2	0	0	T	A	G	T	A	C	G	A	C	T	C	A	C	T	G	T	A	G	G	G	G	T	A	T	T	G	T	T	A	T	C	C	G	G	A	T	A	A	C	A	A	T	T	C	C
stripe	3_54_s	1	0	0	T	A	A	T	A	C	G	A	C	T	C	G	C	T	G	T	A	G	G	G	G	A	A	T	T	G	T	T	A	T	C	C	G	G	A	T	A	A	C	A	A	T	T	C	C
stripe	3_65_s	3	0	0	T	A	A	T	T	C	G	A	C	T	C	A	C	T	G	G	A	G	G	G	G	A	A	T	T	G	T	T	A	C	C	C	G	G	A	T	A	A	C	A	A	T	T	C	C
stripe	3_67_s	2	0	0	T	A	A	T	A	C	G	A	C	G	C	A	C	T	G	T	A	G	G	G	G	A	A	T	T	G	G	T	A	T	C	C	G	G	A	T	A	A	C	A	A	T	T	C	C
stripe	7_6_s	3	0	0	T	A	A	T	A	C	G	T	C	T	C	A	C	T	G	T	A	G	G	G	G	A	A	T	T	G	T	T	A	T	C	C	G	G	A	T	T	A	C	A	T	T	T	C	C
stripe	7_7_s	3	0	0	T	A	A	T	T	C	G	A	C	T	C	A	C	T	G	T	A	G	T	G	G	A	A	T	T	G	T	T	A	T	C	C	G	G	A	T	A	A	T	A	A	T	T	C	C
stripe	7_18_s	1	0	0	T	A	A	T	A	C	G	A	C	T	C	A	C	T	G	T	A	G	G	G	G	A	A	T	T	G	T	T	A	T	C	C	G	G	A	T	A	A	C	A	A	T	T	G	C
stripe	7_28_s	2	0	0	T	A	A	T	A	C	G	A	C	T	C	A	C	T	G	C	A	G	G	G	G	A	A	T	T	G	T	T	A	T	C	C	G	G	A	T	A	A	T	A	A	T	T	C	C
stripe	7_36_s	1	0	0	T	A	C	T	A	C	G	A	C	T	C	A	C	T	G	T	A	G	G	G	G	A	A	T	T	G	T	T	A	T	C	C	G	G	A	T	A	A	C	A	A	T	T	C	C
stripe	7_38_s	3	0	0	T	T	A	T	A	C	G	A	C	T	C	A	C	T	G	T	A	G	G	G	G	A	A	T	T	G	T	T	A	A	C	C	G	G	A	T	A	A	C	A	A	C	T	C	C
stripe	7_39_s	2	0	0	T	A	A	T	T	C	G	A	C	T	C	A	C	T	G	T	A	G	G	G	G	A	A	C	T	G	T	T	A	T	C	C	G	G	A	T	A	A	C	A	A	T	T	C	C
stripe	7_41_s	1	1	0	T	A	A	T	A	C	G	A	C	T	C	T	C	T	G	T	A	G	G	G	G	A	A	T	T	G	T	T	A	T	C	C	G	G	A	_	A	A	C	A	A	T	T	C	C
stripe	7_47_s	2	0	0	T	A	A	T	A	C	G	G	C	T	C	A	C	T	G	T	A	G	G	G	G	A	A	T	T	G	T	T	A	T	C	C	G	G	G	T	A	A	C	A	A	T	T	C	C
stripe	7_54_s	2	0	0	T	A	A	T	A	C	G	T	C	T	C	A	C	T	G	T	A	G	G	G	G	A	A	T	T	G	T	T	A	T	C	C	G	G	A	T	A	T	C	A	A	T	T	C	C
stripe	7_55_s	2	0	0	T	T	A	T	A	C	G	A	C	T	C	A	C	T	G	T	T	G	G	G	G	A	A	T	T	G	T	T	A	T	C	C	G	G	A	T	A	A	C	A	A	T	T	C	C
stripe	7_56_s	3	0	0	T	A	A	T	A	C	G	A	C	T	C	A	C	T	G	T	T	G	G	G	G	A	T	T	C	G	T	T	A	T	C	C	G	G	A	T	A	A	C	A	A	T	T	C	C
stripe	7_59_s	3	0	0	A	A	A	T	A	C	G	A	C	T	C	A	C	T	G	T	A	G	G	G	G	A	A	T	T	G	T	T	A	T	C	C	G	C	A	T	A	A	C	A	A	T	T	T	C
stripe	7_62_s	1	0	0	T	A	A	T	A	C	G	A	C	T	C	A	C	T	G	T	A	G	A	G	G	A	A	T	T	G	T	T	A	T	C	C	G	G	A	T	A	A	C	A	A	T	T	C	C
stripe	7_70_s	1	0	0	T	A	A	T	A	C	G	A	C	T	C	A	C	T	G	T	A	G	G	G	G	A	A	T	T	G	T	T	A	T	C	C	G	G	A	T	A	A	C	A	A	T	A	C	C
stripe	7_71_s	1	0	0	T	A	A	T	A	C	G	A	C	T	C	A	C	T	G	C	A	G	G	G	G	A	A	T	T	G	T	T	A	T	C	C	G	G	A	T	A	A	C	A	A	T	T	C	C
stripe	7_73_s	3	0	0	T	A	A	T	A	T	G	A	C	T	C	A	C	T	G	T	A	G	T	G	G	A	A	T	T	G	T	T	A	T	C	C	G	G	A	T	A	T	C	A	A	T	T	C	C
stripe	7_80_s	4	0	0	T	A	A	T	A	C	G	A	C	G	C	A	C	T	G	T	A	G	G	T	G	A	C	T	T	G	T	T	A	T	C	C	G	T	A	T	A	A	C	A	A	T	T	C	C
stripe	7_92_s	3	0	0	T	A	C	T	A	C	G	A	C	T	C	A	C	T	G	T	A	G	G	G	G	A	A	T	T	G	T	C	A	T	C	C	G	G	A	T	A	A	C	C	A	T	T	C	C
stripe	7_84_s	0	0	1	T	A	A	T	A	C	G	A	C	T	C	A	C	T	G	T	A	G	G	G	G	A	A	T	T	G	T	T	A	T	C	C	G	G	A	T	A	AA	C	A	A	T	T	C	C
broken	3_21_b	3	0	0	T	A	A	T	A	C	G	A	G	T	C	A	C	T	G	T	A	G	G	G	G	A	A	T	T	G	T	T	A	T	C	A	G	G	T	T	A	A	C	A	A	T	T	C	C
broken	3_25_b	1	0	0	T	A	A	T	A	C	G	A	T	T	C	A	C	T	G	T	A	G	G	G	G	A	A	T	T	G	T	T	A	T	C	C	G	G	A	T	A	A	C	A	A	T	T	C	C
broken	3_26_b	4	0	0	T	A	A	T	A	C	G	A	T	C	C	A	C	T	G	T	A	G	G	C	G	A	A	T	T	G	T	T	A	T	C	C	G	G	A	T	C	A	C	A	A	T	T	C	C
broken	3_27_b	2	0	0	T	A	A	T	A	C	G	A	A	T	C	A	C	T	G	T	A	G	G	G	G	A	A	T	T	G	T	T	A	T	C	C	G	G	A	T	A	T	C	A	A	T	T	C	C
broken	3_28_b	2	1	0	T	A	A	T	A	C	G	A	C	T	C	A	C	T	G	C	_	G	G	G	G	A	A	T	T	G	T	T	A	T	G	C	G	G	A	T	A	A	C	A	A	T	T	C	C
broken	3_61_b	4	0	0	T	A	A	T	A	C	T	A	C	T	C	T	C	T	G	T	A	G	A	G	G	A	A	T	T	G	T	T	A	T	C	C	G	G	A	T	A	C	C	A	A	T	T	C	C
broken	3_68_b	7	0	0	T	A	T	T	A	C	G	A	C	T	T	A	C	T	G	C	A	G	G	G	G	A	A	T	T	G	T	T	A	T	G	C	G	C	A	T	G	A	C	A	A	T	T	A	C
broken	3_71_b	2	0	0	T	A	T	T	A	C	G	A	C	T	A	A	C	T	G	T	A	G	G	G	G	A	A	T	T	G	T	T	A	T	C	C	G	G	A	T	A	A	C	A	A	T	T	C	C
broken	3_78_b	3	0	0	T	A	A	T	A	C	G	G	C	T	C	G	C	T	G	T	A	G	G	G	G	A	A	T	T	G	T	T	A	T	C	C	G	G	G	T	A	A	C	A	A	T	T	C	C
broken	7_10_b	1	1	1	T	A	A	T	AA	C	C	A	C	T	C	A	C	T	G	T	A	G	G	G	G	A	A	T	T	G	T	T	A	T	C	C	G	G	A	T	A	A	C	A	A	T	T	C	_
broken	7_13_b	4	0	0	T	A	A	T	A	C	C	A	C	A	C	A	C	T	G	T	A	G	G	G	G	A	A	T	T	G	T	T	A	T	T	C	G	G	C	T	A	A	C	A	A	T	T	C	C
broken	7_14_b	4	0	0	C	A	A	T	A	C	G	A	T	T	T	A	C	T	G	T	A	G	G	G	G	A	A	T	T	G	T	T	A	T	C	C	G	G	A	T	A	A	C	T	A	T	T	C	C
broken	7_19_b	2	0	0	T	A	A	T	A	C	G	A	G	T	C	A	T	T	G	T	A	G	G	G	G	A	A	T	T	G	T	T	A	T	C	C	G	G	A	T	A	A	C	A	A	T	T	C	C
broken	7_22_b	3	0	0	T	A	A	T	A	C	G	A	A	T	C	A	C	T	G	T	A	G	G	G	G	A	A	T	T	G	T	T	A	T	C	C	G	G	A	T	A	T	C	T	A	T	T	C	C
broken	7_26_b	2	0	0	T	A	A	T	A	T	G	G	C	T	C	A	C	T	G	T	A	G	G	G	G	A	A	T	T	G	T	T	A	T	C	C	G	G	A	T	A	A	C	A	A	T	T	C	C
broken	7_27_b	3	0	0	T	A	A	T	C	C	G	A	C	T	C	A	C	A	G	T	A	G	G	G	G	T	A	T	T	G	T	T	A	T	C	C	G	G	A	T	A	A	C	A	A	T	T	C	C
broken	7_34_b	4	0	0	T	A	A	T	C	C	G	A	G	T	C	A	C	T	G	A	A	G	G	G	G	A	A	T	T	T	T	T	A	T	C	C	G	G	A	T	A	A	C	A	A	T	T	C	C
broken	7_42_b	2	0	0	T	A	C	T	A	C	G	T	C	T	C	A	C	T	G	T	A	G	G	G	G	A	A	T	T	G	T	T	A	T	C	C	G	G	A	T	A	A	C	A	A	T	T	C	C
broken	7_44_b	2	1	0	T	A	T	T	A	C	_	A	C	T	C	A	C	T	G	T	T	G	G	G	G	A	A	T	T	G	T	T	A	T	C	C	G	G	A	T	A	A	C	A	A	T	T	C	C
broken	7_49_b	3	1	0	T	A	_	T	A	C	G	A	C	C	C	G	C	T	G	T	A	G	G	G	G	A	A	T	T	G	T	T	A	T	C	C	G	G	G	T	A	A	C	A	A	T	T	C	C
broken	7_50_b	4	0	0	T	A	A	T	A	C	G	A	C	T	C	T	C	T	G	T	C	G	G	G	G	G	A	T	T	G	T	T	A	T	C	C	G	G	A	A	A	A	C	A	A	T	T	C	C
broken	7_57_b	3	0	0	T	T	A	T	A	C	G	A	T	T	C	A	C	T	G	T	A	G	G	G	G	A	A	T	T	G	T	T	A	T	C	C	G	G	A	T	T	A	C	A	A	T	T	C	C
broken	7_77_b	2	0	0	T	A	A	T	A	C	G	A	C	T	C	A	C	T	G	C	A	G	T	G	G	A	A	T	T	G	T	T	A	T	C	C	G	G	A	T	A	A	C	A	A	T	T	C	C
broken	7_78_b	3	0	0	T	A	A	T	A	C	G	A	C	T	C	A	C	T	G	C	G	G	G	G	G	A	A	T	T	G	T	T	A	T	C	C	G	G	A	T	A	A	C	C	A	T	T	C	C
broken	7_89_b	2	0	0	T	A	A	T	A	C	G	A	C	T	C	A	C	T	G	G	A	G	G	G	G	A	T	T	T	G	T	T	A	T	C	C	G	G	A	T	A	A	C	A	A	T	T	C	C
broken	7_90_b	4	0	0	T	A	A	T	A	C	G	A	A	T	C	A	C	T	T	T	A	G	T	G	G	A	A	T	T	G	T	T	A	T	C	C	G	G	A	T	A	A	C	C	A	T	T	C	C
increase	7_4_i	4	0	0	A	A	A	T	A	C	G	A	C	T	C	A	C	T	G	T	A	G	G	G	G	A	A	T	T	G	T	T	A	T	G	C	G	G	T	T	A	A	A	A	A	T	T	C	C
increase	7_16_i	2	0	0	T	A	A	T	A	C	G	A	C	T	C	A	C	T	G	T	A	G	G	G	G	A	A	T	T	G	C	T	A	T	C	G	G	G	A	T	A	A	C	A	A	T	T	C	C
increase	7_20_i	6	0	0	T	A	A	T	A	C	G	A	C	T	C	A	G	T	G	T	A	G	G	G	G	A	A	A	C	G	T	T	A	G	C	C	G	G	T	T	A	T	C	A	A	T	T	C	C

## Sheet: CG all genes
concurring gradients network: all genes				red gene
					AraC binding																																				-35						promoter pBAD
phenotype	name	mutations	deletions	insertions
stripe	WT				A	T	A	G	C	A	T	T	T	T	T	A	T	C	C	A	T	A	A	G	A	T	T	A	G	C	G	G	T	T	C	C	T	A	C	C	T	G	A	C	G	C	T	T	T
stripe	4_58_s (=A)	4	0	0	A	T	A	G	C	A	T	T	T	T	T	A	T	A	C	A	T	A	A	T	A	T	T	A	G	C	G	G	T	T	C	C	C	T	C	C	T	G	A	C	G	C	T	T	T
stripe	4_66_s (=B)	5	0	0	A	T	A	G	C	A	T	T	G	T	T	A	T	C	C	A	T	A	A	G	A	T	T	A	G	C	G	T	T	T	C	C	T	A	C	C	T	G	A	C	G	C	T	T	T
decrease	3_56_d	0	0	0	A	T	A	G	C	A	T	T	T	T	T	A	T	C	C	A	T	A	A	G	A	T	T	A	G	C	G	G	T	T	C	C	T	A	C	C	T	G	A	C	G	C	T	T	T
decrease	3_89_d	3	0	0	A	T	A	G	C	A	T	T	T	T	T	A	T	C	C	A	T	A	A	G	A	T	T	A	G	C	G	G	T	T	C	C	T	A	C	C	T	G	A	C	G	C	T	T	T
decrease	4_14_d	2	0	0	A	T	A	G	C	A	T	T	T	T	T	A	T	C	C	A	T	A	A	G	A	T	T	A	G	C	G	G	T	T	C	C	T	A	C	C	T	G	A	C	G	C	T	T	T
decrease	4_17_d	0	0	0	A	T	A	G	C	A	T	T	T	T	T	A	T	C	C	A	T	A	A	G	A	T	T	A	G	C	G	G	T	T	C	C	T	A	C	C	T	G	A	C	G	C	T	T	T
decrease	4_22_d	0	0	0	A	T	A	G	C	A	T	T	T	T	T	A	T	C	C	A	T	A	A	G	A	T	T	A	G	C	G	G	T	T	C	C	T	A	C	C	T	G	A	C	G	C	T	T	T
decrease	4_24_d	2	0	0	A	T	A	G	C	A	T	T	T	T	T	A	T	C	C	A	T	A	A	G	A	T	T	T	G	C	G	G	T	T	C	C	T	T	C	C	T	G	A	C	G	C	T	T	T
increase	3_23_i	3	0	0	A	T	A	G	C	A	T	C	T	T	T	A	T	C	C	A	T	A	A	G	A	T	T	A	G	C	G	G	T	T	C	C	T	A	C	C	T	G	A	C	G	C	T	T	T
increase	3_29_i	5	0	0	A	T	A	G	C	A	T	T	T	T	C	A	T	C	C	A	T	A	A	G	A	T	T	A	G	C	G	G	T	T	C	C	T	A	C	C	T	G	A	C	G	C	T	T	T
increase	3_41_i	8	0	0	A	T	A	G	C	A	T	T	T	T	T	G	T	C	C	A	T	A	A	G	A	T	T	A	G	C	G	G	T	T	C	T	C	A	C	C	T	G	A	C	G	C	C	T	T
increase	3_48_i	4	0	0	A	T	A	G	C	A	T	T	T	T	A	A	T	C	C	A	T	A	A	G	A	T	T	G	G	C	G	G	T	T	C	C	T	A	C	C	A	G	A	C	G	C	T	T	T
increase	3_69_i	0	0	0	A	T	A	G	C	A	T	T	T	T	T	A	T	C	C	A	T	A	A	G	A	T	T	A	G	C	G	G	T	T	C	C	T	A	C	C	T	G	A	C	G	C	T	T	T
increase	4_10_i	0	0	0	A	T	A	G	C	A	T	T	T	T	T	A	T	C	C	A	T	A	A	G	A	T	T	A	G	C	G	G	T	T	C	C	T	A	C	C	T	G	A	C	G	C	T	T	T
increase	4_19_i	0	0	0	A	T	A	G	C	A	T	T	T	T	T	A	T	C	C	A	T	A	A	G	A	T	T	A	G	C	G	G	T	T	C	C	T	A	C	C	T	G	A	C	G	C	T	T	T
increase	4_51_i	3	0	0	A	T	A	G	C	A	T	T	T	T	T	A	T	C	C	A	T	G	A	G	A	T	T	A	G	C	G	G	T	T	C	C	T	A	C	C	T	G	A	C	G	C	T	T	T
increase	4_79_i	11	0	0	G	T	A	G	C	A	T	T	G	T	T	A	T	C	C	C	T	A	A	G	A	G	T	A	G	G	G	G	T	T	C	G	T	A	C	C	T	T	G	C	A	C	T	T	T
flat	3_4_f	4	0	0	A	T	A	G	C	A	T	T	T	T	T	A	T	C	C	A	T	A	T	G	A	T	T	A	G	C	G	G	T	T	C	C	T	A	C	G	T	G	A	C	G	C	T	T	T
flat	4_4_f	0	0	0	A	T	A	G	C	A	T	T	T	T	T	A	T	C	C	A	T	A	A	G	A	T	T	A	G	C	G	G	T	T	C	C	T	A	C	C	T	G	A	C	G	C	T	T	T
flat	4_62_f	5	2	0	A	T	C	A	C	T	T	T	T	T	T	_	_	C	C	A	T	A	A	G	A	T	T	A	G	C	G	G	T	T	C	C	T	T	C	G	T	G	A	C	G	C	T	T	T
flat	4_63_f	2	1	0	A	T	A	G	C	A	T	T	T	T	T	A	T	T	C	A	T	A	A	G	A	T	T	A	G	C	G	G	C	T	C	C	_	A	C	C	T	G	A	C	G	C	T	T	T
broken	3_11_b	5	0	0	A	T	A	G	C	A	T	T	T	T	T	G	T	C	C	A	T	G	A	G	A	T	T	A	G	C	G	G	C	T	T	C	T	A	C	C	T	G	A	C	G	C	T	T	T
broken	3_19_b	2	0	0	A	T	A	G	C	A	T	T	T	T	T	A	T	C	C	A	T	A	A	G	C	T	T	A	G	C	G	G	T	T	C	C	T	A	C	C	T	G	A	C	G	C	T	T	T
broken	3_27_b	7	0	0	A	T	G	G	C	A	T	T	G	T	T	A	G	C	C	A	T	A	A	G	A	T	T	A	G	A	G	G	T	T	C	C	T	A	C	A	T	G	A	C	G	C	T	T	G
broken	3_30_b	5	0	0	A	T	A	G	C	A	A	T	T	T	T	A	T	C	C	A	T	A	A	G	A	T	A	A	T	C	G	G	C	C	C	C	T	A	C	C	T	G	A	C	G	C	T	T	T
broken	3_45_b	1	0	0	A	T	A	G	C	A	T	T	T	T	T	A	T	C	C	A	T	A	A	G	A	T	T	A	G	C	G	G	T	T	C	C	T	A	G	C	T	G	A	C	G	C	T	T	T
broken	3_46_b	0	0	0	A	T	A	G	C	A	T	T	T	T	T	A	T	C	C	A	T	A	A	G	A	T	T	A	G	C	G	G	T	T	C	C	T	A	C	C	T	G	A	C	G	C	T	T	T
broken	3_70_b	5	1	0	G	T	A	G	C	C	T	T	T	T	T	A	T	C	C	A	T	A	A	G	A	T	T	A	G	C	G	G	T	T	C	C	T	T	C	C	T	G	A	C	C	_	T	T	T
broken	3_86_b	0	0	0	A	T	A	G	C	A	T	T	T	T	T	A	T	C	C	A	T	A	A	G	A	T	T	A	G	C	G	G	T	T	C	C	T	A	C	C	T	G	A	C	G	C	T	T	T
broken	4_5_b	0	0	0	A	T	A	G	C	A	T	T	T	T	T	A	T	C	C	A	T	A	A	G	A	T	T	A	G	C	G	G	T	T	C	C	T	A	C	C	T	G	A	C	G	C	T	T	T
broken	4_6_b	0	0	0	A	T	A	G	C	A	T	T	T	T	T	A	T	C	C	A	T	A	A	G	A	T	T	A	G	C	G	G	T	T	C	C	T	A	C	C	T	G	A	C	G	C	T	T	T
broken	4_15_b	4	0	0	A	T	A	G	C	A	T	T	T	T	T	A	T	C	C	A	T	A	A	A	A	T	T	A	G	C	G	G	T	C	C	C	T	A	C	G	G	G	A	C	G	C	T	T	T
broken	4_47_b	0	0	0	A	T	A	G	C	A	T	T	T	T	T	A	T	C	C	A	T	A	A	G	A	T	T	A	G	C	G	G	T	T	C	C	T	A	C	C	T	G	A	C	G	C	T	T	T
broken	4_49_b	4	0	0	A	T	A	G	C	A	T	T	T	T	T	A	A	C	C	A	T	A	A	G	A	T	G	A	G	C	G	G	T	T	C	C	T	A	C	C	T	G	A	C	G	C	C	T	T
broken	4_52_b	0	0	0	A	T	A	G	C	A	T	T	T	T	T	A	T	C	C	A	T	A	A	G	A	T	T	A	G	C	G	G	T	T	C	C	T	A	C	C	T	G	A	C	G	C	T	T	T
broken	4_61_b	3	0	0	A	T	A	G	C	A	T	T	T	T	T	A	T	T	C	A	T	A	A	G	A	T	T	G	G	C	G	G	T	T	C	C	T	A	C	C	T	G	A	C	G	C	T	T	T
broken	4_71_b	4	0	0	T	T	A	G	C	A	T	T	T	T	T	A	T	C	C	A	T	A	A	G	C	T	T	A	G	C	G	G	G	T	C	C	T	A	C	C	T	G	A	C	G	C	T	T	T
broken	4_77_b	0	0	0	A	T	A	G	C	A	T	T	T	T	T	A	T	C	C	A	T	A	A	G	A	T	T	A	G	C	G	G	T	T	C	C	T	A	C	C	T	G	A	C	G	C	T	T	T
broken	4_80_b	0	0	0	A	T	A	G	C	A	T	T	T	T	T	A	T	C	C	A	T	A	A	G	A	T	T	A	G	C	G	G	T	T	C	C	T	A	C	C	T	G	A	C	G	C	T	T	T
broken	4_81_b	0	0	0	A	T	A	G	C	A	T	T	T	T	T	A	T	C	C	A	T	A	A	G	A	T	T	A	G	C	G	G	T	T	C	C	T	A	C	C	T	G	A	C	G	C	T	T	T
other	4_91_o	1	1	0	A	T	A	G	C	A	T	T	T	T	T	A	T	C	C	A	T	A	A	G	A	C	T	A	G	C	G	G	T	T	C	C	T	A	C	C	T	G	A	C	G	C	T	T	T
[truncated: 128 more columns]

## Sheet: CG Mutant A green
concurring gradients network: mutant A (4_58_s) green gene
					promoter																			operator
phenotype	name	mutations	deletions	insertions
stripe	mutant A				T	A	A	T	A	C	G	A	C	T	C	A	C	T	G	T	A	G	G	G	G	A	A	T	T	G	T	T	A	A	C	C	G	G	A	T	A	A	C	A	A	T	T	C	C
stripe	1_15_s	3	0	0	T	A	A	T	A	C	G	A	C	T	C	A	C	T	G	A	A	G	G	G	G	A	A	T	T	G	T	T	A	A	G	C	G	G	A	G	A	A	C	A	A	T	T	C	C
stripe	1_16_s	3	0	0	T	A	A	T	A	A	G	A	C	T	C	A	C	T	G	T	A	G	G	G	G	A	A	T	T	G	T	T	T	G	C	C	G	G	A	T	A	A	C	A	A	T	T	C	C
stripe	1_19_s	2	0	0	T	A	A	T	A	C	G	A	C	T	C	T	C	T	G	T	A	G	G	G	G	A	A	T	T	G	T	T	A	A	C	C	G	G	A	T	T	A	C	A	A	T	T	C	C
stripe	1_32_s	2	0	0	T	C	A	T	A	C	G	A	C	T	C	A	C	T	G	T	A	G	G	G	G	A	A	T	T	G	T	T	A	G	C	C	G	G	A	T	A	A	C	A	A	T	T	C	C
stripe	1_33_s	2	0	0	A	A	A	T	A	T	G	A	C	T	C	A	C	T	G	T	A	G	G	G	G	A	A	T	T	G	T	T	A	A	C	C	G	G	A	T	A	A	C	A	A	T	T	C	C
stripe	1_34_s	1	0	0	T	A	A	T	A	G	G	A	C	T	C	A	C	T	G	T	A	G	G	G	G	A	A	T	T	G	T	T	A	A	C	C	G	G	A	T	A	A	C	A	A	T	T	C	C
stripe	1_55_s	3	1	0	T	A	A	T	A	C	G	A	C	G	C	A	C	T	G	T	A	G	G	G	G	A	A	T	T	G	T	T	A	A	C	_	G	G	T	A	A	A	C	A	A	T	T	C	C
stripe	1_61_s	2	0	0	T	A	A	T	A	C	G	G	C	T	C	A	C	T	G	T	A	G	G	G	G	A	A	T	T	G	G	T	A	A	C	C	G	G	A	T	A	A	C	A	A	T	T	C	C
stripe	1_76_s	1	0	0	T	A	A	T	A	C	G	A	C	T	C	A	C	T	G	T	A	G	G	G	G	A	A	T	T	G	T	T	A	A	C	C	G	G	G	T	A	A	C	A	A	T	T	C	C
stripe	2_1_s	3	0	0	T	A	A	A	T	C	G	A	C	T	C	A	C	T	G	T	A	G	G	G	G	A	A	T	T	G	T	T	A	A	C	C	G	G	G	T	A	A	C	A	A	T	T	C	C
stripe	2_27_s	1	0	0	T	A	A	T	A	C	G	A	C	T	C	A	C	T	G	T	A	G	G	C	G	A	A	T	T	G	T	T	A	A	C	C	G	G	A	T	A	A	C	A	A	T	T	C	C
stripe	2_29_s	1	0	0	A	A	A	T	A	C	G	A	C	T	C	A	C	T	G	T	A	G	G	G	G	A	A	T	T	G	T	T	A	A	C	C	G	G	A	T	A	A	C	A	A	T	T	C	C
stripe	2_39_s	1	0	0	T	A	T	T	A	C	G	A	C	T	C	A	C	T	G	T	A	G	G	G	G	A	A	T	T	G	T	T	A	A	C	C	G	G	A	T	A	A	C	A	A	T	T	C	C
stripe	2_42_s	3	0	0	T	A	A	T	G	C	G	A	C	T	C	A	C	T	G	T	A	G	G	G	G	G	C	T	T	G	T	T	A	A	C	C	G	G	A	T	A	A	C	A	A	T	T	C	C
stripe	2_62_s	2	0	0	T	A	A	T	G	C	G	A	C	T	C	A	C	T	G	T	A	G	G	G	G	A	T	T	T	G	T	T	A	A	C	C	G	G	A	T	A	A	C	A	A	T	T	C	C
stripe	2_63_s	5	0	0	T	A	A	T	A	G	G	A	C	T	C	A	C	T	G	T	A	G	G	G	G	A	T	T	T	G	T	T	A	A	G	C	G	G	G	T	A	A	C	A	A	T	T	G	C
stripe	2_66_s	0	1	0	T	A	A	T	A	C	G	A	C	T	C	A	C	T	G	T	A	G	G	G	G	A	A	T	T	G	T	T	A	A	C	C	G	G	A	T	A	A	C	A	_	T	T	C	C
stripe	2_69_s	2	0	0	T	A	A	T	A	C	G	A	C	T	C	C	C	T	G	T	A	G	G	G	G	A	A	T	T	G	T	T	A	A	C	C	G	G	A	T	A	A	C	G	A	T	T	C	C
stripe	2_79_s	1	1	0	T	A	A	T	A	C	G	A	C	T	C	A	C	T	G	T	A	G	G	G	G	A	A	T	T	G	T	T	A	A	C	C	G	G	A	T	A	A	C	A	G	T	T	C	_
stripe	3_9_s	4	0	0	T	A	A	T	C	C	G	A	C	T	C	A	C	T	G	T	A	G	G	G	G	T	A	T	T	G	T	T	A	C	C	C	G	G	A	T	A	A	C	A	G	T	T	C	C
stripe	3_23_s	5	0	0	T	A	A	T	A	G	C	A	T	T	C	G	C	G	G	T	A	G	G	G	G	A	A	T	T	G	T	T	A	A	C	C	G	G	A	T	A	A	C	A	A	T	T	C	C
stripe	3_29_s	0	1	0	T	A	A	T	A	C	G	A	C	T	C	A	C	T	G	T	A	G	G	G	G	A	A	T	_	G	T	T	A	A	C	C	G	G	A	T	A	A	C	A	A	T	T	C	C
stripe	3_41_s	2	0	0	T	A	A	T	A	C	A	A	C	T	C	A	C	T	G	T	A	G	G	G	G	G	A	T	T	G	T	T	A	A	C	C	G	G	A	T	A	A	C	A	A	T	T	C	C
stripe	3_56_s	1	0	0	T	A	A	T	A	C	G	A	C	T	C	A	C	T	G	T	A	G	G	G	G	T	A	T	T	G	T	T	A	A	C	C	G	G	A	T	A	A	C	A	A	T	T	C	C
stripe	3_74_s	2	0	0	T	A	A	A	A	C	G	A	C	T	C	A	C	T	G	T	A	G	G	G	G	G	A	T	T	G	T	T	A	A	C	C	G	G	A	T	A	A	C	A	A	T	T	C	C
stripe	3_78_s	2	1	0	T	A	A	T	A	_	G	A	C	T	C	A	C	T	G	T	A	G	G	G	G	C	C	T	T	G	T	T	A	A	C	C	G	G	A	T	A	A	C	A	A	T	T	C	C
stripe	3_80_s	3	0	0	T	A	A	T	A	C	C	A	C	T	C	A	C	T	G	T	A	G	G	G	G	A	A	T	T	G	T	T	A	A	C	C	G	T	A	T	A	A	C	A	T	T	T	C	C
stripe	3_84_s	3	0	0	T	A	A	T	A	C	G	A	C	T	C	A	G	T	G	T	A	G	G	G	G	A	G	T	T	G	T	T	A	A	C	C	G	G	A	T	C	A	C	A	A	T	T	C	C
stripe	3_86_s	1	0	0	T	A	A	T	A	C	G	A	C	T	C	A	C	T	G	T	A	G	G	G	G	A	A	T	T	G	T	T	A	A	C	C	G	G	A	T	A	A	C	A	A	T	C	C	C
broken	1_4_b	3	0	0	T	A	A	T	A	C	G	A	G	T	C	A	C	T	G	T	T	G	G	G	G	A	A	T	T	G	G	T	A	A	C	C	G	G	A	T	A	A	C	A	A	T	T	C	C
broken	1_9_b	7	0	0	T	T	A	T	A	C	G	A	T	T	C	A	C	T	G	T	C	C	G	G	G	A	C	T	T	G	T	T	A	G	C	C	G	G	A	T	A	A	C	G	A	T	T	C	C
broken	1_26_b	3	0	0	T	A	A	T	C	C	G	A	G	T	C	A	C	T	G	T	G	G	G	G	G	A	A	T	T	G	T	T	A	A	C	C	G	G	A	T	A	A	C	A	A	T	T	C	C
broken	1_39_b	3	0	0	T	A	A	T	A	C	G	A	C	T	C	C	C	T	G	T	A	G	G	G	G	A	A	T	T	G	T	T	G	A	C	C	G	G	A	T	A	A	C	T	A	T	T	C	C
broken	1_40_b	5	0	0	T	A	A	G	G	C	G	A	C	T	C	A	C	T	G	T	A	G	T	G	G	A	A	T	T	G	T	T	G	G	C	C	G	G	A	T	A	A	C	A	A	T	T	C	C
broken	1_46_b	5	0	0	T	A	A	T	A	C	G	C	A	T	C	A	T	G	G	T	A	G	G	G	G	A	A	T	T	G	T	T	C	A	C	C	G	G	A	T	A	A	C	A	A	T	T	C	C
broken	1_49_b	3	0	0	T	A	A	T	A	C	G	A	C	T	A	A	C	T	G	T	A	G	G	G	G	A	G	T	T	G	T	T	A	A	C	C	G	A	A	T	A	A	C	A	A	T	T	C	C
broken	1_50_b	6	1	0	T	G	G	T	A	C	G	T	C	T	C	A	C	T	T	T	A	G	G	G	G	A	A	T	T	G	T	C	A	A	C	G	G	G	A	T	A	A	C	A	A	T	_	C	C
broken	1_54_b	3	0	0	T	A	A	T	A	C	G	A	A	T	C	A	C	T	G	T	A	G	G	G	G	A	A	T	T	G	T	T	A	C	C	C	G	G	C	T	A	A	C	A	A	T	T	C	C
broken	1_56_b	4	0	0	T	A	A	T	A	C	G	A	A	T	C	A	C	T	G	A	A	G	T	G	G	A	A	T	G	G	T	T	A	A	C	C	G	G	A	T	A	A	C	A	A	T	T	C	C
broken	1_58_b	4	0	0	G	A	A	T	A	C	G	A	C	T	C	A	C	T	G	G	A	G	G	G	G	A	A	T	T	G	T	T	A	A	C	C	G	G	T	T	A	A	C	T	A	T	T	C	C
broken	1_63_b	3	0	0	T	A	A	T	A	C	G	A	C	T	G	A	C	T	G	T	A	G	G	G	G	A	A	G	T	G	T	T	A	A	C	C	G	G	T	T	A	A	C	A	A	T	T	C	C
broken	1_68_b	2	1	0	T	A	A	T	A	C	G	A	C	T	C	A	C	T	G	T	A	C	G	G	G	A	A	T	T	G	T	T	A	A	C	C	G	G	A	_	A	A	C	A	T	T	T	C	C
broken	1_75_b	4	0	0	T	A	A	T	A	C	G	A	C	T	G	G	C	T	G	T	A	G	G	G	G	A	A	T	T	G	T	T	A	A	C	C	G	G	A	T	A	A	C	A	A	T	T	T	T
broken	1_77_b	6	1	0	T	A	A	T	G	C	G	A	T	T	G	A	G	T	G	T	A	G	G	G	G	A	A	T	T	G	T	T	A	_	C	C	G	G	A	T	A	T	C	C	A	T	T	C	C
broken	1_81_b	2	0	0	T	A	A	T	A	C	G	A	T	T	C	A	C	T	G	T	A	G	G	G	G	A	A	T	T	G	T	T	A	A	C	C	G	G	A	G	A	A	C	A	A	T	T	C	C
broken	1_83_b	3	2	0	T	A	A	T	A	C	G	A	C	T	C	A	C	T	T	T	A	C	G	G	G	A	A	T	T	G	T	T	A	_	C	C	G	G	A	T	A	T	C	A	_	T	T	C	C
broken	1_87_b	2	0	0	T	G	A	T	A	C	G	A	C	T	C	A	C	G	G	T	A	G	G	G	G	A	A	T	T	G	T	T	A	A	C	C	G	G	A	T	A	A	C	A	A	T	T	C	C
broken	2_10_b	2	0	0	T	A	G	T	A	C	T	A	C	T	C	A	C	T	G	T	A	G	G	G	G	A	A	T	T	G	T	T	A	A	C	C	G	G	A	T	A	A	C	A	A	T	T	C	C
broken	2_13_b	4	1	0	T	A	A	T	T	C	G	A	C	T	C	A	C	T	G	G	A	G	G	G	G	A	A	T	T	G	C	T	A	A	C	C	G	G	A	A	A	A	C	A	_	T	T	C	C
broken	2_23_b	4	1	0	T	A	A	T	A	C	G	C	G	T	C	A	C	C	G	T	A	G	G	G	G	A	C	T	T	G	T	T	A	A	C	C	G	G	A	T	A	A	C	A	A	T	_	C	C
broken	2_32_b	2	0	0	T	A	A	T	A	C	G	A	A	T	C	A	C	T	G	T	A	G	G	G	G	A	A	T	T	G	T	T	A	A	C	G	G	G	A	T	A	A	C	A	A	T	T	C	C
broken	2_33_b	6	0	0	T	A	G	T	A	T	G	A	C	T	C	A	C	T	G	G	A	G	G	G	C	T	A	T	T	G	T	T	A	A	C	C	G	G	A	A	A	A	C	A	A	T	T	C	C
broken	2_50_b	3	1	0	T	C	A	T	A	C	C	A	C	T	C	A	C	T	G	T	A	G	G	G	G	A	A	T	T	G	T	T	A	_	C	G	G	G	A	T	A	A	C	A	A	T	T	C	C
broken	2_68_b	3	0	0	T	G	A	T	A	C	G	G	C	T	T	A	C	T	G	T	A	G	G	G	G	A	A	T	T	G	T	T	A	A	C	C	G	G	A	T	A	A	C	A	A	T	T	C	C
broken	2_75_b	3	1	0	T	A	A	T	A	C	G	A	C	T	C	C	C	T	G	T	A	G	G	G	G	A	A	T	T	G	T	T	A	A	C	C	G	G	G	T	A	_	C	A	A	T	T	C	T
increase	2_56_i	4	0	0	T	A	A	T	A	C	G	A	C	T	C	A	C	T	G	T	A	G	G	G	G	T	T	T	T	G	T	T	A	A	C	C	G	G	T	T	A	A	C	A	T	T	T	C	C
increase	3_7_i	5	1	0	T	A	A	T	A	T	_	A	C	T	C	A	C	T	G	T	A	G	C	G	G	A	A	T	T	G	T	G	A	A	C	C	G	C	A	T	A	A	T	A	A	T	T	C	C
increase	3_20_i	2	0	0	T	A	A	A	A	C	G	A	C	T	G	A	C	T	G	T	A	G	G	G	G	A	A	T	T	G	T	T	A	A	C	C	G	G	A	T	A	A	C	A	A	T	T	C	C
increase	3_27_i	2	0	0	T	A	A	T	A	C	G	A	C	T	C	A	C	T	G	T	A	G	G	G	G	A	A	T	T	T	T	A	A	A	C	C	G	G	A	T	A	A	C	A	A	T	T	C	C
increase	3_35_i	3	0	0	T	A	T	T	A	C	G	A	C	T	C	A	G	T	G	C	A	G	G	G	G	A	A	T	T	G	T	T	A	A	C	C	G	G	A	T	A	A	C	A	A	T	T	C	C
increase	3_38_i	7	0	0	A	A	A	T	A	C	G	A	C	T	C	A	C	T	G	T	A	T	A	G	G	A	A	T	G	G	T	T	A	A	C	C	G	G	A	T	G	A	T	A	T	T	T	C	C
increase	3_40_i	4	0	0	T	A	A	T	A	C	G	A	C	T	C	A	C	T	G	T	A	T	A	G	G	A	A	T	T	G	T	T	A	A	C	C	G	C	C	T	A	A	C	A	A	T	T	C	C
increase	3_53_i	5	0	0	G	A	A	T	A	C	G	A	C	T	C	A	C	T	G	T	G	G	G	G	G	A	A	T	T	G	G	T	A	A	C	C	G	G	A	T	T	A	C	A	A	T	T	C	A
increase	3_77_i	3	0	0	T	A	A	T	A	C	G	A	C	T	G	A	C	T	G	T	A	G	G	G	G	A	A	T	T	G	T	T	A	C	C	C	G	G	T	T	A	A	C	A	A	T	T	C	C
increase	3_82_i	2	0	0	T	A	A	T	A	C	G	A	C	T	C	A	C	T	G	T	A	G	G	G	G	A	T	T	G	G	T	T	A	A	C	C	G	G	A	T	A	A	C	A	A	T	T	C	C
decrease	2_17_d	1	0	0	T	A	A	T	A	C	G	A	C	T	C	A	C	T	G	T	A	G	G	G	G	A	A	T	T	G	T	T	A	A	G	C	G	G	A	T	A	A	C	A	A	T	T	C	C
decrease	2_86_d	2	0	0	T	A	A	T	A	C	G	A	C	T	C	A	C	T	G	T	G	G	G	G	G	G	A	T	T	G	T	T	A	A	C	C	G	G	A	T	A	A	C	A	A	T	T	C	C

[truncated: 1 more sheets: CG Mutant B green]
