# Supplementary material for: Synthetic circuits reveal how mechanisms of gene regulatory networks constrain evolution
Source: Mol Syst Biol. 2018 Sep 10;14(9):e8102. doi: 10.15252/msb.20178102 (PMC6129954; doi:10.15252/msb.20178102)
Supplement: Supplementary file 3 — Dataset EV2 [file MSB-14-e8102-s003.xlsx]

## Sheet: Description
Description of Dataset EV2
This Dataset contains the measured expression levels of all the mutants reported in this study.
The fluorescence (a.U.) is normalised by the absorbance at 600 nm and the background of the medium was subtracted.
The expression data is grouped according the assigned phenotype. Please note, that we used two different plate readers to do the measurements, therefore the WT controls are not always identical.
The expression levels at 0%, 0.0002% and 0.2% arabinose and at the metabolic load control condition (see Methods) are given.
OG: opposing gradient network; CG: concurring gradient network

## Sheet: OG red
opposing gradients network: red gene
stripe
name	1_3_s				1_5_s				1_8_s				1_15_s				1_17_s				1_24_s				1_29_s				1_41_s				1_44_s				1_45_s				1_60_s				1_62_s				1_66_s
arabinose	replicate 1	replicate 2	replicate 3	average	replicate 1	replicate 2	replicate 3	average	replicate 1	replicate 2	replicate 3	average	replicate 1	replicate 2	replicate 3	average	replicate 1	replicate 2	replicate 3	average	replicate 1	replicate 2	replicate 3	average	replicate 1	replicate 2	replicate 3	average	replicate 1	replicate 2	replicate 3	average	replicate 1	replicate 2	replicate 3	average	replicate 1	replicate 2	replicate 3	average	replicate 1	replicate 2	replicate 3	average	replicate 1	replicate 2	replicate 3	average	replicate 1
0	1745.2	1715.5	1579.63	1680.11	1942.96	1762.75	1551.28	1752.33	1700.3	1632.92	1652.07	1661.76	1975.82	1720.69	1696.39	1797.63	1690.78	1629.62	1646.57	1655.66	1543.04	1725.05	1478.12	1582.07	1546.01	1400.82	1534.65	1493.83	2115.86	1642.33	1843.03	1867.07	1856.92	1741.77	1810.87	1803.19	2005.15	1873.48	1897.55	1925.39	1463.9	1458.95	1617.07	1513.31	1318.17	1226.75	1277.25	1274.06	2618.99
0.0002	2882.58	2558.61	2663.89	2701.69	3499.75	2985.16	2602.12	3029.01	3198.88	2883.15	2275.25	2785.76	3147.8	2521.96	2741.69	2803.82	2802.08	2465.7	2539.61	2602.46	2442.9	2130.39	2184.18	2252.49	2211.54	1930.79	2225.67	2122.67	3291.14	2680.52	2773.81	2915.16	3178.79	2636.19	2508.5	2774.49	3530.7	2835.84	3009.96	3125.5	2622.53	2199.41	2102.01	2307.98	1837.34	1555.53	1789.72	1727.53	3909.22
0.2	1500.67	1736.62	1811.95	1683.08	1619.51	1623.63	1891.89	1711.68	809.655	1057.69	1426.69	1098.01	1517.26	1737.57	2050.18	1768.33	798.074	1119.05	1344.06	1087.06	712.999	917.241	1358.65	996.295	684.775	898.052	1194.88	925.903	1599.58	1664.82	1940.91	1735.1	966.065	1246.2	1411.82	1208.03	1772.62	2161.45	2336.97	2090.35	755.064	877.988	1477.36	1036.8	707.145	723.776	1094.53	841.817	2524.1
met. load	12579.5	13214.2	14151.2	13314.9	14910	15512.8	14696	15039.6	13141.5	14517.1	12341.5	13333.4	14746.8	13600	14043.9	14130.3	12742.5	13627.7	14054	13474.7	13107	13972.9	13498.5	13526.1	11872.4	11639.1	12582.1	12031.2	13476.8	14160.4	12709.4	13448.9	12766.3	14120.5	12941.4	13276.1	14045.5	13906.8	13165.7	13706	12324.4	13310.4	12973	12869.3	11496.9	10251.7	9240.51	10329.7	17548.4
increase
name	1_2_i				1_32_i				1_33_i				1_40_i				1_47_i				1_50_i				1_51_i				1_52_i				1_58_i				1_61_i				1_63_i				1_70_i				1_78_i
arabinose	replicate 1	replicate 2	replicate 3	average	replicate 1	replicate 2	replicate 3	average	replicate 1	replicate 2	replicate 3	average	replicate 1	replicate 2	replicate 3	average	replicate 1	replicate 2	replicate 3	average	replicate 1	replicate 2	replicate 3	average	replicate 1	replicate 2	replicate 3	average	replicate 1	replicate 2	replicate 3	average	replicate 1	replicate 2	replicate 3	average	replicate 1	replicate 2	replicate 3	average	replicate 1	replicate 2	replicate 3	average	replicate 1	replicate 2	replicate 3	average	replicate 1
0	2183.88	2045.28	1747.15	1992.1	2063.99	1951.06	1872.01	1962.35	1256.94	1253.41	1282.36	1264.23	1236.48	1137.4	1360.09	1244.66	811.654	1017.12	961.712	930.162	1905.41	1694.21	1705.41	1768.34	1768.95	1551	1774.92	1698.29	1204.46	1096.95	1387.05	1229.49	1990.13	2144.05	1988.04	2040.74	1599.79	1641.73	1550.18	1597.23	1459.87	1261.25	1356.38	1359.17	1512.56	1755.18	1691.76	1653.17	1933.83
0.0002	2407.56	2236.05	2086.49	2243.37	2768.66	2602.87	2350.41	2573.98	1413.18	1435.94	1518.05	1455.72	1510.5	1452.46	1667.16	1543.37	957.954	1212.65	1199.43	1123.34	2466.28	2308.87	2333.95	2369.7	2426.95	1848.73	1924.81	2066.83	1737.4	1610.79	1566.2	1638.13	4728.81	4211.92	4857.44	4599.39	2123.27	1587.28	1856.99	1855.85	1664	1579.48	1622.45	1621.98	1913.46	2024.23	2166.47	2034.72	2076.25
0.2	3377.1	3460.42	3794.71	3544.08	2883.02	2936.18	3404.55	3074.58	1852.26	2170.15	2569.62	2197.34	1624.01	1841.92	2096.7	1854.21	1085.49	1368.66	1822.43	1425.52	3748.36	3333.78	3923.14	3668.43	3344.59	2980.24	3423.97	3249.6	3458.49	3257.12	3729.19	3481.6	9841.44	9209.07	8433.8	9161.43	3304.06	3250.48	3438.99	3331.17	1776.6	1846.92	2256.03	1959.85	2918.07	2887.36	3496.17	3100.53	2840.61
met. load	13745.8	14565.9	13985	14098.9	15061.4	14951	15022.8	15011.7	11148.9	12380.1	12775.2	12101.4	10203.9	10746.9	11495.3	10815.4	10354.1	12341.3	11312	11335.8	13859.4	14232.7	13244.7	13778.9	13307	13925.9	13637.6	13623.5	10380.8	11675.9	11606.5	11221.1	17173.6	16372.8	14357.5	15968	12305.4	12540.8	11261.2	12035.8	12511.8	12404.2	12170.9	12362.3	12878.1	14089	12257.8	13075	14244.4
decrease
name	1_39_d				1_64_d				1_71_d				1_77_d				1_89_d				1_91_d				5_86_d				WT control
arabinose	replicate 1	replicate 2	replicate 3	average	replicate 1	replicate 2	replicate 3	average	replicate 1	replicate 2	replicate 3	average	replicate 1	replicate 2	replicate 3	average	replicate 1	replicate 2	replicate 3	average	replicate 1	replicate 2	replicate 3	average	replicate 1	replicate 2	replicate 3	average	replicate 1	replicate 2	replicate 3	average
0	3102.16	2600.39	2796.02	2832.86	4066.9	3492.98	3708.08	3755.98	2596.08	2469.08	1999.71	2354.96	2314.23	1961.5	2225.14	2166.96	1766.37	1543.11	1529.7	1613.06	2366.47	2206.96	1937.45	2170.3	937.942	1475.79	1057.26	1157	1019	1226.66	874.716	1040.13
0.0002	1570.43	1313.26	1339.72	1407.8	3004.58	2138.46	2771.48	2638.17	1727.13	1573.92	1483.23	1594.76	920.272	949.382	953.545	941.066	1672.59	1600.24	1697.26	1656.7	1514.83	1701.69	1494.28	1570.27	700.602	1344.85	646.591	897.347	1772.15	1565.84	1919.67	1752.55
0.2	701.37	761.345	1035.25	832.656	1057.74	1139.46	1615.57	1270.93	690.03	738.403	1185.34	871.258	490.726	572.197	927.009	663.31	453.988	613.93	922.12	663.346	427.419	547.854	964.761	646.678	583.082	624.202	660.491	622.592	478.372	542.391	436.318	485.693
met. load	12921.3	11826.8	10614.5	11787.5	16467	15923.6	14000	15463.5	12639.5	12585.7	10586.1	11937.1	10437.1	9778.86	9944.49	10053.5	10503	10798.1	10694.7	10665.3	11920.7	12439.9	11601.4	11987.3	9057.89	8928.34	5977.99	7988.07	13090.6	12717.9	11309.5	12372.7
flat
name	5_66_f				WT control
arabinose	replicate 1	replicate 2	replicate 3	average	replicate 1	replicate 2	replicate 3	average
0	1006.1	1612.1	1067.92	1228.71	1019	1226.66	874.716	1040.13
0.0002	1058.03	1867	966.991	1297.34	1772.15	1565.84	1919.67	1752.55
0.2	1140.27	1698.82	1147.13	1328.74	478.372	542.391	436.318	485.693
met. load	11024.4	11596.6	9441.3	10687.4	13090.6	12717.9	11309.5	12372.7
[truncated: 99 more columns]

## Sheet: OG blue
opposing gradients network: blue gene
stripe
name	3_6_s				3_7_s				3_16_s				3_18_s				3_19_s				3_33_s				3_41_s				3_48_s				3_56_s				3_62_s				3_63_s				3_68_s				4_33_s
arabinose	replicate 1	replicate 2	replicate 3	average	replicate 1	replicate 2	replicate 3	average	replicate 1	replicate 2	replicate 3	average	replicate 1	replicate 2	replicate 3	average	replicate 1	replicate 2	replicate 3	average	replicate 1	replicate 2	replicate 3	average	replicate 1	replicate 2	replicate 3	average	replicate 1	replicate 2	replicate 3	average	replicate 1	replicate 2	replicate 3	average	replicate 1	replicate 2	replicate 3	average	replicate 1	replicate 2	replicate 3	average	replicate 1	replicate 2	replicate 3	average	replicate 1
0	2821.84	2129.26	2486.95	2479.35	729.278	747.65	617.343	698.091	1856.99	1630.17	1922.29	1803.15	1596.19	1526.88	1608.64	1577.23	1523.68	1349.83	1188.04	1353.85	1104.38	1320.4	1029.39	1151.39	1455.44	1661.07	1285.67	1467.39	1324.38	1334.12	1361.3	1339.93	1888.74	1686.38	1582.05	1719.06	1761.67	1594.34	1635.34	1663.78	1265.34	1592.65	1250.57	1369.52	1174.46	1365.08	1435.57	1325.04	1796.11
0.0002	4535.28	3150.21	4443.05	4042.85	2033.91	1556.46	1867.94	1819.44	2686.33	2032	2484.32	2400.88	2342.8	2023.88	2491.59	2286.09	2283.58	2089.35	2299.38	2224.1	1898.02	1717.33	1877.99	1831.11	2367.63	2253.4	2348.74	2323.25	2107.65	1660.53	2248.08	2005.42	3294.99	2763.38	2984.86	3014.41	2541.35	2078.72	2508.01	2376.03	2122.61	1997.01	2082.9	2067.51	2015.86	2012.83	2265.59	2098.1	2917.73
0.2	1913.62	1387.78	1675.92	1659.11	1201.27	487.213	981.524	890.003	1203.76	712.226	1110.35	1008.78	1427.44	1052.96	1087.88	1189.42	1032.93	813.962	1172.86	1006.58	1076.76	859.185	1040.39	992.113	1062.58	902.881	908.002	957.819	1113.49	1033.85	1282.76	1143.37	1654.93	1167.54	1511.63	1444.7	1499.69	1556.2	1758.98	1604.96	1144.73	857.939	937.263	979.977	803.596	809.421	935.484	849.5	1433.17
met. load	21110.4	17350.6	16862	18441	14610	11537.5	11680.9	12609.4	14667.1	10843.6	11377.1	12295.9	16761	14785.3	14448.3	15331.5	14083.6	11885.1	10302.2	12090.3	10608	9524.85	10005.2	10046	11654.1	10438.6	9823.83	10638.8	17344.4	14053.6	13926.7	15108.2	16964.9	15060	13227	15084	18865.4	14286.7	14460.4	15870.9	11161.2	11419.1	10293.6	10958	11345.9	10042.6	11201.5	10863.4	12875.4
decrease
name	3_2_d				3_8_d				3_10_d				3_11_d				3_14_d				3_17_d				3_21_d				3_22_d				3_23_d				3_25_d				3_26_d				3_29_d				3_30_d
arabinose	replicate 1	replicate 2	replicate 3	average	replicate 1	replicate 2	replicate 3	average	replicate 1	replicate 2	replicate 3	average	replicate 1	replicate 2	replicate 3	average	replicate 1	replicate 2	replicate 3	average	replicate 1	replicate 2	replicate 3	average	replicate 1	replicate 2	replicate 3	average	replicate 1	replicate 2	replicate 3	average	replicate 1	replicate 2	replicate 3	average	replicate 1	replicate 2	replicate 3	average	replicate 1	replicate 2	replicate 3	average	replicate 1	replicate 2	replicate 3	average	replicate 1
0	5173.31	4117.24	4922.29	4737.61	8881.26	7087.52	8121.76	8030.18	2867.94	2191.41	2938.47	2665.94	3485.7	2769.07	3589.22	3281.33	8877.06	7299.75	7600.95	7925.92	6031.94	5231.52	5106.68	5456.71	5093.44	3515.01	4079.13	4229.19	9500	7723.65	6793.62	8005.76	3033.63	2742.31	3366.43	3047.46	3555.19	2888.91	3381.05	3275.05	1340.23	1684.42	1348.83	1457.83	3317.81	3260.45	3070.8	3216.35	2903.43
0.0002	4675.17	3100.52	4424.88	4066.86	6844.56	4208.2	6208.81	5753.86	2357.77	1651.27	2392.1	2133.71	2988.77	2001.19	3103.07	2697.68	6342.26	4687.73	6287.5	5772.49	4294.56	3361.04	4356.27	4003.96	3131.54	2299.57	3432.28	2954.47	6195.37	4305.22	5658.1	5386.23	2661.36	1842.72	2697.32	2400.47	3421.18	2965.9	3403.43	3263.5	1482.07	1393.32	1451.47	1442.29	2507.2	2352.83	3212.96	2691	2606.99
0.2	1402.82	1201.96	1532.51	1379.1	2295.66	1601.98	2009.6	1969.08	1043.46	875.295	960.577	959.778	1038.11	855.968	974.243	956.109	2815.43	1907.34	2792.63	2505.13	1733.78	1522.94	1142.93	1466.55	1119.5	646.052	1118.73	961.426	2242.6	1656.97	2012.69	1970.76	888.368	861.589	1176.68	975.547	1495.78	1049.91	1304.13	1283.27	935.009	754.994	682.129	790.711	1348.42	1467.81	1170.62	1328.95	1185.96
met. load	18006.3	13946.9	15064.9	15672.7	22566.6	16931.4	17594.2	19030.7	15370.1	11613.2	12174.5	13052.6	14838.6	10693.3	12462.6	12664.9	23330.3	16934.2	19855.3	20039.9	18249.6	14326.2	14799.6	15791.8	13341.7	10318.8	10397.2	11352.6	19701.5	15978.5	16929.7	17536.6	12266.5	10889.2	11144.9	11433.5	14413	15150.2	15091.9	14885	9305.06	9800.75	10323.9	9809.89	14026	14272.4	13591.5	13963.3	11645.4
[truncated: 203 more columns]

## Sheet: OG green
opposing gradients network: green gene
stripe
name	2A10s				2B5s				2D2s				2D5s				2D6s				2D9s				2E2s				2E8s				2F6s				2F8s				2H7s				5A9s				5A10s
arabinose	replicate 1	replicate 2	replicate 3	average	replicate 1	replicate 2	replicate 3	average	replicate 1	replicate 2	replicate 3	average	replicate 1	replicate 2	replicate 3	average	replicate 1	replicate 2	replicate 3	average	replicate 1	replicate 2	replicate 3	average	replicate 1	replicate 2	replicate 3	average	replicate 1	replicate 2	replicate 3	average	replicate 1	replicate 2	replicate 3	average	replicate 1	replicate 2	replicate 3	average	replicate 1	replicate 2	replicate 3	average	replicate 1	replicate 2	replicate 3	average	replicate 1
0	1283.26	1282.71	1390.06	1318.68	675.973	118.813	249.204	347.997	4890.44	3491.84	4289.8	4224.03	2125.44	1335.89	1424.36	1628.56	1118.68	805.47	764.849	896.332	2170.44	1289.81	1649.89	1703.38	959.063	734.173	863.565	852.267	474.277	143.88	123.499	247.219	550.436	139.271	243.335	311.014	815.835	478.394	676.666	656.965	1651.85	1166.71	1350.04	1389.53	2489.4	2568.59	3467.88	2841.96	2749.9
0.0002	1651.97	1894.97	2006.01	1850.98	815.424	831.967	994.178	880.523	6321.86	4861.06	5752.74	5645.22	3266.88	2111.73	2409.82	2596.14	1382.88	1052.12	1103.84	1179.61	3117.67	2017.19	2327.08	2487.31	1446.53	1227.64	1510.23	1394.8	1103.68	852.631	1087.93	1014.75	907.915	627.937	750.501	762.118	1586.76	1187.4	1393.63	1389.27	2507.03	2317.28	2396.21	2406.84	3268.36	3819.26	4253.24	3780.29	4008.92
0.2	737.012	928.026	1255.21	973.415	623.667	252.023	557.004	477.565	4788.59	3718.1	4509.14	4338.61	2126.2	1480.68	1842.52	1816.46	966.897	668.307	770.724	801.976	1761.52	1380.98	1644.03	1595.51	617.114	850.172	855.521	774.269	606.404	535.088	477.487	539.66	556.339	376.951	539.35	490.88	917.964	674.355	817.041	803.12	1255.52	1114.96	1089.44	1153.3	2019.87	2110.76	2259.78	2130.14	1465.33
met. load	9422.6	7962.98	8549.96	8645.18	1075.38	583.849	1007.22	888.819	18640	15000.4	15484	16374.8	7250.68	4827.61	5639.42	5905.91	7660.97	5877.28	6534.71	6690.99	4825.74	3454.36	4016.82	4098.98	8122.9	6218.63	7286.33	7209.29	1014.64	866.662	1025.62	968.973	671.824	682.931	820.625	725.126	9731.79	6273.76	7817.71	7941.09	13322.4	10418.1	10904.8	11548.4	5964.19	8841.87	8918.77	7908.28	10334.9
flat
name	2B2f				2B6f				2C10f				2E9f				2F4f				2F5f				2H8f				5B11f				5C8f				5D8f				5E1f				6A7f				6B11f
arabinose	replicate 1	replicate 2	replicate 3	average	replicate 1	replicate 2	replicate 3	average	replicate 1	replicate 2	replicate 3	average	replicate 1	replicate 2	replicate 3	average	replicate 1	replicate 2	replicate 3	average	replicate 1	replicate 2	replicate 3	average	replicate 1	replicate 2	replicate 3	average	replicate 1	replicate 2	replicate 3	average	replicate 1	replicate 2	replicate 3	average	replicate 1	replicate 2	replicate 3	average	replicate 1	replicate 2	replicate 3	average	replicate 1	replicate 2	replicate 3	average	replicate 1
0	11970.3	8100.26	9332.08	9800.88	44829.8	44104	46569.5	45167.8	13826.2	9023.52	10462.5	11104.1	77173.1	61288.5	69221.3	69227.6	11683.5	10202.2	10530.4	10805.4	15991.2	14136.4	14600.9	14909.5	26327.8	21360.3	26369.7	24685.9	13862.4	13291.7	15552.1	14235.4	22058.2	25205.5	23252.4	23505.4	14592	16999	14399.6	15330.2	7702.83	7937.33	7832.08	7824.08	9327.15	10316.1	12261.3	10634.8	5384.62
0.0002	11800.8	8905.71	9773.03	10159.8	45479.1	44450.4	46470.1	45466.5	15267.7	10410.3	11816.2	12498.1	77389.8	67653.3	73270.4	72771.2	11885.5	11377.8	11670.4	11644.6	16523.8	14837.4	16948	16103.1	27816.8	23831.6	24288.8	25312.4	14743.4	14494.7	15375.5	14871.2	20654.3	27422.1	21455.1	23177.2	14356.2	17989.8	15650.6	15998.9	8147.42	7928.65	7283.38	7786.48	9754.08	10061	12460.5	10758.5	5695.42
0.2	10455.7	8975.44	9458.87	9629.99	44470.2	46828.5	49607.4	46968.7	13629.1	9875.24	10374.9	11293.1	74175.5	69735.7	72317.9	72076.4	10240	11040.5	11339.2	10873.3	15218.5	14518	15787.1	15174.6	27175.9	24385.5	25470.2	25677.2	15728.3	14319.7	15881.6	15309.9	21219.9	25727.2	20301.9	22416.4	13873.4	16596.9	15467.9	15312.7	8219.6	8954.76	8231.38	8468.58	8761.69	9915.33	12133.5	10270.2	4796.53
met. load	13032	10168.9	11683.9	11628.2	45890.7	47698.1	50634.3	48074.4	19477.9	14923.2	16681.8	17027.6	87088.6	78833.5	95539.6	87153.9	12995.8	12090.9	13628.2	12905	15845.2	15569.1	17490.5	16301.6	30530	26997.1	29377.5	28968.2	14676.9	15177.5	17896.2	15916.9	23471.3	27905.3	23342.3	24906.3	14808	17241.3	14830.2	15626.5	7940.46	8287.9	8272.84	8167.06	10911.4	10532.6	11744.6	11062.9	7809.86
decrease
name	2F2d				5E12d				6E7d				WT control
arabinose	replicate 1	replicate 2	replicate 3	average	replicate 1	replicate 2	replicate 3	average	replicate 1	replicate 2	replicate 3	average	replicate 1	replicate 2	replicate 3	average
0	9032.57	7008.53	7772.36	7937.82	2777.91	2749.2	3411.29	2979.46	2477.22	2148.53	2511.82	2379.19	918.981	1088.01	1154.23	1053.74
0.0002	8501.48	7594.16	7635.61	7910.42	839.354	955.226	994.182	929.587	2498.55	2263.73	2393.21	2385.16	1866.56	1533.54	1494.91	1631.67
0.2	5803.91	5780.92	5914.99	5833.27	699.476	696.528	546.257	647.42	1603.26	1787.95	1938.11	1776.44	604.667	560.701	659.378	608.249
met. load	13310.7	10393.1	11475.5	11726.4	6343.64	9185.64	9206.73	8245.34	4248.24	4780.43	5544.51	4857.73	12769.1	13093.1	12738.3	12866.8
other
name	5G5o				WT control
arabinose	replicate 1	replicate 2	replicate 3	average	replicate 1	replicate 2	replicate 3	average
0	4141.59	3847.78	3800.49	3929.95	918.981	1088.01	1154.23	1053.74
0.0002	4687.98	4349.7	4362.55	4466.74	1866.56	1533.54	1494.91	1631.67
0.2	3005.63	2658.71	2856.27	2840.2	604.667	560.701	659.378	608.249
met. load	6065.15	6255.04	5496.69	5938.96	12769.1	13093.1	12738.3	12866.8
broken
name	2B3b				2C1b				2C4b				2E12b				2E4b				2G11b				2G8b				2H4b				5A5b				5B12b				5B4b				5B5b				5B6b
arabinose	replicate 1	replicate 2	replicate 3	average	replicate 1	replicate 2	replicate 3	average	replicate 1	replicate 2	replicate 3	average	replicate 1	replicate 2	replicate 3	average	replicate 1	replicate 2	replicate 3	average	replicate 1	replicate 2	replicate 3	average	replicate 1	replicate 2	replicate 3	average	replicate 1	replicate 2	replicate 3	average	replicate 1	replicate 2	replicate 3	average	replicate 1	replicate 2	replicate 3	average	replicate 1	replicate 2	replicate 3	average	replicate 1	replicate 2	replicate 3	average	replicate 1
0	546.035	-6.87916	188.447	242.534	267.09	93.5949	143.248	167.978	511.406	26.6951	33.0192	190.374	275.051	-219.315	120.385	58.7068	529.599	150.833	253.877	311.437	430.552	-147.166	72.7065	118.698	450.564	-152.251	298.192	198.835	307.141	-84.6602	-81.515	46.9887	510.96	331.28	624.142	488.794	464.792	148.675	525.445	379.637	619.782	451.06	604.277	558.373	588.046	432.219	671.28	563.848	670.067
0.0002	500.106	574.119	608.487	560.904	403.729	511.782	613.333	509.615	569.785	508.066	603.122	560.324	343.628	417.018	460.074	406.907	350.641	228.712	588.235	389.196	536.974	553.006	466.373	518.784	597.452	22.891	493.719	371.354	449.761	330.76	457.576	412.699	617.614	607.471	509.51	578.198	471.69	514.549	326.183	437.474	719.515	546.317	301.542	522.458	736.3	390.812	404.027	510.38	570.179
0.2	505.941	488.248	640.232	544.807	348.829	510.226	696.705	518.587	153.632	314.418	578.77	348.94	376.624	358.431	480.246	405.1	463.312	273.894	704.25	480.486	490.267	584.717	287.938	454.307	484.863	365.498	433.623	427.995	135.309	65.3202	266.834	155.821	607.348	448.271	368.265	474.628	442.821	453.741	334.244	410.269	786.344	471.045	338.462	531.95	648.826	438.56	22.342	369.909	623.457
met. load	492.692	476.052	397.028	455.257	536.042	412.63	758.02	568.897	511.066	454.514	525.428	497.003	421.444	403.698	312.377	379.173	357.629	169.092	616.315	381.012	565.266	281.54	565.165	470.657	555.6	275.812	562.321	464.577	83.4482	151.106	19.6217	84.7253	541.239	564.145	338.601	481.328	571.695	547.26	756.303	625.086	642.218	506.303	720.299	622.94	568.865	560.754	559.349	562.989	444.791
[truncated: 71 more columns]

## Sheet: OG all genes
opposing gradients network: all genes
stripe
name	3_32_s				WT control
arabinose	replicate 1	replicate 2	replicate 3	average	replicate 1	replicate 2	replicate 3	average
0	1268.49	2043.32	2372.64	1894.82	432.093	561.983	694.419	562.832
0.0002	2272.69	2794.76	3082.82	2716.76	1300.04	1142.14	939.944	1127.37
0.2	269.654	981.959	916.354	722.655	316.337	180.857	300.124	265.773
met. load	17042	12971.2	16666.2	15559.8	8747.52	9142.13	9438.5	9109.38
broken
name	4_38_b				4_68_b				4_71_b				4_76_b				4_77_b				5_31_b				5_34_b				5_45_b				5_52_b				5_62_b				5_67_b				5_68_b				5_77_b
arabinose	replicate 1	replicate 2	replicate 3	average	replicate 1	replicate 2	replicate 3	average	replicate 1	replicate 2	replicate 3	average	replicate 1	replicate 2	replicate 3	average	replicate 1	replicate 2	replicate 3	average	replicate 1	replicate 2	replicate 3	average	replicate 1	replicate 2	replicate 3	average	replicate 1	replicate 2	replicate 3	average	replicate 1	replicate 2	replicate 3	average	replicate 1	replicate 2	replicate 3	average	replicate 1	replicate 2	replicate 3	average	replicate 1	replicate 2	replicate 3	average	replicate 1
0	173.41	540.842	187.131	300.461	183.265	608.081	188.052	326.466	256.537	582.157	220.224	352.973	225.245	608.539	176.49	336.758	179.895	518.044	160.233	286.057	258.61	489.421	316.518	354.85	322.514	492.329	323.873	379.572	314.211	506.504	272.097	364.27	277.812	441.42	261.625	326.952	256.991	404.835	272.038	311.288	229.875	471.663	226.488	309.342	217.053	417.829	224.66	286.514	225.739
0.0002	236.277	492.595	254.818	327.896	306.934	552.909	229.427	363.09	283.727	561.552	216.28	353.853	256.886	542.448	204.562	334.632	173.861	519.788	228.264	307.304	264.901	492.941	333.07	363.637	313.732	481.894	279.247	358.291	345.85	531.962	337.647	405.153	292.222	491.456	316.347	366.675	262.332	404.45	331.879	332.887	288.316	441.541	269.181	333.013	338.605	453.387	319.104	370.365	258.724
0.2	235.767	537.304	305.272	359.448	218.703	454.587	141.458	271.582	218.929	491.854	263.876	324.886	234.677	448.198	216.321	299.732	148.625	400.774	200.368	249.922	341.117	568.359	331.548	413.674	319.973	533.036	254.734	369.248	316.684	497.889	279.527	364.7	300.53	511.741	286.639	366.303	290.627	465.246	332.948	362.94	249.242	512.025	281.309	347.525	263.969	478.621	211.824	318.138	261.925
met. load	34.5873	495.385	239.197	256.39	98.377	478.925	166.074	247.792	275.338	401.308	236.015	304.22	123.828	329.301	120.924	191.351	298.49	391.144	172.414	287.349	224.413	489.556	287.176	333.715	285.516	492.611	268.634	348.92	253.707	427.769	249.577	310.351	260.219	479.759	309.011	349.663	240.165	467.965	285.552	331.227	279.618	511.773	260.041	350.477	250.328	470.895	217.988	313.07	290.743
increase
name	3_55_i				5_55_i				WT control
arabinose	replicate 1	replicate 2	replicate 3	average	replicate 1	replicate 2	replicate 3	average	replicate 1	replicate 2	replicate 3	average
0	330.029	1039.15	888.638	752.607	4672.59	4308.38	5244.05	4741.67	432.093	561.983	694.419	562.832
0.0002	794.451	1043.12	1135.54	991.037	5157.1	4383.95	5806.8	5115.95	1300.04	1142.14	939.944	1127.37
0.2	1015.75	1797.92	2113.45	1642.37	5993.38	5303.3	6932.91	6076.53	316.337	180.857	300.124	265.773
met. load	12750.3	9850.4	12390.6	11663.8	7611.05	6161.35	7804.24	7192.21	8747.52	9142.13	9438.5	9109.38
decrease
name	3_29_d				3_33_d				3_44_d				3_80_d				4_3_d				4_70_d				4_74_d				5_35_d				5_59_d				5_91_d				WT control
arabinose	replicate 1	replicate 2	replicate 3	average	replicate 1	replicate 2	replicate 3	average	replicate 1	replicate 2	replicate 3	average	replicate 1	replicate 2	replicate 3	average	replicate 1	replicate 2	replicate 3	average	replicate 1	replicate 2	replicate 3	average	replicate 1	replicate 2	replicate 3	average	replicate 1	replicate 2	replicate 3	average	replicate 1	replicate 2	replicate 3	average	replicate 1	replicate 2	replicate 3	average	replicate 1	replicate 2	replicate 3	average
0	13008.1	11031.9	13775.3	12605.1	445.223	1044.93	769.003	753.05	301.364	761.719	371.641	12605.1	958.875	1133.73	935.647	1009.42	7041.75	6740.51	7771.4	7184.55	988.226	1558.3	1302.19	1282.9	5133.7	4962.89	5432.11	5176.23	1070.63	1382.94	1578.64	1344.07	585.716	872.709	704.747	721.057	9097.56	9432.72	13878.1	10802.8	432.093	561.983	694.419	562.832
0.0002	13664.5	11533	14333.2	13176.9	455.598	916.988	714.378	695.654	207.692	686.754	477.078	13176.9	1046.68	1098.58	1007.12	1050.79	7045.67	6353.3	6572.14	6657.03	906.677	1347.15	684.003	979.276	2608.51	2822.73	1863.79	2431.68	1045.4	1139.86	1356.54	1180.6	466.353	618.711	560.839	548.634	9766.26	9095.27	13323.5	10728.4	1300.04	1142.14	939.944	1127.37
0.2	8442.64	7758.74	10549.8	8917.07	333.775	669.343	557.762	520.294	12.4769	429.243	550.868	8917.07	774.592	836.304	764.13	791.676	2893.55	2941.05	2543.65	2792.75	789.617	1204.96	722.257	905.611	550.228	1042.36	557.891	716.828	654.162	837.887	694.826	728.959	346.114	608.072	360.423	438.203	7372.85	7461.46	10015.1	8283.12	316.337	180.857	300.124	265.773
met. load	31971.3	25613.2	31528.2	29704.2	1903.55	1895.18	2114.95	1971.23	3206.1	2960.67	3891.63	29704.2	1269.19	1119.77	1054.67	1147.88	9194.68	8022.98	9110.28	8775.98	10383.3	9168.26	11367.3	10306.3	15283.2	13504	15033.8	14607	10963.7	8259.93	13924.3	11049.3	2599.21	2525.25	3142.69	2755.71	23808.3	21949.6	34285.7	26681.2	8747.52	9142.13	9438.5	9109.38
flat
name	3_15_f				3_26_f				3_35_f				3_46_f				4_47_f				4_54_f				4_63_f				5_30_f				5_33_f				5_44_f				WT control
arabinose	replicate 1	replicate 2	replicate 3	average	replicate 1	replicate 2	replicate 3	average	replicate 1	replicate 2	replicate 3	average	replicate 1	replicate 2	replicate 3	average	replicate 1	replicate 2	replicate 3	average	replicate 1	replicate 2	replicate 3	average	replicate 1	replicate 2	replicate 3	average	replicate 1	replicate 2	replicate 3	average	replicate 1	replicate 2	replicate 3	average	replicate 1	replicate 2	replicate 3	average	replicate 1	replicate 2	replicate 3	average
0	3149.51	3910.42	5214.15	4091.36	26709.5	21705.7	25314.8	24576.7	314.351	647.521	398.628	453.5	19471.6	15367.7	16684.2	17174.5	18151.8	12636	17770.1	16186	14854.8	10210.5	14791	13285.4	14046.9	10643.8	14000.7	12897.1	349.545	635.228	371.25	452.008	435.267	731.524	604.696	590.495	1572.7	1515.76	2134.82	1741.09	432.093	561.983	694.419	562.832
0.0002	3659.7	3546.7	5163.09	4123.17	27079.6	20865.8	25037.7	24327.7	330.857	626.702	398.502	452.02	19533	15256.6	16366.9	17052.2	17320.2	13023.7	17571.5	15971.8	13922.3	11150.8	13797.6	12956.9	13140.9	10412.8	13172.9	12242.2	370.297	583.024	376.607	443.309	503.216	702.741	640.551	615.503	1544.22	1561.81	2129.25	1745.09	1300.04	1142.14	939.944	1127.37
0.2	3239.24	3732.95	5379.38	4117.19	27848.8	22080.7	26335.7	25421.7	333.71	708.757	447.248	496.572	18749.1	15017.2	17818.8	17195.1	17760.5	13806.8	18279.4	16615.6	14224.9	12085.1	15759.9	14023.3	14236.4	11845	14801.7	13627.7	366.136	606.061	399.245	457.147	497.905	738.072	667.652	634.543	1596.23	1614.25	2064.92	1758.47	316.337	180.857	300.124	265.773
met. load	12493.6	10501.2	14613	12535.9	29241.1	22982	30053.7	27425.6	1085.25	1272.72	1411.42	1256.46	21071.9	16186	18745.2	18667.7	18521.9	15156.6	19841.5	17840	14250.2	13554.6	15758.7	14521.2	14787.1	12600.4	14907.9	14098.5	1174	1247.02	1693.01	1371.34	8789.42	6824.82	11257	8957.08	1665.26	1630.11	2213.49	1836.29	8747.52	9142.13	9438.5	9109.38
[truncated: 7 more columns]

## Sheet: CG red
concurring gradients network: red gene
stripe
name	1_14_s				1_16_s				1_25_s				1_37_s				1_47_s				1_50_s				1_59_s				1_60_s				1_62_s				1_65_s				1_78_s				1_91_s				2_2_s
arabinose	replicate 1	replicate 2	replicate 3	average	replicate 1	replicate 2	replicate 3	average	replicate 1	replicate 2	replicate 3	average	replicate 1	replicate 2	replicate 3	average	replicate 1	replicate 2	replicate 3	average	replicate 1	replicate 2	replicate 3	average	replicate 1	replicate 2	replicate 3	average	replicate 1	replicate 2	replicate 3	average	replicate 1	replicate 2	replicate 3	average	replicate 1	replicate 2	replicate 3	average	replicate 1	replicate 2	replicate 3	average	replicate 1	replicate 2	replicate 3	average	replicate 1
0	4137.93	3935.72	4337.75	4137.13	4377.09	3202.7	4553.8	4044.53	5277.52	3590.29	3459.86	4109.23	7275.63	5040.31	5764.34	6026.76	4447.59	4687.88	5757.95	4964.47	4011.1	4683.58	4983.79	4559.49	4349.66	4263.25	5169.14	4594.01	3321.29	2941.7	4518.38	3593.79	3121.96	3228.52	2511	2953.83	3502.21	4114.44	4008.7	3875.11	3205.61	3684.14	4963.7	3951.15	3726.28	3938.21	4455.94	4040.14	2412.99
0.0002	8197.8	7654.66	5924.82	7259.09	9288.14	6716.03	7396.94	7800.37	10756	9509.97	6903.58	9056.52	9732.55	7482.6	7655.88	8290.34	8597.95	7109.65	8345.93	8017.84	8663.13	7658.49	8317.86	8213.16	9141.11	7976.91	8600.2	8572.74	5727.34	5661.45	7551.12	6313.3	6797.55	5328.39	3862.01	5329.32	6576.7	7669.25	5910.39	6718.78	8033.14	6256.68	8615.85	7635.22	5610.21	5628.88	6202.24	5813.78	3679.75
0.2	2965.76	2652.79	2459.51	2692.69	3911.15	3714.29	3054.73	3560.05	5128.14	4596.09	2934.32	4219.52	4368.48	4052.91	3162.68	3861.36	3518.73	3194.22	2922.47	3211.8	2949.06	2541.08	2698.62	2729.59	2901.12	2889.44	2580.43	2790.33	2478.58	2488.03	2550.91	2505.84	3574.12	3652.36	2801.27	3342.58	2504.25	2172.51	1989.64	2222.13	2681.21	2479.65	2612.78	2591.21	3047.64	2469.93	3295.44	2937.67	1784.45
met. load	52484.8	49199.3	40614	47432.7	53485.4	53076.6	43721.1	50094.4	46162.4	33043.8	30666.1	36624.1	49780.8	30684.7	29616.6	36694.1	52623.8	55213.7	43779.2	50538.9	49703.6	52302.4	37716.9	46574.3	56545.9	56829.2	43594.4	52323.2	32751.2	44737.1	42922.1	40136.8	40599.7	41951.3	19127.2	33892.7	40384.7	49284	34027.3	41232	49322.6	48232.9	44051.4	47202.3	40749	39547.7	46501.2	42265.9	26474.2
increase
name	1_1_i				1_2_i				1_6_i				1_7_i				1_8_i				1_9_i				1_13_i				1_15_i				1_30_i				1_33_i				1_36_i				1_38_i				1_48_i
arabinose	replicate 1	replicate 2	replicate 3	average	replicate 1	replicate 2	replicate 3	average	replicate 1	replicate 2	replicate 3	average	replicate 1	replicate 2	replicate 3	average	replicate 1	replicate 2	replicate 3	average	replicate 1	replicate 2	replicate 3	average	replicate 1	replicate 2	replicate 3	average	replicate 1	replicate 2	replicate 3	average	replicate 1	replicate 2	replicate 3	average	replicate 1	replicate 2	replicate 3	average	replicate 1	replicate 2	replicate 3	average	replicate 1	replicate 2	replicate 3	average	replicate 1
0	3475.13	2174.78	2862.14	2837.35	3583.83	2869.42	3347.16	3266.8	2832.47	3974.14	3504.6	3437.07	3518.15	4288.82	3423.4	3743.46	3211.25	3822.42	3221.41	3418.36	3890.13	3770.9	3266.94	3642.66	4063.26	2655.85	2811.03	3176.71	4843.17	4750.86	6299.05	5297.69	4059.57	3485.22	4496.72	4013.84	4011.03	3995.17	4240.47	4082.22	4404.75	3678.44	4628.03	4237.07	4100.73	4728.12	4966.46	4598.44	3424.5
0.0002	3434.83	3199.22	2988.41	3207.49	4337.83	3575.89	3655.92	3856.55	3353.07	4957.97	4027.62	4112.89	5582.96	7336.03	4683.88	5867.62	3777.16	4315.57	3646.44	3913.06	3893.83	3701.27	4013.72	3869.61	6774.07	4745.09	4123.73	5214.3	5888.45	4364.25	6418.69	5557.13	4478.55	3452.84	4575.81	4169.07	5591.65	5287.91	5143.34	5340.97	4697.17	3493.89	5823.61	4671.56	5492.55	5279.94	4921.83	5231.44	4397.82
0.2	5094.5	4688.45	4139.52	4640.82	9545.06	10601	10611.7	10252.6	7866.58	12316.9	9026.29	9736.6	6714.82	8456.87	7118.48	7430.06	6882.57	9847.66	8509.02	8413.08	4675.19	4682.33	4965.06	4774.19	8091.56	8722.95	4722.1	7178.87	11728.8	12145.3	12068.8	11981	9973.91	11000	9577.35	10183.7	12780.6	12695.2	12486.1	12654	5783.01	6253.18	6818.42	6284.87	8804.58	9186.01	8831.79	8940.8	8323.07
met. load	30026.1	25618.3	19212.4	24952.3	47742.7	40496	39615.9	42618.2	40638.6	50393.7	32197.8	41076.7	43156.8	60105.6	32086.1	45116.2	37741.5	44325.1	34683.4	38916.7	20338.2	22862	20067.7	21089.3	52529.2	37461.1	29005.5	39665.3	46451.9	44690.2	40933.1	44025.1	36479.2	39721.6	31142.1	35781	49884.8	44912.4	44805.7	46534.3	22033.7	25872	25972.3	24626	34439.8	36152.8	27957.5	32850	31255.8
decrease
name	1_58_d				2_22_d				2_47_d				2_54_d				WT control
arabinose	replicate 1	replicate 2	replicate 3	average	replicate 1	replicate 2	replicate 3	average	replicate 1	replicate 2	replicate 3	average	replicate 1	replicate 2	replicate 3	average	replicate 1	replicate 2	replicate 3	average
0	2836.31	3718.78	3955.75	3503.61	4755.16	4201.71	3371.71	4109.53	3391.35	2506.73	2968.37	2955.48	2830.19	2733.19	2323.93	2629.1	4197.82	4357.63	3122.15	3892.53
0.0002	2430.65	2461.12	2873.16	2588.31	3087.13	4145.96	3282.36	3505.15	2652.33	2520.2	2517.48	2563.34	1906	2218.94	1816.38	1980.44	7261.09	7166.47	5646.05	6691.2
0.2	2017.8	2124.21	1601.43	1914.48	1393.1	1409.27	1354.99	1385.79	1882.16	1619.39	1707.11	1736.22	1678.01	1361.93	1523.19	1521.04	2347.97	4241.7	2587.65	3059.11
met. load	22547	25341	21387.1	23091.7	33481.5	32264.3	31196.5	32314.1	15178	15381.7	13684.9	14748.2	15144.6	14332.4	14180.2	14552.4	37212.7	30547.3	31929	33229.7
[truncated: 159 more columns]

## Sheet: CG blue
concurring gradients network: blue gene
stripe
name	1_2_s				1_5_s				1_16_s				1_17_s				1_21_s				1_22_s				1_42_s				1_58_s				1_64_s				1_72_s				1_75_s				1_80_s				1_81_s
arabinose	replicate 1	replicate 2	replicate 3	average	replicate 1	replicate 2	replicate 3	average	replicate 1	replicate 2	replicate 3	average	replicate 1	replicate 2	replicate 3	average	replicate 1	replicate 2	replicate 3	average	replicate 1	replicate 2	replicate 3	average	replicate 1	replicate 2	replicate 3	average	replicate 1	replicate 2	replicate 3	average	replicate 1	replicate 2	replicate 3	average	replicate 1	replicate 2	replicate 3	average	replicate 1	replicate 2	replicate 3	average	replicate 1	replicate 2	replicate 3	average	replicate 1
0	3580.73	3385.23	2268.37	3078.11	4224.43	4317.56	3205.73	3915.91	2756.79	2901.17	2542.26	2733.41	7394.71	5893	5058.28	6115.33	4682.12	4300.34	4180.43	4387.63	3936.67	4096.36	3857.08	3963.37	1496.88	2288.59	2163.82	1983.1	3101.11	2513.53	3301.64	2972.09	2947.34	3256.12	2674.01	2959.16	3055.15	3445.83	3311.26	3270.75	4262.47	4571.28	3527.3	4120.35	813.018	795.749	1048.83	885.865	5267.87
0.0002	4682.26	6371.05	4327.15	5126.82	6727.65	8762.27	7912.6	7800.84	3960.15	3821.05	3580.03	3787.08	9553.45	9218.44	9205.98	9325.96	10044.2	7793.83	8777.97	8872.01	9298.51	8196.55	8314.77	8603.27	3178.86	3220.93	3049.44	3149.74	7583.24	6505.44	6422.56	6837.08	3772.45	3928.34	3515.83	3738.87	6432.6	5537.4	6773.96	6247.99	9076.27	7949.25	7032.04	8019.19	1880.35	1508.88	1312.05	1567.1	8571.95
0.2	2646.52	2988.51	2703.27	2779.43	2780.4	3656.91	3485.18	3307.49	2660.93	2960.24	2593.14	2738.1	2628.33	3666.92	3354.07	3216.44	3788.88	3727.7	3344.68	3620.42	2080.95	2956.39	2759.11	2598.82	2003.8	2475.39	2311.47	2263.55	2673.72	2884.52	2678.17	2745.47	1928.32	2680.97	2411.38	2340.22	2249.66	2687.85	2569.63	2502.38	3050.66	3382.06	2806.66	3079.79	635.004	754.074	724.845	704.641	2408.2
met. load	50408.8	61494.2	32919.2	48274.1	52318.2	61814.5	49702.7	54611.8	37530.1	36316.1	25483	33109.7	61175.8	58796.8	45441.9	55138.1	44259.8	47691.6	38296.1	43415.8	54477.1	56110.3	48537.8	53041.7	37984.4	39102.3	24221.2	33769.3	56847.1	52228.5	43514.6	50863.4	52059.5	52019.3	34979	46352.6	47161.5	48788.5	43503.3	46484.5	51929.1	50967.7	37374.1	46756.9	4802.07	1801.11	1918.18	2840.45	59039.5
decrease
name	1_6_d				1_11_d				1_15_d				1_23_d				1_26_d				1_29_d				1_32_d				1_34_d				1_39_d				1_40_d				1_46_d				1_51_d				1_52_d
arabinose	replicate 1	replicate 2	replicate 3	average	replicate 1	replicate 2	replicate 3	average	replicate 1	replicate 2	replicate 3	average	replicate 1	replicate 2	replicate 3	average	replicate 1	replicate 2	replicate 3	average	replicate 1	replicate 2	replicate 3	average	replicate 1	replicate 2	replicate 3	average	replicate 1	replicate 2	replicate 3	average	replicate 1	replicate 2	replicate 3	average	replicate 1	replicate 2	replicate 3	average	replicate 1	replicate 2	replicate 3	average	replicate 1	replicate 2	replicate 3	average	replicate 1
0	6316.92	5555.56	4098.67	5323.72	2511.04	2375.83	2119.8	2335.56	5302.11	4821.83	4000.4	4708.11	4731.38	3797.67	4192.52	4240.52	4039.4	3921.87	3333.33	3764.87	2552.84	2146.6	2315.32	2338.25	4858.97	4550.53	3972.95	4460.82	7119.63	4680.07	4856.23	5551.98	3616.98	3813.21	3068.56	3499.58	3089.79	3305.74	2901.9	3099.14	3836.03	3412.23	3242.66	3496.97	4373.48	5390.79	3817.92	4527.4	3166.07
0.0002	2292	2530.28	2426.66	2416.31	1673.61	1964.34	1906.67	1848.2	4572.11	3837.11	3633.89	4014.37	4207.62	4072.97	4360.13	4213.57	3832.01	3443.56	3124.36	3466.64	2394.53	2056.76	2045	2165.43	4415.06	4532.44	4291.74	4413.08	3797.05	3250.65	3478.69	3508.8	3068.51	3057.36	2814.7	2980.19	2933.68	2784.74	2707.96	2808.79	3603.87	2715.76	2917.87	3079.17	2713.82	2964.05	2518.32	2732.07	2650.38
0.2	2209.32	2302.3	2032.68	2181.43	1310.36	1572.25	1603.53	1495.38	3383.72	3181.13	2805.39	3123.41	2158.45	2565.2	2724.13	2482.59	2644.95	2855.75	2469.14	2656.61	1369.35	1365.03	1482.61	1405.67	2918.51	3077.88	3013.39	3003.26	2827.77	2692.22	2801.16	2773.72	2270.09	2167.89	2072.54	2170.17	2453.96	2455.58	2230.62	2380.05	2497.62	2144.09	2071.57	2237.76	2164.82	2080.8	1795.83	2013.82	1656.39
met. load	38443.3	30521.5	24052.1	31005.6	23491	13655.3	13354.9	16833.7	27127.9	21931	13944.5	21001.1	49548.7	47955	40270.3	45924.7	24614.1	16980.2	12899.8	18164.7	21140.7	15437.6	11147.9	15908.8	47886.2	46609.2	32534.9	42343.4	34679.9	18374.7	18600.9	23885.2	18667	12500.7	8554.2	13240.6	15546.3	12757.4	8247.77	12183.8	22841.2	15509.5	12809.4	17053.4	34817.4	27536.6	17192.2	26515.4	22029.5
other
name	2_9_o				WT control
arabinose	replicate 1	replicate 2	replicate 3	average	replicate 1	replicate 2	replicate 3	average
0	3621.84	2518.46	2674.01	2938.1	3964.25	2691.52	3223.86	3293.21
0.0002	2888.65	2106.4	2097.93	2364.33	7444.93	6916.76	7509.41	7290.37
0.2	3268.4	2243.12	2594.91	2702.14	3361.48	2890.32	3939.36	3397.05
met. load	15747.9	11732.4	14129.5	13870	29551.9	34765.8	34363.2	32893.6
[truncated: 91 more columns]

## Sheet: CG green
concurring gradients network: green gene
stripe
name	3_2_s				3_4_s				3_5_s				3_6_s				3_8_s				3_11_s				3_14_s				3_17_s				3_18_s				3_20_s				3_32_s				3_35_s				3_46_s
arabinose	replicate 1	replicate 2	replicate 3	average	replicate 1	replicate 2	replicate 3	average	replicate 1	replicate 2	replicate 3	average	replicate 1	replicate 2	replicate 3	average	replicate 1	replicate 2	replicate 3	average	replicate 1	replicate 2	replicate 3	average	replicate 1	replicate 2	replicate 3	average	replicate 1	replicate 2	replicate 3	average	replicate 1	replicate 2	replicate 3	average	replicate 1	replicate 2	replicate 3	average	replicate 1	replicate 2	replicate 3	average	replicate 1	replicate 2	replicate 3	average	replicate 1
0	640.866	637.176	433.437	570.493	3247.3	3247.3	3247.3	3247.3	26146.4	24917.4	21063	24042.3	18478.8	17206.3	13781.1	16488.7	5720.09	5484.53	4365.74	5190.12	7528.27	5832.4	4316.84	5892.5	1346.21	1306.36	706.433	1119.67	864.248	603.883	555.819	674.65	4749.58	6238.17	4429.81	5139.19	10007.9	10229.9	8030.38	9422.73	1814	893.818	989.279	1232.37	2593.8	2465.22	1585.59	2214.87	4179.86
0.0002	1742.9	1471.89	964.529	1393.11	10389	10389	10389	10389	41107.6	34516	32168.4	35930.7	42306.6	31569.9	31060.9	34979.1	21248.2	14642.4	14066.3	16652.3	18337.7	11596.2	8913.93	12949.3	5508.32	3505.34	3295.01	4102.89	1559.81	835.578	1007.79	1134.39	11380.9	9809.55	7137.92	9442.79	33038.3	24721.9	16949.3	24903.2	2302.74	1508.23	1740.07	1850.35	5568.94	3816.11	1925.37	3770.14	7731.2
0.2	926.936	733.68	765.55	808.722	4936.97	4936.97	4936.97	4936.97	21788.1	15823.4	20426.8	19346.1	26387.7	21214.8	22299.2	23300.6	9345.59	5358.25	4918.44	6540.76	8448.6	4163.78	4173.52	5595.3	4297.55	2462.69	2468.31	3076.18	708.158	620.505	653.142	660.602	3858.14	3174.73	2418.74	3150.54	24505.1	16831.9	12539.8	17958.9	1273.59	842.238	1040.59	1052.14	2625.11	1504.69	1364.22	1831.34	2572.55
met. load	26345.3	6743.95	10162.7	1162.34	23051.2	23051.2	23051.2	7880.76	60903.8	41399.3	55537.8	21743.5	84064.4	59485.4	56726.3	31734.6	86033	55375.3	57064.3	66157.5	38583.2	23876.7	26692.6	29717.5	8411.24	4368.17	6359.59	6379.67	6274.71	4247.62	6183.13	5568.49	19916.7	15429	19987.2	18444.3	44431	28211.4	41085.2	37909.2	11682.4	7370.19	9421.74	9491.44	16727.7	7028.92	6920.81	10225.8	54159.2
increase
name	7_4_i				7_16_i				7_20_i				WT control
arabinose	replicate 1	replicate 2	replicate 3	average	replicate 1	replicate 2	replicate 3	average	replicate 1	replicate 2	replicate 3	average	replicate 1	replicate 2	replicate 3	average
0	10515.9	10815.8	9180.26	10170.7	13969.5	14519.8	12317.1	13602.1	12907.8	13731.2	13231.9	13290.3	10267.7	10540.8	8564.58	9791.03
0.0002	23753.7	22717.2	19062.8	21844.6	23736.3	23561.2	21774.8	23024.1	29594	26254.5	26585.9	27478.2	17417.3	16547.2	16570.5	16845
0.2	24198.4	21350.4	20477.6	22008.8	27925.6	21551.8	23578.7	24352	30660.2	26454.5	29842.9	28985.9	6645.38	4300.24	5297	5414.21
met. load	25494.4	21128.2	24226.7	23616.4	29428.5	23695.4	25652.5	26258.8	33816.3	25606.9	29575.4	29666.2	45744.1	60738.6	65357.3	57280
broken
name	3_21_b				3_25_b				3_26_b				3_27_b				3_28_b				3_61_b				3_68_b				3_71_b				3_78_b				7_10_b				7_13_b				7_14_b				7_19_b
arabinose	replicate 1	replicate 2	replicate 3	average	replicate 1	replicate 2	replicate 3	average	replicate 1	replicate 2	replicate 3	average	replicate 1	replicate 2	replicate 3	average	replicate 1	replicate 2	replicate 3	average	replicate 1	replicate 2	replicate 3	average	replicate 1	replicate 2	replicate 3	average	replicate 1	replicate 2	replicate 3	average	replicate 1	replicate 2	replicate 3	average	replicate 1	replicate 2	replicate 3	average	replicate 1	replicate 2	replicate 3	average	replicate 1	replicate 2	replicate 3	average	replicate 1
0	651.904	493.883	336.134	493.974	506.548	445.987	290.307	414.281	382.667	427.001	223.289	344.319	455.661	416.307	305.832	392.6	400.402	474.902	275.726	383.677	379.068	342.221	228.895	316.728	430.575	402.647	351.572	394.931	939.309	920.301	520.681	793.431	318.351	331.762	242.694	297.603	345.26	267.289	339.019	317.19	472.147	314.383	434.637	407.056	499.938	374.676	476.14	450.251	391.091
0.0002	1038.19	754.024	674.895	822.37	952.973	759.531	617.212	776.572	466.454	304.067	428.611	399.711	893.683	795.98	809.468	833.043	690.134	753.328	559.623	667.695	464.636	503.162	425.651	464.483	555.077	501.066	508.475	521.539	928.87	989.836	696.677	871.794	408.316	374.368	376.828	386.504	684.863	567.013	602.423	618.1	903.396	539.238	767.677	736.77	954.282	663.13	736.64	784.684	507.677
0.2	833.702	570.792	658.945	687.813	765.491	494.556	469.268	576.438	474.845	566.646	575.419	538.97	627.779	536.387	659.703	607.956	504.841	449.853	551.606	502.1	786.183	552.508	324.642	554.444	562.939	570.662	543.478	559.026	652.132	551.626	502.031	568.596	433.535	387.419	425.642	415.532	601.799	507.57	513.578	540.982	411.711	402.302	493.972	435.995	339.592	386.864	374.675	367.044	420.364
met. load	667.095	589.585	561.705	606.128	668.374	572.706	515.491	585.524	519.285	496.387	473.441	496.371	1193.51	715.164	635.414	848.03	633.229	581.089	536.756	583.692	621.241	523.457	369.796	504.831	778.586	570.136	658.858	669.193	760.067	603.437	504.251	622.585	513.733	536.032	482.615	510.794	934.735	826.623	824.812	862.057	484.068	568.301	532.876	528.415	622.747	585.319	636.986	615.017	671.04
[truncated: 107 more columns]

## Sheet: CG all genes
concurring gradients network: all genes
stripes
name	4_58_s (=A)				4_66_s (=B)				WT control
arabinose	replicate 1	replicate 2	replicate 3	average	replicate 1	replicate 2	replicate 3	average	replicate 1	replicate 2	replicate 3	average
0	9851.83	11890.1	8361.8	10034.6	954.442	1234.57	1371.69	1186.9	4581.66	7709.73	5954.98	6082.12
0.0002	18055.3	17242.1	16940.4	17412.6	2142.32	1598.84	2706.39	2149.18	8041.67	10591.6	7948.26	8860.52
0.2	12163.4	6793.8	4974.93	7977.39	1222.39	1245.97	1614.35	1360.9	4567.08	6134.98	5098.95	5267
met. load	31063.2	23474.2	16267.6	23601.7	24475.5	23848.9	19080.1	22468.2	35910.8	40419	33524.8	36618.2
broken
name	3_11_b				3_19_b				3_27_b				3_30_b				3_45_b				3_46_b				3_70_b				3_86_b				4_5_b				4_6_b				4_15_b				4_47_b				4_49_b
arabinose	replicate 1	replicate 2	replicate 3	average	replicate 1	replicate 2	replicate 3	average	replicate 1	replicate 2	replicate 3	average	replicate 1	replicate 2	replicate 3	average	replicate 1	replicate 2	replicate 3	average	replicate 1	replicate 2	replicate 3	average	replicate 1	replicate 2	replicate 3	average	replicate 1	replicate 2	replicate 3	average	replicate 1	replicate 2	replicate 3	average	replicate 1	replicate 2	replicate 3	average	replicate 1	replicate 2	replicate 3	average	replicate 1	replicate 2	replicate 3	average	replicate 1
0	392.181	826.157	417.892	545.41	242.043	660.34	272.738	391.707	341.911	590.186	350.251	427.449	341.138	774.357	304.759	473.418	335.078	731.325	238.935	435.113	365.991	776.837	357.605	500.144	199.665	600.127	221.287	340.36	572.041	1018.83	942.961	844.61	299.422	635.537	498.558	477.839	284.828	508.37	441.592	411.596	221.908	509.925	473.508	401.781	397.296	953.229	488.537	613.021	193.833
0.0002	518.413	1167.77	649.052	778.412	326.069	730.009	286.852	447.643	422.275	699.972	400	507.416	424.893	754.508	376.467	518.623	496.154	725.332	304.227	508.571	496.575	790.639	350.66	545.958	403.586	523.262	283.401	403.416	696.635	1109.87	690.639	832.382	379.396	597.041	451.405	475.947	302.485	581.464	357.238	413.729	268.451	597.961	414.528	426.98	670.854	990.561	587.092	749.503	321.533
0.2	654.171	944.004	613.19	737.122	401.4	653.807	268.855	441.354	412.375	729.859	366.263	502.833	427.382	818.493	366.685	537.52	389.372	796.302	339.787	508.487	344.611	761.608	355.017	487.079	345.375	686.093	243.272	424.913	352.868	663.222	461.219	492.436	360.901	755.306	541.486	552.565	386.955	659.958	599.005	548.639	276.398	509.325	465.371	417.031	775.535	1136.8	876.001	929.447	252.633
met. load	2141.96	1952.01	2041.19	2045.06	404.275	746.505	219.602	456.794	1353.3	1409.29	1378.88	1380.49	83.9105	838.773	364.264	428.983	459.001	901.366	494.498	618.289	538.13	878.385	449.125	621.88	330.582	647.554	376.998	451.711	1740.56	1672.28	1997.47	1803.44	665.532	758.446	695.433	706.47	540.581	817.007	645.105	667.564	506.056	692.3	634.606	610.987	777.533	1078.35	869.382	908.42	462.359
increase
name	3_23_i				3_29_i				3_41_i				3_48_i				3_69_i				4_10_i				4_19_i				4_51_i				4_79_i				WT control
arabinose	replicate 1	replicate 2	replicate 3	average	replicate 1	replicate 2	replicate 3	average	replicate 1	replicate 2	replicate 3	average	replicate 1	replicate 2	replicate 3	average	replicate 1	replicate 2	replicate 3	average	replicate 1	replicate 2	replicate 3	average	replicate 1	replicate 2	replicate 3	average	replicate 1	replicate 2	replicate 3	average	replicate 1	replicate 2	replicate 3	average	replicate 1	replicate 2	replicate 3	average
0	6177.88	5361.15	5678.2	5739.08	3039.73	2973.58	2874.72	2962.68	427.368	613.085	301.115	447.189	10937	8891.85	9031.92	9620.27	13298.9	11615	9955.61	11623.1	322.026	664.849	552.873	513.25	224.224	778.023	480.185	494.144	1430.23	1170.63	1301.61	1300.82	2764.62	3041.79	3152.06	2986.16	4581.66	7709.73	5954.98	6082.12
0.0002	11236.4	9152.42	8983.48	9790.76	4324.76	3505.56	3278.37	3702.89	518.77	1049.29	486.82	684.96	10931.6	10113.4	9563.92	10203	29484.2	23376.9	22796.8	25219.3	375.979	615.584	522.678	504.747	472.796	865.113	846.689	728.199	2655.09	2574.86	3183.54	2804.5	3106.45	3680.86	4051.99	3613.1	8041.67	10591.6	7948.26	8860.52
0.2	14333	13530.8	13408.7	13757.5	4738.21	3853.91	3816.12	4136.08	555.155	968.91	600.284	708.116	30812.7	24462	24426.7	26567.1	37884.5	34400.9	31319.2	34534.9	598.435	893.427	829.015	773.626	549.559	962.397	905.477	805.811	14705.3	13553.9	10373.3	12877.5	4452.14	3766.35	3799.17	4005.89	4567.08	6134.98	5098.95	5267
met. load	25402.7	22243.2	24228.2	23958	12868.2	11183.8	11727.2	11926.4	2359.35	2189.66	2481.24	2343.42	33956.3	25711.7	28673.8	29447.3	38525.9	35938.7	31741.5	35402	3085.79	1698.99	2027.79	2270.86	5396.68	6105.3	4147.35	5216.44	16194.8	13939.3	10979	13704.4	24942.1	23532.6	18241.3	22238.7	35910.8	40419	33524.8	36618.2
decrease
name	3_56_d				3_89_d				4_14_d				4_17_d				4_22_d				4_24_d				WT control
arabinose	replicate 1	replicate 2	replicate 3	average	replicate 1	replicate 2	replicate 3	average	replicate 1	replicate 2	replicate 3	average	replicate 1	replicate 2	replicate 3	average	replicate 1	replicate 2	replicate 3	average	replicate 1	replicate 2	replicate 3	average	replicate 1	replicate 2	replicate 3	average
0	3818.33	4039.24	3534.03	3797.2	1209.14	1556.27	1601.98	1455.8	3862.99	2664.28	3369.55	3298.94	10825.9	7391.43	7401.78	8539.7	11578.5	10654.3	11014.7	11082.5	6418.4	6804.53	6649.8	6624.24	4581.66	7709.73	5954.98	6082.12
0.0002	2522.02	2906.02	1757.85	2395.3	1029.8	1623.97	1326.76	1326.84	4193.91	2707.86	3207.39	3369.72	8310.08	5975.94	5966.05	6750.69	7248.03	6976.07	6449.75	6891.28	6655.15	6635.7	5785.9	6358.92	8041.67	10591.6	7948.26	8860.52
0.2	1537.72	1475.39	1113.26	1375.46	507.24	863.924	525.975	632.38	2720.05	1716.45	2179.34	2205.28	2340.66	2137.81	2286.11	2254.86	2295.11	2141.22	2296.77	2244.36	4423.68	3960.9	4634.4	4339.66	4567.08	6134.98	5098.95	5267
met. load	16755.4	12420.5	13137.7	14104.5	6796.85	5529.83	5690.21	6005.63	32498.7	22792	19412.2	24901	14072.5	9970.47	8337.07	10793.4	37270.2	38017.4	23906.7	33064.8	37911	45769.8	35689.6	39790.1	35910.8	40419	33524.8	36618.2
flat
name	3_4_f				4_4_f				4_62_f				4_63_f				WT control
arabinose	replicate 1	replicate 2	replicate 3	average	replicate 1	replicate 2	replicate 3	average	replicate 1	replicate 2	replicate 3	average	replicate 1	replicate 2	replicate 3	average	replicate 1	replicate 2	replicate 3	average
0	12713.9	10545.8	14084.7	12448.1	2893.02	1734.34	1962.66	2196.67	2565.35	2010.73	2399.41	2325.16	17710	13983.2	10810.1	14167.8	4581.66	7709.73	5954.98	6082.12
0.0002	12860.4	11267.4	14506.4	12878.1	2995.19	1773.51	1956.34	2241.68	2964.04	2186.97	2418.29	2523.1	17859.5	13958	11125.1	14314.2	8041.67	10591.6	7948.26	8860.52
0.2	14770.4	11295.1	13247.2	13104.2	2632.42	1676.59	1932.43	2080.48	2789	1874.05	2262.51	2308.52	19200.5	14807.5	12194.4	15400.8	4567.08	6134.98	5098.95	5267
met. load	23417.2	19448.2	21997.6	21621	2764.28	1947.68	2019.1	2243.68	24932	20122.8	15800.6	20285.1	21954	15813.3	13052.7	16940	35910.8	40419	33524.8	36618.2
other
name	4_91_o				WT control
arabinose	replicate 1	replicate 2	replicate 3	average	replicate 1	replicate 2	replicate 3	average
0	5917.12	6036.94	6873.31	6275.79	4581.66	7709.73	5954.98	6082.12
0.0002	6791.55	6620.09	7759.32	7056.99	8041.67	10591.6	7948.26	8860.52
0.2	7059.8	5115.48	6498.22	6224.5	4567.08	6134.98	5098.95	5267
met. load	52896.8	58708.3	46456.3	52687.1	35910.8	40419	33524.8	36618.2
[truncated: 31 more columns]

## Sheet: CG Mutant A green
concurring gradients network: mutant A (4_58_s) green gene
stripe
name	1_15_s				1_16_s				1_19_s				1_32_s				1_33_s				1_34_s				1_55_s				1_61_s				1_76_s				2_1_s				2_27_s				2_29_s				2_39_s
arabinose	replicate 1	replicate 2	replicate 3	average	replicate 1	replicate 2	replicate 3	average	replicate 1	replicate 2	replicate 3	average	replicate 1	replicate 2	replicate 3	average	replicate 1	replicate 2	replicate 3	average	replicate 1	replicate 2	replicate 3	average	replicate 1	replicate 2	replicate 3	average	replicate 1	replicate 2	replicate 3	average	replicate 1	replicate 2	replicate 3	average	replicate 1	replicate 2	replicate 3	average	replicate 1	replicate 2	replicate 3	average	replicate 1	replicate 2	replicate 3	average	replicate 1
0	4935.68	10493.1	7880.41	7769.74	4292.67	9507.71	7535.09	7111.83	1637.09	1757.83	1343.35	1579.42	1441.39	1625.87	998.298	1355.19	2197.3	2812.92	1874.7	2294.97	8204.61	16906.4	13218	12776.3	1118.94	813.289	716.662	882.965	2532.95	3730.87	2400.43	2888.08	6914.85	10915.6	8599.51	8810	3436.88	2355.61	2162.16	2651.55	3008.89	2720.91	3941.02	3223.61	13005.1	13544.7	17685.7	14745.2	14515.8
0.0002	7054.34	13524	14381.8	11653.4	6629.92	11981.8	13634.1	10748.6	3723.09	9224.13	8564.05	7170.42	2321.97	5350.37	6400.44	4690.93	5533.82	17114.1	14427.4	12358.4	10815.6	27625.1	25537.9	21326.2	3018.63	5856.07	4355.84	4410.18	7312.78	16928.1	18538.1	14259.7	8886.75	16376.3	16502.2	13921.8	5994.66	14080.1	10775.7	10283.5	3718.38	4183.07	6455.6	4785.68	17869.5	30115.9	26846.6	24944	18992.2
0.2	4589.37	8015.2	7523.91	6709.49	2527.36	3584.52	4248.5	3453.46	1208.62	1738.64	1959.04	1635.43	1104.03	891.569	810.294	935.298	1363.82	2053.72	2116.22	1844.59	3138.17	7021.89	8079.77	6079.95	1230.54	2518.97	2644.99	2131.5	1927.59	4300.89	3257.97	3162.15	3627.38	7519.5	7049.11	6065.33	3268.06	4154.15	3110.06	3510.76	1110.95	765.061	1279.48	1051.83	5017.73	9932.69	8938.99	7963.14	5337.62
met. load	6598.62	10034.5	9082.66	8571.91	7906.37	13214.1	13739.8	11620.1	2111.7	6615.73	5725.44	4817.63	2673.32	9652.75	10404.1	7576.73	5315.31	17518.5	18797.5	13877.1	13879.4	31279.3	29172.1	24776.9	1205.97	3105.92	2988.25	2433.38	7556.17	19525.5	18424.4	15168.7	9532.53	19018	16957.6	15169.4	10778	18804.6	15142.2	14908.3	5727.68	9595.18	8653.94	7992.27	19400.6	33100.4	33555.9	28685.6	18296.3
broken
name	1_4_b				1_9_b				1_26_b				1_39_b				1_40_b				1_46_b				1_49_b				1_50_b				1_54_b				1_56_b				1_58_b				1_63_b				1_68_b
arabinose	replicate 1	replicate 2	replicate 3	average	replicate 1	replicate 2	replicate 3	average	replicate 1	replicate 2	replicate 3	average	replicate 1	replicate 2	replicate 3	average	replicate 1	replicate 2	replicate 3	average	replicate 1	replicate 2	replicate 3	average	replicate 1	replicate 2	replicate 3	average	replicate 1	replicate 2	replicate 3	average	replicate 1	replicate 2	replicate 3	average	replicate 1	replicate 2	replicate 3	average	replicate 1	replicate 2	replicate 3	average	replicate 1	replicate 2	replicate 3	average	replicate 1
0	831.808	517.132	299.353	549.431	937.766	493.123	248.955	559.948	702.65	444.684	353.636	500.323	797.336	713.103	586.387	698.942	846.77	584.702	539.812	657.095	719.354	392.501	357.234	489.696	538.679	401.183	119.638	353.167	649.977	404.202	281.457	445.212	844.458	546.946	441.254	610.886	890.963	582.075	483.422	652.153	821.058	701.367	290.459	604.295	816.795	456.197	387.975	553.656	712.691
0.0002	1099.81	832.415	653.095	861.772	971.808	576.513	468.943	672.421	819.686	710.728	653.317	727.91	941.567	2000.26	1825.81	1589.21	1119.83	683.064	701.611	834.834	878.049	811.228	581.442	756.906	624.383	520.16	400.134	514.892	835.172	757.636	706.219	766.342	1102.89	751.039	644.689	832.872	1053.26	833.219	843.944	910.141	1616.04	1939.33	1296.86	1617.41	1191.51	1247.1	1039.74	1159.45	816.289
0.2	903.619	616.967	638.691	719.759	857.287	670.611	789.013	772.304	824.976	690.009	722.165	745.716	1012.05	818.626	899.763	910.145	1089.64	631.104	634.487	785.079	896.882	652.148	736.505	761.845	626.298	534.44	496.825	552.521	884.005	627.121	702.114	737.747	1093.65	735.538	781.536	870.241	1098.26	623.782	645.468	789.17	1142.9	1270.05	1313.05	1242	935.398	781.271	854.242	856.97	956.706
met. load	1219.53	940.201	1150.06	1103.26	884.032	621.912	767.112	757.685	946.642	679.178	830.022	818.614	987.054	1204.01	1194.92	1128.66	1119.25	828.721	1003.07	983.682	991.882	553.472	884.828	810.061	897.695	718.877	903.144	839.906	1052.45	746.211	995.235	931.299	1148.83	830.161	1018.78	999.258	861.756	638.101	758.469	752.776	1152.76	1366.84	1603.57	1374.39	1041.43	873.773	904.133	939.777	884.643
increase
name	2_56_i				3_7_i				3_20_i				3_27_i				3_35_i				3_38_i				3_40_i				3_53_i				3_77_i				3_82_i				WT control
arabinose	replicate 1	replicate 2	replicate 3	average	replicate 1	replicate 2	replicate 3	average	replicate 1	replicate 2	replicate 3	average	replicate 1	replicate 2	replicate 3	average	replicate 1	replicate 2	replicate 3	average	replicate 1	replicate 2	replicate 3	average	replicate 1	replicate 2	replicate 3	average	replicate 1	replicate 2	replicate 3	average	replicate 1	replicate 2	replicate 3	average	replicate 1	replicate 2	replicate 3	average	replicate 1	replicate 2	replicate 3	average
0	1021.14	1153.02	975.324	1049.83	532.433	698.018	576.507	602.319	458.511	634.454	709.35	600.772	1392.06	1017.33	1523.91	1311.1	736.317	954.875	1023.36	904.849	391.595	595.69	587.421	524.902	565.158	531.725	776.549	624.477	4614.69	2635.89	4148.54	3799.71	453.604	604.842	777.686	612.044	15200.1	7701.65	11297	11399.6	18203.3	21608.2	19704	19838.5
0.0002	2119.94	1889.47	2522.97	2177.46	859.757	728.08	672.766	753.534	1187.31	1203.8	1034.55	1141.89	2060.98	1654.16	2702.03	2139.06	1202.69	1092.59	1080.53	1125.27	1008.91	969.847	879.553	952.769	872.692	786.633	1116.51	925.277	9751.17	14184.2	8953.23	10962.9	717.901	599.244	768.739	695.295	19403	15356.8	18806.1	17855.3	28779.6	30529.4	29233.7	29514.2
0.2	2703.41	2245.35	2436.22	2461.66	1199.31	992.908	1291.75	1161.32	1539.85	1352.2	1416.06	1436.04	3810.87	3582.44	3954.79	3782.7	1297.14	1381.64	1557.03	1411.94	1158.95	1007.49	1180.95	1115.79	1265.22	1264.32	1660.71	1396.75	16443.1	24215.9	20386.9	20348.6	779.855	816.771	1146.09	914.239	21595.4	17030.3	19154.7	19260.2	16261.2	15162.6	15061.9	15495.2
met. load	2803.36	3104.93	2449.89	2786.06	935.209	888.514	865	896.241	1350.44	1186.6	1180.37	1239.14	4090.66	3081.17	4370.41	3847.42	1200	1211.57	1291.82	1234.46	931.829	962.841	1004.34	966.338	1259.56	1055.18	1084.12	1132.95	25621.3	24306.5	24272	24733.2	1106.65	1098.49	1407.69	1204.28	22120	16092.2	17969.1	18727.1	34603.4	36017.6	32773.6	34464.9
decrease
name	2_17_d				2_86_d
arabinose	replicate 1	replicate 2	replicate 3	average	replicate 1	replicate 2	replicate 3	average	replicate 1	replicate 2	replicate 3	average
0	33033.5	35372.6	40749.9	36385.3	16367	18884.7	17071	17440.9	18203.3	21608.2	19704	19838.5
0.0002	27445.2	39115.2	40609.3	35723.2	14054.2	17167.9	18717	16646.3	28779.6	30529.4	29233.7	29514.2
0.2	9818.77	14165.3	13429.8	12471.3	6602.09	7586.93	7736.72	7308.58	16261.2	15162.6	15061.9	15495.2
met. load	32284.5	47555.4	50486.7	43442.2	16223.3	22532.1	22995.8	20583.7	34603.4	36017.6	32773.6	34464.9
[truncated: 71 more columns]

[truncated: 1 more sheets: CG Mutant B green]
