# Supplementary material for: Synthetic circuits reveal how mechanisms of gene regulatory networks constrain evolution
Source: Mol Syst Biol. 2018 Sep 10;14(9):e8102. doi: 10.15252/msb.20178102 (PMC6129954; doi:10.15252/msb.20178102)
Supplement: Supplementary file 4 — Code EV1 [file MSB-14-e8102-s004.zip]

Archive with 6 entries (5 files):
- Model_Dynamics/
- Model_Dynamics/Execute_Model_I2.m
- Model_Dynamics/Execute_Model_I3.m
- Model_Dynamics/MODEL_I2.m
- Model_Dynamics/MODEL_I3.m
- Model_Dynamics/readme.txt
