# Supplementary material for: Synthetic circuits reveal how mechanisms of gene regulatory networks constrain evolution
Source: Mol Syst Biol. 2018 Sep 10;14(9):e8102. doi: 10.15252/msb.20178102 (PMC6129954; doi:10.15252/msb.20178102)
Supplement: Supplementary file 4 — Code EV1 [file MSB-14-e8102-s004.zip › Model_Dynamics/Execute_Model_I2.m]

% DYNAMICAL PATTERN of opposing gradients network (I2)

% as an example we calculate the model at 20 arabinose concentrations
% but we can also use the model for 3 values ara_values = [0.000000, 0.000195, 0.100000] as was used throughout the article
ara_values = [0.000001, 0.000006, 0.000012, 0.000024, 0.000049, 0.000098, 0.000195,  0.000391, 0.000781, 0.001563, 0.003125, 0.006250, 0.012500, 0.0250000, 0.0500000, 0.100000, 0.200000, 0.400000, 0.800000, 1];

timepoints = 0:0.01:100;

Tetr= zeros(length(timepoints), length(ara_values));
LacI_inc= zeros(length(timepoints), length(ara_values));
LacI_dec= zeros(length(timepoints), length(ara_values));
LacI= zeros(length(timepoints), length(ara_values));
gfp= zeros(length(timepoints), length(ara_values));


for i=1:length(ara_values)
y0 = zeros(4,1);
[t,y] = ode45(@(t,y) MODEL_I2(t,y,ara_values(i)), timepoints, y0);
Tetr(:,i) = y(:,1);
LacI_inc(:,i) = y(:,2);
LacI_dec(:,i) = y(:,3);
gfp(:,i) = y(:,4);
end

% we chose three different time points
figure; 
set(gcf,'color','white')
subplot(3,1,1) 
%plot(gfp(200,:)','g')
semilogx(ara_values,gfp(200,:)','g')
hold all
%plot(Tetr(200,:)','r')
semilogx(ara_values,Tetr(200,:)','r')
hold all
%plot(LacI_dec(200,:)','b')
semilogx(ara_values, LacI_dec(200,:)','b')
title('early timepoint')
subplot(3,1,2)
semilogx(ara_values,gfp(600,:)','g')
%plot(gfp(600,:)','g')
hold all
semilogx(ara_values,Tetr(600,:)','r')
%plot(Tetr(600,:)','r')
hold all
%plot(LacI_dec(600,:)','b')
semilogx(ara_values, LacI_dec(600,:)','b')
title('intermediate timepoint')
subplot(3,1,3) 
%plot(gfp(1000,:)','g')
semilogx(ara_values,gfp(1000,:)','g')
yyaxis right
hold all
%plot(Tetr(1000,:)','r')
semilogx(ara_values,Tetr(1000,:)','r')
yyaxis right
hold all
%plot(LacI_dec(1000,:)','b')
semilogx(ara_values, LacI_dec(100,:)','b')
yyaxis left
title('late timepoint')
[ax,h1]=suplabel('Arabinose concentration (%)','x');
[ax,h2]=suplabel('RNA/cell','y'); 
[ax,h3]=suplabel('Dynamical Pattern I3' ,'t'); 
% export_fig 'dynamical_pattern_I2.pdf' '-pdf'
