# Supplementary material for: Synthetic circuits reveal how mechanisms of gene regulatory networks constrain evolution
Source: Mol Syst Biol. 2018 Sep 10;14(9):e8102. doi: 10.15252/msb.20178102 (PMC6129954; doi:10.15252/msb.20178102)
Supplement: Supplementary file 4 — Code EV1 [file MSB-14-e8102-s004.zip › Model_Dynamics/MODEL_I2.m]

function dydt = MODEL_I2(t, y, ara)
% Model for opposing gradients network (I2)
% variables y(1)=TetR; y(2)=LacI_inc; y(3)=LacI_dec; y(4)=GFP
dydt = zeros(4,1);

% Fit parameters in steady state
r.At= 1.87;
r.Bt= 43.1;
r.Ct= 388;
r.Nt= 1;
r.Al= 0.516;
r.Bl= 108;
r.Cl= 130;
r.Nl= 1;
r.Ad= 12400;
r.Bd= 3.98;
r.Cd= 16.5;
r.Nd= 2;
r.A= 440;
r.B= 84.7;
r.C= 0.252;
r.N= 3.22;

r.Deg = 1;
r.Deg_TetR = 1;
r.Deg_laci = 1;


tetr_power = (r.Ct * ara) ^ r.Nt;
laci_inc_power = (r.Cl * ara) ^ r.Nl;
laci_dec_power = (r.Cd * y(1)) ^ r.Nd;       


dydt(1) =   - r.Deg_TetR  * y(1) ...
    + (r.At*r.Deg_TetR + r.Bt*r.Deg_TetR * tetr_power) / (1 + tetr_power);
dydt(2) =   -r.Deg_laci * y(2) ...
    + (r.Al*r.Deg_laci + r.Bl*r.Deg_laci * laci_inc_power) / (1 + laci_inc_power);
dydt(3) =   - r.Deg_laci * y(3) ...
    + (r.Ad*r.Deg_laci + r.Bd*r.Deg_laci * laci_dec_power) / (1 + laci_dec_power);
laci = y(2) + y(3);
dydt(4) = - r.Deg * y(4) ...
    + (r.A*r.Deg + r.B*r.Deg * (r.C* laci) ^ r.N)/ (1+ (r.C* laci) ^ r.N);

end
