# Supplementary material for: Synthetic circuits reveal how mechanisms of gene regulatory networks constrain evolution
Source: Mol Syst Biol. 2018 Sep 10;14(9):e8102. doi: 10.15252/msb.20178102 (PMC6129954; doi:10.15252/msb.20178102)
Supplement: Supplementary file 4 — Code EV1 [file MSB-14-e8102-s004.zip › Model_Dynamics/MODEL_I3.m]

function dydt = MODEL_I3(t, y, ara)
% Model for concurring gradients network (I3)
% variables y(1)=LacI; y(2)=SP6; y(3)=T7; y(4)=GFP
dydt = zeros(4,1);

% Fit parameters in steady state
r.Al= 26.22;
r.Bl= 485.97;
r.Cl= 58.77;
r.Nl= 1;
r.As= 7.02;
r.Bs= 380.496;
r.Cs= 845.44;
r.Ns= 1.1;
r.At= 0.0;
r.Bt= 1545.71;
r.Ct= 0.00171;
r.Nt= 1;
r.A= 0.0;
r.B= 4427.15;
r.C= 0.0876;
r.D= 0.103;
r.E= 542.35;
r.F= 0.0984;
r.N= 1;
r.M= 2.35;

r.Deg_laci = 1;
r.Deg_sp6 = 1;
r.Deg_t7 = 1;
r.Deg = 1;


lac_power = (r.Cl * ara) ^ r.Nl;
sp6_power = (r.Cs * ara) ^ r.Ns;
t7_power = (r.Ct * y(2)) ^ r.Nt;

dydt(1) =   - r.Deg_laci * y(1) ...
    + (r.Al*r.Deg_laci + r.Bl*r.Deg_laci * lac_power) / (1 + lac_power);
dydt(2) =   - r.Deg_sp6 * y(2) ...
    + (r.As*r.Deg_sp6 + r.Bs*r.Deg_sp6 * sp6_power) / (1 + sp6_power);
dydt(3) =   - r.Deg_t7 * y(3) ...
    + (r.At*r.Deg_t7 + r.Bt*r.Deg_t7 * t7_power) / (1 + t7_power);

gfp_t7 = (r.C * y(3)) ^ r.N;
gfp_lac_i = (r.D * y(1))^r.M;

dydt(4) = - r.Deg * y(4) ...
    + (r.A*r.Deg + r.B*r.Deg * gfp_t7 + r.E*r.Deg * r.F * gfp_t7 * gfp_lac_i) / (1 + gfp_t7 + gfp_lac_i + r.F * gfp_lac_i * gfp_t7);
end
