# Supplementary material for: Synthetic circuits reveal how mechanisms of gene regulatory networks constrain evolution
Source: Mol Syst Biol. 2018 Sep 10;14(9):e8102. doi: 10.15252/msb.20178102 (PMC6129954; doi:10.15252/msb.20178102)
Supplement: Supplementary file 4 — Code EV1 [file MSB-14-e8102-s004.zip › Model_Dynamics/readme.txt]

Readme Dynamic Model

These matlab scripts encode the ordinary differential equation systems describing the temporal evolution of the protein concentrations of the opposing gradients (I2) and concurring gradients (I3) networks. A detailed description of the model can be found in the Appendix ("model description").
