# Supplementary material for: Synthetic circuits reveal how mechanisms of gene regulatory networks constrain evolution
Source: Mol Syst Biol. 2018 Sep 10;14(9):e8102. doi: 10.15252/msb.20178102 (PMC6129954; doi:10.15252/msb.20178102)
Supplement: Supplementary file 5 — Code EV2 [file MSB-14-e8102-s005.zip]

Archive with 11 entries (10 files):
- Model_landscapes/
- Model_landscapes/create_landscapes_I2.py
- Model_landscapes/create_landscapes_I3.py
- Model_landscapes/I2_c_b.jpeg
- Model_landscapes/I2_c_b_model.txt
- Model_landscapes/I3_d_c.jpeg
- Model_landscapes/I3_d_c_model.txt
- Model_landscapes/paint_phenotype_landscape_I2.R
- Model_landscapes/paint_phenotype_landscape_I3.R
- Model_landscapes/readme.txt
- Model_landscapes/~$_c_b_model.txt
