# Supplementary material for: Synthetic circuits reveal how mechanisms of gene regulatory networks constrain evolution
Source: Mol Syst Biol. 2018 Sep 10;14(9):e8102. doi: 10.15252/msb.20178102 (PMC6129954; doi:10.15252/msb.20178102)
Supplement: Supplementary file 5 — Code EV2 [file MSB-14-e8102-s005.zip › Model_landscapes/create_landscapes_I2.py]

# -*- coding: utf-8 -*-
"""
Created on Mon Oct 17 12:21:45 2016

@author: ajimenez
"""

params_wild_type= {

        "At": 1.87,
        "Bt": 43.1,
        "Ct": 388,
        "Nt": 1,
        "Al": 0.516,
        "Bl": 108,
        "Cl": 130,
        "Nl": 1,
        "Ad": 12400,
        "Bd": 3.98,
        "Cd": 16.5,
        "Nd": 2,
        "A": 440,
        "B": 84.7,
        "C": 0.252,
        "N": 3.22
    }  
    
ara= [0.000000, 0.000195, 0.200000]
gfp_params= [6.27155e+01, 7.52497e-03] 


def calculate_gfp_i2(params, ara):
        """ Calculate GFP for network I2 """
        GFP=[]
        LAC_INC=[]
        LAC_DEC=[]
        LAC_I=[]
        TETR=[]
        for i in ara:
            # TetR
            tetr_power = (params["Ct"] * i)**params["Nt"]
            tetr = (params["At"] + params["Bt"] * tetr_power) / (1. + tetr_power)

            # increasing lacI
            laci_inc_power = (params["Cl"] * i)**params["Nl"]
            laci_inc = (params["Al"] + params["Bl"] * laci_inc_power) / \
                   (1. + laci_inc_power)

            # decreasing lacI
            laci_dec_power = (params["Cd"] * tetr)**params["Nd"]
            laci_dec = (params["Ad"] + params["Bd"] * laci_dec_power) / \
                   (1. + laci_dec_power)

            # total lacI
            lac_i = laci_inc + laci_dec

            gfp_lac_i = (params["C"] * lac_i)**params["N"]
            gfp = (params["A"] + params["B"] * gfp_lac_i)/(1. + gfp_lac_i)
            
            GFP.append(gfp)
            LAC_INC.append(laci_inc)
            LAC_DEC.append(laci_dec)
            LAC_I.append(lac_i)
            TETR.append(tetr)
            # Fluorescence = [(RNA - a)/b]; (a and b are from root output)
            gfp_fluo= [(i-gfp_params[0])/gfp_params[1] for i in GFP]
        return (GFP, gfp_fluo, LAC_INC, LAC_DEC, LAC_I, TETR)
answer_WT=calculate_gfp_i2(params_wild_type, ara)
GFP_WT=answer_WT[0]
gfp_fluo_WT=answer_WT[1]
fluo_wt_c=gfp_fluo_WT[2]


####################################################### RED NODE ################################

params= {
        "At": 1.87,
        "Bt": 43.1,
        "Ct": 388,
        "Nt": 1,
        "Al": 0.516,
        "Bl": 108,
        "Cl": 130,
        "Nl": 1,
        "Ad": 12400,
        "Bd": 3.98,
        "Cd": 16.5,
        "Nd": 2,
        "A": 440,
        "B": 84.7,
        "C": 0.252,
        "N": 3.22
    } 
    
    

fh = open("./I2_c_b_model_office.txt", "w")
for i in range (0,1000):
    for j in range (0,1000):
              #print(round(sp_at+params_wild_type["At"]*0.1*i,3), round(sp_bt+params_wild_type["Bt"]*0.1*j, 2))
              c=params_wild_type["C"]*0.0011*i
              b=params_wild_type["B"]*0.0011*j            
              params["C"]=c
              params["B"]=b
              #run 
              answer=calculate_gfp_i2(params, ara)
              GFP=answer[0]
              gfp_fluo=answer[1]
              for m in range(len(gfp_fluo)):
                if gfp_fluo[m]<0:
                 gfp_fluo[m] = 0.
        #assigns points a, b and c      
              fluo_a = gfp_fluo[0]
              fluo_b = gfp_fluo[1]
              fluo_c = gfp_fluo[2]
              average = (fluo_a + fluo_b + fluo_c) / 3.
             
              for key in params:
                     fh.write("%.9f " % params[key])
                 # Categorise and evaluate the quality
                 # The same definitions are used to categorise the experimental data
                    #        stripe = 0
                    #        antistripe = 1
                    #        flat = 2
                    #        decrease = 3
                    #        increase = 4
                    #        broken = 5
                    #        other = 6
                    #        unknown = 7
              if fluo_a < fluo_wt_c and fluo_b < fluo_wt_c and fluo_c < fluo_wt_c:
                            fh.write("5")
              elif abs((average-fluo_a)/average) < 0.1 and \
                            abs((average-fluo_b)/average) < 0.1 and \
                            abs((average-fluo_c)/average) < 0.1:
                            fh.write("2")
              elif fluo_a >0.9 *  fluo_b and fluo_b >0.9 * fluo_c and fluo_a > 1.2*fluo_c:
                            fh.write("3")
              elif fluo_c >0.9 * fluo_b and fluo_b >0.9 * fluo_a and fluo_c > 1.2*fluo_a:
                            fh.write("4")
              elif (1.2 * fluo_a) < fluo_b and (1.2 * fluo_c) < fluo_b:
                            fh.write("0")
              elif 0.8 * fluo_a > fluo_b and 0.8* fluo_c > fluo_b:
                            fh.write("1")
              else:
                            fh.write("6")
              fh.write("\n")         
             #print(key)
             #print(params[key])
        
              #fh.write("%.3f %.3f\n" %(at,bt))
fh.close()  
