# Supplementary material for: Synthetic circuits reveal how mechanisms of gene regulatory networks constrain evolution
Source: Mol Syst Biol. 2018 Sep 10;14(9):e8102. doi: 10.15252/msb.20178102 (PMC6129954; doi:10.15252/msb.20178102)
Supplement: Supplementary file 5 — Code EV2 [file MSB-14-e8102-s005.zip › Model_landscapes/create_landscapes_I3.py]

# -*- coding: utf-8 -*-
"""
Created on Mon Oct 17 12:21:45 2016

@author: ajimenez
"""
params_wild_type= {
        "Al": 26.22,
        "Bl": 485.97,
        "Cl": 58.77,
        "Nl": 1,
        "As": 7.02,
        "Bs": 380.496,
        "Cs": 845.44,
        "Ns": 1.1,
        "At": 0.000001,
        "Bt": 1545.71,
        "Ct": 0.00171,
        "Nt": 1,
        "A": 0.000001,
        "B": 4427.15,
        "C": 0.0876,
        "D": 0.103,
        "E": 542.35,
        "F": 0.0984,
        "N": 1,
        "M": 2.35
    }

    
ara= [0.000003, 0.000195, 0.100000]
gfp_params=[7.86038e-09, 6.15527e-02] 


def calculate_gfp_i3(params, ara):
        """ Calculate GFP for network I2 """
        GFP=[]
        LAC_INC=[]
        LAC_DEC=[]
        LAC_I=[]
        TETR=[]
        for i in ara:
            # lacI
            lac_i_power = (params["Cl"] *i)**params["Nl"]
            lac_i = (params["Al"] + params["Bl"] * lac_i_power) / \
                    (1. + lac_i_power)
                
            # SP6
            sp6_power = (params["Cs"] * i)**params["Ns"]
            sp6 = (params["As"] + params["Bs"] * sp6_power) / (1. + sp6_power)

            # T7
            t7_power = (params["Ct"] * sp6)**params["Nt"]
            t_7 = (params["At"] + params["Bt"] * t7_power) / (1. + t7_power)

            gfp_t7 = (params["C"] * t_7)**params["N"]
            gfp_lac_i = (params["D"] * lac_i)**params["M"]
            gfp = (params["A"] + params["B"] * gfp_t7 +
               params["E"] * params["F"] * gfp_t7 * gfp_lac_i) / \
              (1. + gfp_t7 + gfp_lac_i + (params["F"] * gfp_t7 * gfp_lac_i))
            
            GFP.append(gfp)
#            LAC_INC.append(laci_inc)
#            LAC_DEC.append(laci_dec)
#            LAC_I.append(lac_i)
#            TETR.append(tetr)
            # Fluorescence = [(RNA - a)/b]; (a and b are from root output)
            gfp_fluo= [(i-gfp_params[0])/gfp_params[1] for i in GFP]
        
       
        return (GFP, gfp_fluo)

answer_WT=calculate_gfp_i3(params_wild_type, ara)
GFP_WT=answer_WT[0]
gfp_fluo_WT=answer_WT[1]
fluo_wt_c=gfp_fluo_WT[2]*0.33333

####################################################### GREEN NODE ################################

params= {
        "Al": 26.22,
        "Bl": 485.97,
        "Cl": 58.77,
        "Nl": 1,
        "As": 7.02,
        "Bs": 380.496,
        "Cs": 845.44,
        "Ns": 1.1,
        "At": 0.000001,
        "Bt": 1545.71,
        "Ct": 0.00171,
        "Nt": 1,
        "A": 0.000001,
        "B": 4427.15,
        "C": 0.0876,
        "D": 0.103,
        "E": 542.35,
        "F": 0.0984,
        "N": 1,
        "M": 2.35
    } 

fh = open("./I3_d_c_model_office.txt", "w")
for i in range (0,1000):
    for j in range (0,1000):
              d=params_wild_type["D"]*0.0011*i
              c=params_wild_type["C"]*0.0011*j            
              params["D"]=d
              params["C"]=c              
              #run 
              answer=calculate_gfp_i3(params, ara)
              GFP=answer[0]
              gfp_fluo=answer[1]
              for m in range(len(gfp_fluo)):
                if gfp_fluo[m]<0:
                 gfp_fluo[m] = 0.
        #assigns points a, b and c      
              fluo_a = gfp_fluo[0]
              fluo_b = gfp_fluo[1]
              fluo_c = gfp_fluo[2]
              average = (fluo_a + fluo_b + fluo_c) / 3.
             
              for key in params:
                 fh.write("%.9f " % params[key])
             # Categorise and evaluate the quality
             # The same definitions are used to categorise the experimental data
        #        stripe = 0
        #        antistripe = 1
        #        flat = 2
        #        decrease = 3
        #        increase = 4
        #        broken = 5
        #        other = 6
        #        unknown = 7
              if   fluo_a < fluo_wt_c and fluo_b < fluo_wt_c and fluo_c < fluo_wt_c:
                        fh.write("5")
              elif abs((average-fluo_a)/average) < 0.1 and \
                        abs((average-fluo_b)/average) < 0.1 and \
                        abs((average-fluo_c)/average) < 0.1:
                        fh.write("2")
              elif fluo_a >0.9 *  fluo_b and fluo_b >0.9 * fluo_c and fluo_a > 1.2*fluo_c:
                        fh.write("3")
              elif fluo_c >0.9 * fluo_b and fluo_b >0.9 * fluo_a and fluo_c > 1.2*fluo_a:
                        fh.write("4")
              elif (1.2 * fluo_a) < fluo_b and (1.2 * fluo_c) < fluo_b:
                        fh.write("0")
              elif 0.8 * fluo_a > fluo_b and 0.8* fluo_c > fluo_b:
                        fh.write("1")
              else:
                        fh.write("6")
              fh.write("\n")         
             #print(key)
             #print(params[key])
        
              #fh.write("%.3f %.3f\n" %(at,bt))
fh.close()  
