# Supplementary material for: Synthetic circuits reveal how mechanisms of gene regulatory networks constrain evolution
Source: Mol Syst Biol. 2018 Sep 10;14(9):e8102. doi: 10.15252/msb.20178102 (PMC6129954; doi:10.15252/msb.20178102)
Supplement: Supplementary file 5 — Code EV2 [file MSB-14-e8102-s005.zip › Model_landscapes/paint_phenotype_landscape_I3.R]

################################ example of a phenotypic landscape for the green node of gene regulatory network I3 (concurring gradients), parametesr D and C 

#PARAMETERS AS READ from the input file "I3_d_c_model.txt"
# data$V1 original value is "Al": 26.22,
# data$V2 original value is "Bl": 485.97,
# data$V3 original value is "Cl": 58.77,
# data$V4 original value is "Nl": 1,
# data$V5 original value is "As": 7.02,
# data$V6 original value is "Bs": 380.496,
# data$V7 original value is "Cs": 845.44,
# data$V8 original value is "Ns": 1.1,
# data$V9 original value is "At": 0.0,
# data$V10 original value is "Bt": 1545.71,
# data$V11 original value is "Ct": 0.00171,
# data$V12 original value is "Nt": 1,
# data$V13 original value is "A": 0.0,
# data$V14 original value is "B": 4427.15,
# data$V15 original value is "C": 0.0876,
# data$V16 original value is "D": 0.103,
# data$V17 original value is "E": 542.35,
# data$V18 original value is "F": 0.0984,
# data$V19 original value is "N": 1,
# data$V20 original value is "M": 2.35
# data$V21 is code for the pattern

#COLORS assigned to every pattern

colors=list("0"="black","1"="darkslategray1","2"="gold","3"="darkorchid1","4"="darkorange","5"="gray85","6"="wheat2")
colors2=list("0"="stripe","1"="antistripe","2"="flat","3"="decrease","4"="increase","5"="broken","6"="other")

#Read input file
filename<-file.path(".","I3_d_c_model.txt")
data<-read.table(filename)

# turn original values into percentages
data$V15=(data$V15/0.0876)*100
data$V16=(data$V16/0.103)*100

#CODE for the graph
par(pty="s")
plot(data$V15[which(data$V21==0)],data$V16[which(data$V21==0)],pch=22, col="black",bg="black", cex=0.05, xlim=c(0,max(data$V15)),ylim=c(0,max(data$V16)), xlab="C",ylab="D", pty="s")

Axis(side=1, labels=FALSE)
Axis(side=2, labels=FALSE)

#for loop that goes through every pattern (i) from "stripe" to "others" and paints each point with the color associated to that pattern (see lists colors and colors2)
for (i in 6:0){
  points(data$V15[which(data$V21==i)],data$V16[which(data$V21==i)],pch=22, col=as.character(colors[as.character(i)]),bg=as.character(colors[as.character(i)]), cex=0.05)
} 

#Lines for the WT values 
abline(v=100, col="gray100",lwd=1)
abline(h=100, col="gray100",lwd=1)
points(100,100,pch=22, col="white",bg="white", cex=1)
