# Supplementary material for: Synthetic circuits reveal how mechanisms of gene regulatory networks constrain evolution
Source: Mol Syst Biol. 2018 Sep 10;14(9):e8102. doi: 10.15252/msb.20178102 (PMC6129954; doi:10.15252/msb.20178102)
Supplement: Supplementary file 5 — Code EV2 [file MSB-14-e8102-s005.zip › Model_landscapes/readme.txt]

Readme Model_Landscapes

1- Create_landscapes.py (I2 or I3)
As an example on how to build a phenotypic landscape we compute how variations in 
-parameters C and B of the green node of gene regulatory network I2 (opposing gradients) change the pattern. 
-parameters D and C of the green node of gene regulatory network I3 (concurring gradients) change the pattern. 

The functions “calculate_gfp_i2(params, ara)” and “calculate_gfp_i3(params, ara)”  take as input a given set of parameters and a fixed arabinose concentration and calculate the resulting gfp concentration. 

In the Python (version 3) code we go through two for loops in which we systematically modify the values of two parameters (in this case C and B or D and C) and compute the corresponding pattern using “calculate_gfp_i2(params, ara)” or “calculate_gfp_i3(params, ara)”, respectively. We store the results in the output files “I2_c_b_model.txt”.and “I3_d_c_model.txt”.

2- Paint_phenotype_landscape.R (I2 and I3)
In order to paint the phenotypic landscapes with the R script the input files “I2_c_b_model.txt” and “I3_d_c_model.txt” created with “create_landscapes.py” (I2 or I3) are used as input. Every combination of values of a set of parameters (C and B or D and C) is a pixel in the image that is assigned a color code according to its phenotype. 
