# Supplementary material for: Synthetic circuits reveal how mechanisms of gene regulatory networks constrain evolution
Source: Mol Syst Biol. 2018 Sep 10;14(9):e8102. doi: 10.15252/msb.20178102 (PMC6129954; doi:10.15252/msb.20178102)
Supplement: Supplementary file 6 — Code EV3 [file MSB-14-e8102-s006.zip]

Archive with 8 entries (7 files):
- Model_Phenotypic_Distributions/
- Model_Phenotypic_Distributions/green_I2_model.pdf
- Model_Phenotypic_Distributions/green_I3_model.pdf
- Model_Phenotypic_Distributions/green_node_mutations_I2.txt
- Model_Phenotypic_Distributions/green_node_mutations_I3.txt
- Model_Phenotypic_Distributions/phenotypic_distributions_I2.py
- Model_Phenotypic_Distributions/phenotypic_distributions_I3.py
- Model_Phenotypic_Distributions/readme.txt
