# Supplementary material for: Synthetic circuits reveal how mechanisms of gene regulatory networks constrain evolution
Source: Mol Syst Biol. 2018 Sep 10;14(9):e8102. doi: 10.15252/msb.20178102 (PMC6129954; doi:10.15252/msb.20178102)
Supplement: Supplementary file 6 — Code EV3 [file MSB-14-e8102-s006.zip › Model_Phenotypic_Distributions/green_node_mutations_I2.txt]

3.980000000 82.234659488 0.200114501 81.783563651 1.000000000 12400.000000000 130.000000000 108.000000000 2.000000000 0.516000000 16.500000000 43.100000000 1.870000000 3.220000000 1.000000000 388.000000000 5
3.980000000 113.683850508 0.011371705 81.814971021 1.000000000 12400.000000000 130.000000000 108.000000000 2.000000000 0.516000000 16.500000000 43.100000000 1.870000000 3.220000000 1.000000000 388.000000000 3
3.980000000 86.453288965 0.107442037 83.076239218 1.000000000 12400.000000000 130.000000000 108.000000000 2.000000000 0.516000000 16.500000000 43.100000000 1.870000000 3.220000000 1.000000000 388.000000000 2
3.980000000 97.480506829 0.250407551 83.118679842 1.000000000 12400.000000000 130.000000000 108.000000000 2.000000000 0.516000000 16.500000000 43.100000000 1.870000000 3.220000000 1.000000000 388.000000000 5
3.980000000 82.076690191 0.122679547 82.265976187 1.000000000 12400.000000000 130.000000000 108.000000000 2.000000000 0.516000000 16.500000000 43.100000000 1.870000000 3.220000000 1.000000000 388.000000000 5
3.980000000 92.655338860 0.223012293 81.222812699 1.000000000 12400.000000000 130.000000000 108.000000000 2.000000000 0.516000000 16.500000000 43.100000000 1.870000000 3.220000000 1.000000000 388.000000000 5
3.980000000 119.077807151 0.156120404 84.688360835 1.000000000 12400.000000000 130.000000000 108.000000000 2.000000000 0.516000000 16.500000000 43.100000000 1.870000000 3.220000000 1.000000000 388.000000000 0
3.980000000 128.426682646 0.252000000 82.507079837 1.000000000 12400.000000000 130.000000000 108.000000000 2.000000000 0.516000000 16.500000000 43.100000000 1.870000000 3.220000000 1.000000000 388.000000000 2
3.980000000 110.579542730 0.252000000 80.679328988 1.000000000 12400.000000000 130.000000000 108.000000000 2.000000000 0.516000000 16.500000000 43.100000000 1.870000000 3.220000000 1.000000000 388.000000000 5
3.980000000 123.548585891 0.172904240 82.166322195 1.000000000 12400.000000000 130.000000000 108.000000000 2.000000000 0.516000000 16.500000000 43.100000000 1.870000000 3.220000000 1.000000000 388.000000000 0
3.980000000 66.045953769 0.252000000 82.734197244 1.000000000 12400.000000000 130.000000000 108.000000000 2.000000000 0.516000000 16.500000000 43.100000000 1.870000000 3.220000000 1.000000000 388.000000000 5
3.980000000 81.301623404 0.149198132 81.975673081 1.000000000 12400.000000000 130.000000000 108.000000000 2.000000000 0.516000000 16.500000000 43.100000000 1.870000000 3.220000000 1.000000000 388.000000000 5
3.980000000 87.671892071 0.223279678 81.836779553 1.000000000 12400.000000000 130.000000000 108.000000000 2.000000000 0.516000000 16.500000000 43.100000000 1.870000000 3.220000000 1.000000000 388.000000000 5
3.980000000 113.412228174 0.172597428 83.105013413 1.000000000 12400.000000000 130.000000000 108.000000000 2.000000000 0.516000000 16.500000000 43.100000000 1.870000000 3.220000000 1.000000000 388.000000000 0
3.980000000 82.658541395 0.093471109 82.547169773 1.000000000 12400.000000000 130.000000000 108.000000000 2.000000000 0.516000000 16.500000000 43.100000000 1.870000000 3.220000000 1.000000000 388.000000000 5
3.980000000 440.000000000 0.024943972 84.700000000 1.000000000 12400.000000000 130.000000000 108.000000000 2.000000000 0.516000000 16.500000000 43.100000000 1.870000000 3.220000000 1.000000000 388.000000000 3
3.980000000 440.000000000 0.003800103 84.700000000 1.000000000 12400.000000000 130.000000000 108.000000000 2.000000000 0.516000000 16.500000000 43.100000000 1.870000000 3.220000000 1.000000000 388.000000000 2
3.980000000 96.428855648 0.143846906 81.750709085 1.000000000 12400.000000000 130.000000000 108.000000000 2.000000000 0.516000000 16.500000000 43.100000000 1.870000000 3.220000000 1.000000000 388.000000000 6
3.980000000 78.360400752 0.189416934 84.593664560 1.000000000 12400.000000000 130.000000000 108.000000000 2.000000000 0.516000000 16.500000000 43.100000000 1.870000000 3.220000000 1.000000000 388.000000000 5
3.980000000 88.325761569 0.132540360 81.017354291 1.000000000 12400.000000000 130.000000000 108.000000000 2.000000000 0.516000000 16.500000000 43.100000000 1.870000000 3.220000000 1.000000000 388.000000000 5
3.980000000 97.968224518 0.170968986 83.494142724 1.000000000 12400.000000000 130.000000000 108.000000000 2.000000000 0.516000000 16.500000000 43.100000000 1.870000000 3.220000000 1.000000000 388.000000000 2
3.980000000 67.482685813 0.246510142 83.886513685 1.000000000 12400.000000000 130.000000000 108.000000000 2.000000000 0.516000000 16.500000000 43.100000000 1.870000000 3.220000000 1.000000000 388.000000000 5
3.980000000 111.140593561 0.006379447 82.118385396 1.000000000 12400.000000000 130.000000000 108.000000000 2.000000000 0.516000000 16.500000000 43.100000000 1.870000000 3.220000000 1.000000000 388.000000000 2
3.980000000 115.863441316 0.010149681 82.369538456 1.000000000 12400.000000000 130.000000000 108.000000000 2.000000000 0.516000000 16.500000000 43.100000000 1.870000000 3.220000000 1.000000000 388.000000000 3
3.980000000 97.276990161 0.002932894 80.646001831 1.000000000 12400.000000000 130.000000000 108.000000000 2.000000000 0.516000000 16.500000000 43.100000000 1.870000000 3.220000000 1.000000000 388.000000000 2
3.980000000 128.964886275 0.044793100 84.283268836 1.000000000 12400.000000000 130.000000000 108.000000000 2.000000000 0.516000000 16.500000000 43.100000000 1.870000000 3.220000000 1.000000000 388.000000000 0
3.980000000 125.373326252 0.172179035 80.680598097 1.000000000 12400.000000000 130.000000000 108.000000000 2.000000000 0.516000000 16.500000000 43.100000000 1.870000000 3.220000000 1.000000000 388.000000000 0
3.980000000 76.941594171 0.013889047 81.295404562 1.000000000 12400.000000000 130.000000000 108.000000000 2.000000000 0.516000000 16.500000000 43.100000000 1.870000000 3.220000000 1.000000000 388.000000000 5
3.980000000 94.647837764 0.123798958 82.061697595 1.000000000 12400.000000000 130.000000000 108.000000000 2.000000000 0.516000000 16.500000000 43.100000000 1.870000000 3.220000000 1.000000000 388.000000000 0
3.980000000 79.280913479 0.134806596 82.876265549 1.000000000 12400.000000000 130.000000000 108.000000000 2.000000000 0.516000000 16.500000000 43.100000000 1.870000000 3.220000000 1.000000000 388.000000000 5
3.980000000 122.933934649 0.022614136 84.000521443 1.000000000 12400.000000000 130.000000000 108.000000000 2.000000000 0.516000000 16.500000000 43.100000000 1.870000000 3.220000000 1.000000000 388.000000000 3
3.980000000 121.238012464 0.193527735 81.120429078 1.000000000 12400.000000000 130.000000000 108.000000000 2.000000000 0.516000000 16.500000000 43.100000000 1.870000000 3.220000000 1.000000000 388.000000000 0
3.980000000 80.584500496 0.252000000 84.500405866 1.000000000 12400.000000000 130.000000000 108.000000000 2.000000000 0.516000000 16.500000000 43.100000000 1.870000000 3.220000000 1.000000000 388.000000000 5
3.980000000 102.431847080 0.093686581 83.090674706 1.000000000 12400.000000000 130.000000000 108.000000000 2.000000000 0.516000000 16.500000000 43.100000000 1.870000000 3.220000000 1.000000000 388.000000000 0
3.980000000 97.402354617 0.038324490 82.025474276 1.000000000 12400.000000000 130.000000000 108.000000000 2.000000000 0.516000000 16.500000000 43.100000000 1.870000000 3.220000000 1.000000000 388.000000000 3
3.980000000 131.134376444 0.088751560 80.860126801 1.000000000 12400.000000000 130.000000000 108.000000000 2.000000000 0.516000000 16.500000000 43.100000000 1.870000000 3.220000000 1.000000000 388.000000000 0
3.980000000 92.547035582 0.035918259 83.725187027 1.000000000 12400.000000000 130.000000000 108.000000000 2.000000000 0.516000000 16.500000000 43.100000000 1.870000000 3.220000000 1.000000000 388.000000000 3
3.980000000 93.223209186 0.220643853 80.478735802 1.000000000 12400.000000000 130.000000000 108.000000000 2.000000000 0.516000000 16.500000000 43.100000000 1.870000000 3.220000000 1.000000000 388.000000000 5
3.980000000 73.755627871 0.024252023 82.462819365 1.000000000 12400.000000000 130.000000000 108.000000000 2.000000000 0.516000000 16.500000000 43.100000000 1.870000000 3.220000000 1.000000000 388.000000000 5
3.980000000 95.592434205 0.252000000 83.760769922 1.000000000 12400.000000000 130.000000000 108.000000000 2.000000000 0.516000000 16.500000000 43.100000000 1.870000000 3.220000000 1.000000000 388.000000000 5
3.980000000 109.402164948 0.085366974 80.485261760 1.000000000 12400.000000000 130.000000000 108.000000000 2.000000000 0.516000000 16.500000000 43.100000000 1.870000000 3.220000000 1.000000000 388.000000000 0
3.980000000 99.678825418 0.178335564 80.804184768 1.000000000 12400.000000000 130.000000000 108.000000000 2.000000000 0.516000000 16.500000000 43.100000000 1.870000000 3.220000000 1.000000000 388.000000000 5
3.980000000 107.569492852 0.252000000 83.089876525 1.000000000 12400.000000000 130.000000000 108.000000000 2.000000000 0.516000000 16.500000000 43.100000000 1.870000000 3.220000000 1.000000000 388.000000000 5
3.980000000 81.597782817 0.084069608 80.562610209 1.000000000 12400.000000000 130.000000000 108.000000000 2.000000000 0.516000000 16.500000000 43.100000000 1.870000000 3.220000000 1.000000000 388.000000000 5
3.980000000 85.919449424 0.252000000 84.127602307 1.000000000 12400.000000000 130.000000000 108.000000000 2.000000000 0.516000000 16.500000000 43.100000000 1.870000000 3.220000000 1.000000000 388.000000000 5
3.980000000 83.133623566 0.108748980 82.481635367 1.000000000 12400.000000000 130.000000000 108.000000000 2.000000000 0.516000000 16.500000000 43.100000000 1.870000000 3.220000000 1.000000000 388.000000000 5
3.980000000 119.614537886 0.190327753 82.172376882 1.000000000 12400.000000000 130.000000000 108.000000000 2.000000000 0.516000000 16.500000000 43.100000000 1.870000000 3.220000000 1.000000000 388.000000000 0
3.980000000 98.048119717 0.184421928 84.503920923 1.000000000 12400.000000000 130.000000000 108.000000000 2.000000000 0.516000000 16.500000000 43.100000000 1.870000000 3.220000000 1.000000000 388.000000000 2
3.980000000 109.094467024 0.234212099 83.351151880 1.000000000 12400.000000000 130.000000000 108.000000000 2.000000000 0.516000000 16.500000000 43.100000000 1.870000000 3.220000000 1.000000000 388.000000000 2
3.980000000 440.000000000 0.105235009 84.700000000 1.000000000 12400.000000000 130.000000000 108.000000000 2.000000000 0.516000000 16.500000000 43.100000000 1.870000000 3.220000000 1.000000000 388.000000000 0
3.980000000 104.035105963 0.166676106 82.723213149 1.000000000 12400.000000000 130.000000000 108.000000000 2.000000000 0.516000000 16.500000000 43.100000000 1.870000000 3.220000000 1.000000000 388.000000000 6
3.980000000 95.097021953 0.252000000 83.424933949 1.000000000 12400.000000000 130.000000000 108.000000000 2.000000000 0.516000000 16.500000000 43.100000000 1.870000000 3.220000000 1.000000000 388.000000000 5
3.980000000 128.923141411 0.131372387 82.368539486 1.000000000 12400.000000000 130.000000000 108.000000000 2.000000000 0.516000000 16.500000000 43.100000000 1.870000000 3.220000000 1.000000000 388.000000000 0
3.980000000 117.066088042 0.252000000 82.726278919 1.000000000 12400.000000000 130.000000000 108.000000000 2.000000000 0.516000000 16.500000000 43.100000000 1.870000000 3.220000000 1.000000000 388.000000000 2
3.980000000 121.799001034 0.072254911 81.328263754 1.000000000 12400.000000000 130.000000000 108.000000000 2.000000000 0.516000000 16.500000000 43.100000000 1.870000000 3.220000000 1.000000000 388.000000000 0
3.980000000 73.418602596 0.252000000 83.556798972 1.000000000 12400.000000000 130.000000000 108.000000000 2.000000000 0.516000000 16.500000000 43.100000000 1.870000000 3.220000000 1.000000000 388.000000000 5
3.980000000 83.365303555 0.252000000 81.783295665 1.000000000 12400.000000000 130.000000000 108.000000000 2.000000000 0.516000000 16.500000000 43.100000000 1.870000000 3.220000000 1.000000000 388.000000000 5
3.980000000 95.418434268 0.071558112 84.209968097 1.000000000 12400.000000000 130.000000000 108.000000000 2.000000000 0.516000000 16.500000000 43.100000000 1.870000000 3.220000000 1.000000000 388.000000000 0
3.980000000 106.149288080 0.086934230 80.614585628 1.000000000 12400.000000000 130.000000000 108.000000000 2.000000000 0.516000000 16.500000000 43.100000000 1.870000000 3.220000000 1.000000000 388.000000000 0
3.980000000 78.315466251 0.001424752 83.284080536 1.000000000 12400.000000000 130.000000000 108.000000000 2.000000000 0.516000000 16.500000000 43.100000000 1.870000000 3.220000000 1.000000000 388.000000000 5
3.980000000 119.844671062 0.072180723 80.770403931 1.000000000 12400.000000000 130.000000000 108.000000000 2.000000000 0.516000000 16.500000000 43.100000000 1.870000000 3.220000000 1.000000000 388.000000000 0
3.980000000 97.876476693 0.090431810 84.063940413 1.000000000 12400.000000000 130.000000000 108.000000000 2.000000000 0.516000000 16.500000000 43.100000000 1.870000000 3.220000000 1.000000000 388.000000000 0
3.980000000 99.639344874 0.252000000 82.562001590 1.000000000 12400.000000000 130.000000000 108.000000000 2.000000000 0.516000000 16.500000000 43.100000000 1.870000000 3.220000000 1.000000000 388.000000000 5
3.980000000 70.601435038 0.011346674 84.653054594 1.000000000 12400.000000000 130.000000000 108.000000000 2.000000000 0.516000000 16.500000000 43.100000000 1.870000000 3.220000000 1.000000000 388.000000000 5
3.980000000 118.249683069 0.075329889 81.551307900 1.000000000 12400.000000000 130.000000000 108.000000000 2.000000000 0.516000000 16.500000000 43.100000000 1.870000000 3.220000000 1.000000000 388.000000000 0
3.980000000 122.822079482 0.166466520 81.436301482 1.000000000 12400.000000000 130.000000000 108.000000000 2.000000000 0.516000000 16.500000000 43.100000000 1.870000000 3.220000000 1.000000000 388.000000000 0
3.980000000 121.948876955 0.150259622 80.737742358 1.000000000 12400.000000000 130.000000000 108.000000000 2.000000000 0.516000000 16.500000000 43.100000000 1.870000000 3.220000000 1.000000000 388.000000000 0
3.980000000 440.000000000 0.065143654 84.700000000 1.000000000 12400.000000000 130.000000000 108.000000000 2.000000000 0.516000000 16.500000000 43.100000000 1.870000000 3.220000000 1.000000000 388.000000000 0
3.980000000 127.185177646 0.137250171 83.524096125 1.000000000 12400.000000000 130.000000000 108.000000000 2.000000000 0.516000000 16.500000000 43.100000000 1.870000000 3.220000000 1.000000000 388.000000000 0
3.980000000 127.340309946 0.211464374 82.847845690 1.000000000 12400.000000000 130.000000000 108.000000000 2.000000000 0.516000000 16.500000000 43.100000000 1.870000000 3.220000000 1.000000000 388.000000000 6
3.980000000 66.198925737 0.199851003 82.289534596 1.000000000 12400.000000000 130.000000000 108.000000000 2.000000000 0.516000000 16.500000000 43.100000000 1.870000000 3.220000000 1.000000000 388.000000000 5
3.980000000 102.661205728 0.221387299 81.405938843 1.000000000 12400.000000000 130.000000000 108.000000000 2.000000000 0.516000000 16.500000000 43.100000000 1.870000000 3.220000000 1.000000000 388.000000000 5
3.980000000 440.000000000 0.139671528 84.700000000 1.000000000 12400.000000000 130.000000000 108.000000000 2.000000000 0.516000000 16.500000000 43.100000000 1.870000000 3.220000000 1.000000000 388.000000000 0
3.980000000 123.994231427 0.252000000 84.394500050 1.000000000 12400.000000000 130.000000000 108.000000000 2.000000000 0.516000000 16.500000000 43.100000000 1.870000000 3.220000000 1.000000000 388.000000000 2
3.980000000 440.000000000 0.026447654 84.700000000 1.000000000 12400.000000000 130.000000000 108.000000000 2.000000000 0.516000000 16.500000000 43.100000000 1.870000000 3.220000000 1.000000000 388.000000000 3
3.980000000 118.677431295 0.155651736 83.039201148 1.000000000 12400.000000000 130.000000000 108.000000000 2.000000000 0.516000000 16.500000000 43.100000000 1.870000000 3.220000000 1.000000000 388.000000000 0
3.980000000 86.251032328 0.132190500 84.480642157 1.000000000 12400.000000000 130.000000000 108.000000000 2.000000000 0.516000000 16.500000000 43.100000000 1.870000000 3.220000000 1.000000000 388.000000000 2
3.980000000 77.573150036 0.156942731 84.313290943 1.000000000 12400.000000000 130.000000000 108.000000000 2.000000000 0.516000000 16.500000000 43.100000000 1.870000000 3.220000000 1.000000000 388.000000000 5
3.980000000 66.752979416 0.234737058 81.528532150 1.000000000 12400.000000000 130.000000000 108.000000000 2.000000000 0.516000000 16.500000000 43.100000000 1.870000000 3.220000000 1.000000000 388.000000000 5
3.980000000 440.000000000 0.058028046 84.700000000 1.000000000 12400.000000000 130.000000000 108.000000000 2.000000000 0.516000000 16.500000000 43.100000000 1.870000000 3.220000000 1.000000000 388.000000000 0
3.980000000 93.970290740 0.252000000 83.705592484 1.000000000 12400.000000000 130.000000000 108.000000000 2.000000000 0.516000000 16.500000000 43.100000000 1.870000000 3.220000000 1.000000000 388.000000000 5
3.980000000 110.879931372 0.252000000 83.347599225 1.000000000 12400.000000000 130.000000000 108.000000000 2.000000000 0.516000000 16.500000000 43.100000000 1.870000000 3.220000000 1.000000000 388.000000000 2
3.980000000 67.269083454 0.075204516 83.092533106 1.000000000 12400.000000000 130.000000000 108.000000000 2.000000000 0.516000000 16.500000000 43.100000000 1.870000000 3.220000000 1.000000000 388.000000000 5
3.980000000 103.918801530 0.031669556 81.987590193 1.000000000 12400.000000000 130.000000000 108.000000000 2.000000000 0.516000000 16.500000000 43.100000000 1.870000000 3.220000000 1.000000000 388.000000000 3
3.980000000 90.390622110 0.252000000 81.761029552 1.000000000 12400.000000000 130.000000000 108.000000000 2.000000000 0.516000000 16.500000000 43.100000000 1.870000000 3.220000000 1.000000000 388.000000000 5
3.980000000 115.823342938 0.252000000 80.469258946 1.000000000 12400.000000000 130.000000000 108.000000000 2.000000000 0.516000000 16.500000000 43.100000000 1.870000000 3.220000000 1.000000000 388.000000000 5
3.980000000 82.862138716 0.219027699 82.505706821 1.000000000 12400.000000000 130.000000000 108.000000000 2.000000000 0.516000000 16.500000000 43.100000000 1.870000000 3.220000000 1.000000000 388.000000000 5
3.980000000 111.948643163 0.156967690 83.364182989 1.000000000 12400.000000000 130.000000000 108.000000000 2.000000000 0.516000000 16.500000000 43.100000000 1.870000000 3.220000000 1.000000000 388.000000000 0
3.980000000 93.339608586 0.252000000 81.996183853 1.000000000 12400.000000000 130.000000000 108.000000000 2.000000000 0.516000000 16.500000000 43.100000000 1.870000000 3.220000000 1.000000000 388.000000000 5
3.980000000 85.436219052 0.135951366 82.764390130 1.000000000 12400.000000000 130.000000000 108.000000000 2.000000000 0.516000000 16.500000000 43.100000000 1.870000000 3.220000000 1.000000000 388.000000000 5
3.980000000 72.550219299 0.161296882 84.279524134 1.000000000 12400.000000000 130.000000000 108.000000000 2.000000000 0.516000000 16.500000000 43.100000000 1.870000000 3.220000000 1.000000000 388.000000000 5
3.980000000 68.235302628 0.223430332 81.312349387 1.000000000 12400.000000000 130.000000000 108.000000000 2.000000000 0.516000000 16.500000000 43.100000000 1.870000000 3.220000000 1.000000000 388.000000000 5
3.980000000 67.418169830 0.084238795 80.756369494 1.000000000 12400.000000000 130.000000000 108.000000000 2.000000000 0.516000000 16.500000000 43.100000000 1.870000000 3.220000000 1.000000000 388.000000000 5
3.980000000 76.411142524 0.227116467 80.610288016 1.000000000 12400.000000000 130.000000000 108.000000000 2.000000000 0.516000000 16.500000000 43.100000000 1.870000000 3.220000000 1.000000000 388.000000000 5
3.980000000 86.887275096 0.241176046 81.668154420 1.000000000 12400.000000000 130.000000000 108.000000000 2.000000000 0.516000000 16.500000000 43.100000000 1.870000000 3.220000000 1.000000000 388.000000000 5
3.980000000 95.766542451 0.130218318 80.986253987 1.000000000 12400.000000000 130.000000000 108.000000000 2.000000000 0.516000000 16.500000000 43.100000000 1.870000000 3.220000000 1.000000000 388.000000000 0
3.980000000 102.597316309 0.252000000 81.321104539 1.000000000 12400.000000000 130.000000000 108.000000000 2.000000000 0.516000000 16.500000000 43.100000000 1.870000000 3.220000000 1.000000000 388.000000000 5
3.980000000 87.121620511 0.161651537 84.184778625 1.000000000 12400.000000000 130.000000000 108.000000000 2.000000000 0.516000000 16.500000000 43.100000000 1.870000000 3.220000000 1.000000000 388.000000000 2
3.980000000 123.800308871 0.252000000 82.992053861 1.000000000 12400.000000000 130.000000000 108.000000000 2.000000000 0.516000000 16.500000000 43.100000000 1.870000000 3.220000000 1.000000000 388.000000000 2
3.980000000 87.197450134 0.007724537 83.302895503 1.000000000 12400.000000000 130.000000000 108.000000000 2.000000000 0.516000000 16.500000000 43.100000000 1.870000000 3.220000000 1.000000000 388.000000000 2
3.980000000 82.805019254 0.228003640 82.077349973 1.000000000 12400.000000000 130.000000000 108.000000000 2.000000000 0.516000000 16.500000000 43.100000000 1.870000000 3.220000000 1.000000000 388.000000000 5
3.980000000 98.841932564 0.214413661 81.825120144 1.000000000 12400.000000000 130.000000000 108.000000000 2.000000000 0.516000000 16.500000000 43.100000000 1.870000000 3.220000000 1.000000000 388.000000000 5
3.980000000 66.448869209 0.023422947 82.737511684 1.000000000 12400.000000000 130.000000000 108.000000000 2.000000000 0.516000000 16.500000000 43.100000000 1.870000000 3.220000000 1.000000000 388.000000000 5
3.980000000 127.456476691 0.252000000 83.526666556 1.000000000 12400.000000000 130.000000000 108.000000000 2.000000000 0.516000000 16.500000000 43.100000000 1.870000000 3.220000000 1.000000000 388.000000000 2
3.980000000 130.301520617 0.181312963 81.735995727 1.000000000 12400.000000000 130.000000000 108.000000000 2.000000000 0.516000000 16.500000000 43.100000000 1.870000000 3.220000000 1.000000000 388.000000000 0
3.980000000 82.801561588 0.134941796 80.515778770 1.000000000 12400.000000000 130.000000000 108.000000000 2.000000000 0.516000000 16.500000000 43.100000000 1.870000000 3.220000000 1.000000000 388.000000000 5
3.980000000 77.720736593 0.207308191 84.423587208 1.000000000 12400.000000000 130.000000000 108.000000000 2.000000000 0.516000000 16.500000000 43.100000000 1.870000000 3.220000000 1.000000000 388.000000000 5
3.980000000 113.352941555 0.031662294 84.695953340 1.000000000 12400.000000000 130.000000000 108.000000000 2.000000000 0.516000000 16.500000000 43.100000000 1.870000000 3.220000000 1.000000000 388.000000000 3
3.980000000 101.377415846 0.092068023 83.202107147 1.000000000 12400.000000000 130.000000000 108.000000000 2.000000000 0.516000000 16.500000000 43.100000000 1.870000000 3.220000000 1.000000000 388.000000000 0
3.980000000 89.504038267 0.248695423 84.238708091 1.000000000 12400.000000000 130.000000000 108.000000000 2.000000000 0.516000000 16.500000000 43.100000000 1.870000000 3.220000000 1.000000000 388.000000000 5
3.980000000 99.133749460 0.104958266 82.386952977 1.000000000 12400.000000000 130.000000000 108.000000000 2.000000000 0.516000000 16.500000000 43.100000000 1.870000000 3.220000000 1.000000000 388.000000000 0
3.980000000 440.000000000 0.118363406 84.700000000 1.000000000 12400.000000000 130.000000000 108.000000000 2.000000000 0.516000000 16.500000000 43.100000000 1.870000000 3.220000000 1.000000000 388.000000000 0
3.980000000 123.340854003 0.252000000 80.470976194 1.000000000 12400.000000000 130.000000000 108.000000000 2.000000000 0.516000000 16.500000000 43.100000000 1.870000000 3.220000000 1.000000000 388.000000000 5
3.980000000 131.577277833 0.095191112 83.438543677 1.000000000 12400.000000000 130.000000000 108.000000000 2.000000000 0.516000000 16.500000000 43.100000000 1.870000000 3.220000000 1.000000000 388.000000000 0
3.980000000 120.658392103 0.056877935 82.880147650 1.000000000 12400.000000000 130.000000000 108.000000000 2.000000000 0.516000000 16.500000000 43.100000000 1.870000000 3.220000000 1.000000000 388.000000000 0
3.980000000 122.673257829 0.021673686 81.781540648 1.000000000 12400.000000000 130.000000000 108.000000000 2.000000000 0.516000000 16.500000000 43.100000000 1.870000000 3.220000000 1.000000000 388.000000000 3
3.980000000 92.240288583 0.148144819 81.908332359 1.000000000 12400.000000000 130.000000000 108.000000000 2.000000000 0.516000000 16.500000000 43.100000000 1.870000000 3.220000000 1.000000000 388.000000000 2
3.980000000 100.987494799 0.201963032 84.207051914 1.000000000 12400.000000000 130.000000000 108.000000000 2.000000000 0.516000000 16.500000000 43.100000000 1.870000000 3.220000000 1.000000000 388.000000000 2
3.980000000 118.663139271 0.150687160 80.787229983 1.000000000 12400.000000000 130.000000000 108.000000000 2.000000000 0.516000000 16.500000000 43.100000000 1.870000000 3.220000000 1.000000000 388.000000000 0
3.980000000 130.382684654 0.231014297 83.276455097 1.000000000 12400.000000000 130.000000000 108.000000000 2.000000000 0.516000000 16.500000000 43.100000000 1.870000000 3.220000000 1.000000000 388.000000000 6
3.980000000 79.753563503 0.233548215 83.134390402 1.000000000 12400.000000000 130.000000000 108.000000000 2.000000000 0.516000000 16.500000000 43.100000000 1.870000000 3.220000000 1.000000000 388.000000000 5
3.980000000 107.283829639 0.127285876 81.777011651 1.000000000 12400.000000000 130.000000000 108.000000000 2.000000000 0.516000000 16.500000000 43.100000000 1.870000000 3.220000000 1.000000000 388.000000000 0
3.980000000 104.920972659 0.160166925 81.973294390 1.000000000 12400.000000000 130.000000000 108.000000000 2.000000000 0.516000000 16.500000000 43.100000000 1.870000000 3.220000000 1.000000000 388.000000000 0
3.980000000 109.617432377 0.252000000 82.557937833 1.000000000 12400.000000000 130.000000000 108.000000000 2.000000000 0.516000000 16.500000000 43.100000000 1.870000000 3.220000000 1.000000000 388.000000000 5
3.980000000 131.930632779 0.162110521 80.547445857 1.000000000 12400.000000000 130.000000000 108.000000000 2.000000000 0.516000000 16.500000000 43.100000000 1.870000000 3.220000000 1.000000000 388.000000000 0
3.980000000 84.184669858 0.058219552 84.381546514 1.000000000 12400.000000000 130.000000000 108.000000000 2.000000000 0.516000000 16.500000000 43.100000000 1.870000000 3.220000000 1.000000000 388.000000000 5
3.980000000 98.371408251 0.252000000 81.926742024 1.000000000 12400.000000000 130.000000000 108.000000000 2.000000000 0.516000000 16.500000000 43.100000000 1.870000000 3.220000000 1.000000000 388.000000000 5
3.980000000 121.979835868 0.220380429 82.255407777 1.000000000 12400.000000000 130.000000000 108.000000000 2.000000000 0.516000000 16.500000000 43.100000000 1.870000000 3.220000000 1.000000000 388.000000000 6
3.980000000 93.674620555 0.252000000 81.409175072 1.000000000 12400.000000000 130.000000000 108.000000000 2.000000000 0.516000000 16.500000000 43.100000000 1.870000000 3.220000000 1.000000000 388.000000000 5
3.980000000 104.362867321 0.005945756 82.631906019 1.000000000 12400.000000000 130.000000000 108.000000000 2.000000000 0.516000000 16.500000000 43.100000000 1.870000000 3.220000000 1.000000000 388.000000000 2
3.980000000 102.453010967 0.252000000 81.514618871 1.000000000 12400.000000000 130.000000000 108.000000000 2.000000000 0.516000000 16.500000000 43.100000000 1.870000000 3.220000000 1.000000000 388.000000000 5
3.980000000 88.919890448 0.181350631 80.735863806 1.000000000 12400.000000000 130.000000000 108.000000000 2.000000000 0.516000000 16.500000000 43.100000000 1.870000000 3.220000000 1.000000000 388.000000000 5
3.980000000 94.849865886 0.133667850 82.270279847 1.000000000 12400.000000000 130.000000000 108.000000000 2.000000000 0.516000000 16.500000000 43.100000000 1.870000000 3.220000000 1.000000000 388.000000000 6
3.980000000 108.118899832 0.241616170 82.399852351 1.000000000 12400.000000000 130.000000000 108.000000000 2.000000000 0.516000000 16.500000000 43.100000000 1.870000000 3.220000000 1.000000000 388.000000000 5
3.980000000 109.500866876 0.029425272 83.953463230 1.000000000 12400.000000000 130.000000000 108.000000000 2.000000000 0.516000000 16.500000000 43.100000000 1.870000000 3.220000000 1.000000000 388.000000000 3
3.980000000 110.856207835 0.047870362 83.262545023 1.000000000 12400.000000000 130.000000000 108.000000000 2.000000000 0.516000000 16.500000000 43.100000000 1.870000000 3.220000000 1.000000000 388.000000000 0
3.980000000 70.055558590 0.099196295 83.885490197 1.000000000 12400.000000000 130.000000000 108.000000000 2.000000000 0.516000000 16.500000000 43.100000000 1.870000000 3.220000000 1.000000000 388.000000000 5
3.980000000 78.691488937 0.138588682 83.002694225 1.000000000 12400.000000000 130.000000000 108.000000000 2.000000000 0.516000000 16.500000000 43.100000000 1.870000000 3.220000000 1.000000000 388.000000000 5
3.980000000 440.000000000 0.137333095 84.700000000 1.000000000 12400.000000000 130.000000000 108.000000000 2.000000000 0.516000000 16.500000000 43.100000000 1.870000000 3.220000000 1.000000000 388.000000000 0
3.980000000 114.300844368 0.103024396 80.785271991 1.000000000 12400.000000000 130.000000000 108.000000000 2.000000000 0.516000000 16.500000000 43.100000000 1.870000000 3.220000000 1.000000000 388.000000000 0
3.980000000 104.593595287 0.252000000 82.685224062 1.000000000 12400.000000000 130.000000000 108.000000000 2.000000000 0.516000000 16.500000000 43.100000000 1.870000000 3.220000000 1.000000000 388.000000000 5
3.980000000 82.171802896 0.002293847 83.828703008 1.000000000 12400.000000000 130.000000000 108.000000000 2.000000000 0.516000000 16.500000000 43.100000000 1.870000000 3.220000000 1.000000000 388.000000000 5
3.980000000 121.270912644 0.195311097 84.158034708 1.000000000 12400.000000000 130.000000000 108.000000000 2.000000000 0.516000000 16.500000000 43.100000000 1.870000000 3.220000000 1.000000000 388.000000000 6
3.980000000 130.186174699 0.252000000 83.718467917 1.000000000 12400.000000000 130.000000000 108.000000000 2.000000000 0.516000000 16.500000000 43.100000000 1.870000000 3.220000000 1.000000000 388.000000000 2
3.980000000 90.722096691 0.108240161 82.181406139 1.000000000 12400.000000000 130.000000000 108.000000000 2.000000000 0.516000000 16.500000000 43.100000000 1.870000000 3.220000000 1.000000000 388.000000000 6
3.980000000 123.399787572 0.232612735 83.086619558 1.000000000 12400.000000000 130.000000000 108.000000000 2.000000000 0.516000000 16.500000000 43.100000000 1.870000000 3.220000000 1.000000000 388.000000000 2
3.980000000 111.292680993 0.108056775 83.566483756 1.000000000 12400.000000000 130.000000000 108.000000000 2.000000000 0.516000000 16.500000000 43.100000000 1.870000000 3.220000000 1.000000000 388.000000000 0
3.980000000 103.344963450 0.211539067 84.688862932 1.000000000 12400.000000000 130.000000000 108.000000000 2.000000000 0.516000000 16.500000000 43.100000000 1.870000000 3.220000000 1.000000000 388.000000000 2
3.980000000 440.000000000 0.086145810 84.700000000 1.000000000 12400.000000000 130.000000000 108.000000000 2.000000000 0.516000000 16.500000000 43.100000000 1.870000000 3.220000000 1.000000000 388.000000000 0
3.980000000 121.696862656 0.151781611 84.686002044 1.000000000 12400.000000000 130.000000000 108.000000000 2.000000000 0.516000000 16.500000000 43.100000000 1.870000000 3.220000000 1.000000000 388.000000000 0
3.980000000 100.005610780 0.252000000 83.252162976 1.000000000 12400.000000000 130.000000000 108.000000000 2.000000000 0.516000000 16.500000000 43.100000000 1.870000000 3.220000000 1.000000000 388.000000000 5
3.980000000 119.786991560 0.089173365 83.963664764 1.000000000 12400.000000000 130.000000000 108.000000000 2.000000000 0.516000000 16.500000000 43.100000000 1.870000000 3.220000000 1.000000000 388.000000000 0
3.980000000 87.554607870 0.153876429 80.491058288 1.000000000 12400.000000000 130.000000000 108.000000000 2.000000000 0.516000000 16.500000000 43.100000000 1.870000000 3.220000000 1.000000000 388.000000000 5
3.980000000 69.450769654 0.237858557 84.597878001 1.000000000 12400.000000000 130.000000000 108.000000000 2.000000000 0.516000000 16.500000000 43.100000000 1.870000000 3.220000000 1.000000000 388.000000000 5
3.980000000 119.218986955 0.252000000 84.109916965 1.000000000 12400.000000000 130.000000000 108.000000000 2.000000000 0.516000000 16.500000000 43.100000000 1.870000000 3.220000000 1.000000000 388.000000000 2
3.980000000 70.713183102 0.019490690 83.385923783 1.000000000 12400.000000000 130.000000000 108.000000000 2.000000000 0.516000000 16.500000000 43.100000000 1.870000000 3.220000000 1.000000000 388.000000000 5
3.980000000 440.000000000 0.000597194 84.700000000 1.000000000 12400.000000000 130.000000000 108.000000000 2.000000000 0.516000000 16.500000000 43.100000000 1.870000000 3.220000000 1.000000000 388.000000000 2
3.980000000 128.418918368 0.008036029 81.764890963 1.000000000 12400.000000000 130.000000000 108.000000000 2.000000000 0.516000000 16.500000000 43.100000000 1.870000000 3.220000000 1.000000000 388.000000000 3
3.980000000 109.025137517 0.244887249 82.581841130 1.000000000 12400.000000000 130.000000000 108.000000000 2.000000000 0.516000000 16.500000000 43.100000000 1.870000000 3.220000000 1.000000000 388.000000000 5
3.980000000 123.637053149 0.210463271 83.845340379 1.000000000 12400.000000000 130.000000000 108.000000000 2.000000000 0.516000000 16.500000000 43.100000000 1.870000000 3.220000000 1.000000000 388.000000000 6
3.980000000 118.458019877 0.126293587 83.813524520 1.000000000 12400.000000000 130.000000000 108.000000000 2.000000000 0.516000000 16.500000000 43.100000000 1.870000000 3.220000000 1.000000000 388.000000000 0
3.980000000 118.374913209 0.205598978 83.404881814 1.000000000 12400.000000000 130.000000000 108.000000000 2.000000000 0.516000000 16.500000000 43.100000000 1.870000000 3.220000000 1.000000000 388.000000000 6
3.980000000 98.132042205 0.173544845 83.606855365 1.000000000 12400.000000000 130.000000000 108.000000000 2.000000000 0.516000000 16.500000000 43.100000000 1.870000000 3.220000000 1.000000000 388.000000000 2
3.980000000 99.644727761 0.252000000 83.268410798 1.000000000 12400.000000000 130.000000000 108.000000000 2.000000000 0.516000000 16.500000000 43.100000000 1.870000000 3.220000000 1.000000000 388.000000000 5
3.980000000 72.887541662 0.211712648 83.434094796 1.000000000 12400.000000000 130.000000000 108.000000000 2.000000000 0.516000000 16.500000000 43.100000000 1.870000000 3.220000000 1.000000000 388.000000000 5
3.980000000 95.863831615 0.057971545 80.611241909 1.000000000 12400.000000000 130.000000000 108.000000000 2.000000000 0.516000000 16.500000000 43.100000000 1.870000000 3.220000000 1.000000000 388.000000000 0
3.980000000 116.538321810 0.252000000 83.306199044 1.000000000 12400.000000000 130.000000000 108.000000000 2.000000000 0.516000000 16.500000000 43.100000000 1.870000000 3.220000000 1.000000000 388.000000000 2
3.980000000 104.390212023 0.252000000 82.695513924 1.000000000 12400.000000000 130.000000000 108.000000000 2.000000000 0.516000000 16.500000000 43.100000000 1.870000000 3.220000000 1.000000000 388.000000000 5
3.980000000 128.144209741 0.252000000 80.813177846 1.000000000 12400.000000000 130.000000000 108.000000000 2.000000000 0.516000000 16.500000000 43.100000000 1.870000000 3.220000000 1.000000000 388.000000000 5
3.980000000 126.573130099 0.252000000 82.101182795 1.000000000 12400.000000000 130.000000000 108.000000000 2.000000000 0.516000000 16.500000000 43.100000000 1.870000000 3.220000000 1.000000000 388.000000000 2
3.980000000 76.543606368 0.019302140 82.597414303 1.000000000 12400.000000000 130.000000000 108.000000000 2.000000000 0.516000000 16.500000000 43.100000000 1.870000000 3.220000000 1.000000000 388.000000000 5
3.980000000 122.468904197 0.252000000 81.279340646 1.000000000 12400.000000000 130.000000000 108.000000000 2.000000000 0.516000000 16.500000000 43.100000000 1.870000000 3.220000000 1.000000000 388.000000000 5
3.980000000 92.743421515 0.066760039 82.561058335 1.000000000 12400.000000000 130.000000000 108.000000000 2.000000000 0.516000000 16.500000000 43.100000000 1.870000000 3.220000000 1.000000000 388.000000000 6
3.980000000 78.215294308 0.089417336 83.129836932 1.000000000 12400.000000000 130.000000000 108.000000000 2.000000000 0.516000000 16.500000000 43.100000000 1.870000000 3.220000000 1.000000000 388.000000000 5
3.980000000 130.811784158 0.252000000 83.186694356 1.000000000 12400.000000000 130.000000000 108.000000000 2.000000000 0.516000000 16.500000000 43.100000000 1.870000000 3.220000000 1.000000000 388.000000000 2
3.980000000 75.881490036 0.020781452 82.699696022 1.000000000 12400.000000000 130.000000000 108.000000000 2.000000000 0.516000000 16.500000000 43.100000000 1.870000000 3.220000000 1.000000000 388.000000000 5
3.980000000 118.632259668 0.168598385 83.811229679 1.000000000 12400.000000000 130.000000000 108.000000000 2.000000000 0.516000000 16.500000000 43.100000000 1.870000000 3.220000000 1.000000000 388.000000000 0
3.980000000 75.688882867 0.216431542 84.413581643 1.000000000 12400.000000000 130.000000000 108.000000000 2.000000000 0.516000000 16.500000000 43.100000000 1.870000000 3.220000000 1.000000000 388.000000000 5
3.980000000 119.023167722 0.183007591 81.166133470 1.000000000 12400.000000000 130.000000000 108.000000000 2.000000000 0.516000000 16.500000000 43.100000000 1.870000000 3.220000000 1.000000000 388.000000000 0
3.980000000 102.383665588 0.252000000 82.148353447 1.000000000 12400.000000000 130.000000000 108.000000000 2.000000000 0.516000000 16.500000000 43.100000000 1.870000000 3.220000000 1.000000000 388.000000000 5
3.980000000 114.847584916 0.063880185 83.076497688 1.000000000 12400.000000000 130.000000000 108.000000000 2.000000000 0.516000000 16.500000000 43.100000000 1.870000000 3.220000000 1.000000000 388.000000000 0
3.980000000 94.434019524 0.133791372 80.657388969 1.000000000 12400.000000000 130.000000000 108.000000000 2.000000000 0.516000000 16.500000000 43.100000000 1.870000000 3.220000000 1.000000000 388.000000000 0
3.980000000 114.360781586 0.252000000 81.950380864 1.000000000 12400.000000000 130.000000000 108.000000000 2.000000000 0.516000000 16.500000000 43.100000000 1.870000000 3.220000000 1.000000000 388.000000000 5
3.980000000 105.331865184 0.195793858 83.499248589 1.000000000 12400.000000000 130.000000000 108.000000000 2.000000000 0.516000000 16.500000000 43.100000000 1.870000000 3.220000000 1.000000000 388.000000000 2
3.980000000 121.221651174 0.160167318 81.698382729 1.000000000 12400.000000000 130.000000000 108.000000000 2.000000000 0.516000000 16.500000000 43.100000000 1.870000000 3.220000000 1.000000000 388.000000000 0
3.980000000 112.595937369 0.228013266 80.839259899 1.000000000 12400.000000000 130.000000000 108.000000000 2.000000000 0.516000000 16.500000000 43.100000000 1.870000000 3.220000000 1.000000000 388.000000000 5
3.980000000 97.774504145 0.019340491 83.013658700 1.000000000 12400.000000000 130.000000000 108.000000000 2.000000000 0.516000000 16.500000000 43.100000000 1.870000000 3.220000000 1.000000000 388.000000000 3
3.980000000 124.024066633 0.090791999 84.399284531 1.000000000 12400.000000000 130.000000000 108.000000000 2.000000000 0.516000000 16.500000000 43.100000000 1.870000000 3.220000000 1.000000000 388.000000000 0
3.980000000 68.870758061 0.163388767 83.891581766 1.000000000 12400.000000000 130.000000000 108.000000000 2.000000000 0.516000000 16.500000000 43.100000000 1.870000000 3.220000000 1.000000000 388.000000000 5
3.980000000 93.602726580 0.143549558 83.803956702 1.000000000 12400.000000000 130.000000000 108.000000000 2.000000000 0.516000000 16.500000000 43.100000000 1.870000000 3.220000000 1.000000000 388.000000000 2
3.980000000 117.938908372 0.183234998 84.260866661 1.000000000 12400.000000000 130.000000000 108.000000000 2.000000000 0.516000000 16.500000000 43.100000000 1.870000000 3.220000000 1.000000000 388.000000000 0
3.980000000 131.699776477 0.252000000 83.590892097 1.000000000 12400.000000000 130.000000000 108.000000000 2.000000000 0.516000000 16.500000000 43.100000000 1.870000000 3.220000000 1.000000000 388.000000000 2
3.980000000 67.682006792 0.055374005 84.116273432 1.000000000 12400.000000000 130.000000000 108.000000000 2.000000000 0.516000000 16.500000000 43.100000000 1.870000000 3.220000000 1.000000000 388.000000000 5
3.980000000 66.290247459 0.252000000 84.455239480 1.000000000 12400.000000000 130.000000000 108.000000000 2.000000000 0.516000000 16.500000000 43.100000000 1.870000000 3.220000000 1.000000000 388.000000000 5
3.980000000 97.436522982 0.180594171 81.695064958 1.000000000 12400.000000000 130.000000000 108.000000000 2.000000000 0.516000000 16.500000000 43.100000000 1.870000000 3.220000000 1.000000000 388.000000000 5
3.980000000 93.637273757 0.032337653 81.085798519 1.000000000 12400.000000000 130.000000000 108.000000000 2.000000000 0.516000000 16.500000000 43.100000000 1.870000000 3.220000000 1.000000000 388.000000000 3
3.980000000 121.039531645 0.092355457 83.312654446 1.000000000 12400.000000000 130.000000000 108.000000000 2.000000000 0.516000000 16.500000000 43.100000000 1.870000000 3.220000000 1.000000000 388.000000000 0
3.980000000 90.853048102 0.252000000 83.251597086 1.000000000 12400.000000000 130.000000000 108.000000000 2.000000000 0.516000000 16.500000000 43.100000000 1.870000000 3.220000000 1.000000000 388.000000000 5
3.980000000 75.712917081 0.252000000 84.290883246 1.000000000 12400.000000000 130.000000000 108.000000000 2.000000000 0.516000000 16.500000000 43.100000000 1.870000000 3.220000000 1.000000000 388.000000000 5
3.980000000 113.758751766 0.220632679 82.459781635 1.000000000 12400.000000000 130.000000000 108.000000000 2.000000000 0.516000000 16.500000000 43.100000000 1.870000000 3.220000000 1.000000000 388.000000000 2
3.980000000 94.100011282 0.213052651 82.248259228 1.000000000 12400.000000000 130.000000000 108.000000000 2.000000000 0.516000000 16.500000000 43.100000000 1.870000000 3.220000000 1.000000000 388.000000000 5
3.980000000 70.630267122 0.059373051 81.618975251 1.000000000 12400.000000000 130.000000000 108.000000000 2.000000000 0.516000000 16.500000000 43.100000000 1.870000000 3.220000000 1.000000000 388.000000000 5
3.980000000 93.617420648 0.226874069 83.954742009 1.000000000 12400.000000000 130.000000000 108.000000000 2.000000000 0.516000000 16.500000000 43.100000000 1.870000000 3.220000000 1.000000000 388.000000000 2
3.980000000 74.020221335 0.252000000 82.078185519 1.000000000 12400.000000000 130.000000000 108.000000000 2.000000000 0.516000000 16.500000000 43.100000000 1.870000000 3.220000000 1.000000000 388.000000000 5
3.980000000 111.579952819 0.252000000 83.298433898 1.000000000 12400.000000000 130.000000000 108.000000000 2.000000000 0.516000000 16.500000000 43.100000000 1.870000000 3.220000000 1.000000000 388.000000000 2
3.980000000 112.186051291 0.252000000 80.511019889 1.000000000 12400.000000000 130.000000000 108.000000000 2.000000000 0.516000000 16.500000000 43.100000000 1.870000000 3.220000000 1.000000000 388.000000000 5
3.980000000 111.091688516 0.252000000 82.201389433 1.000000000 12400.000000000 130.000000000 108.000000000 2.000000000 0.516000000 16.500000000 43.100000000 1.870000000 3.220000000 1.000000000 388.000000000 5
3.980000000 440.000000000 0.094069432 84.700000000 1.000000000 12400.000000000 130.000000000 108.000000000 2.000000000 0.516000000 16.500000000 43.100000000 1.870000000 3.220000000 1.000000000 388.000000000 0
3.980000000 131.269746664 0.043713290 81.017312365 1.000000000 12400.000000000 130.000000000 108.000000000 2.000000000 0.516000000 16.500000000 43.100000000 1.870000000 3.220000000 1.000000000 388.000000000 0
3.980000000 82.359156601 0.123090378 81.232742478 1.000000000 12400.000000000 130.000000000 108.000000000 2.000000000 0.516000000 16.500000000 43.100000000 1.870000000 3.220000000 1.000000000 388.000000000 5
3.980000000 121.724934487 0.102277895 83.429918014 1.000000000 12400.000000000 130.000000000 108.000000000 2.000000000 0.516000000 16.500000000 43.100000000 1.870000000 3.220000000 1.000000000 388.000000000 0
3.980000000 109.522996957 0.252000000 83.536907495 1.000000000 12400.000000000 130.000000000 108.000000000 2.000000000 0.516000000 16.500000000 43.100000000 1.870000000 3.220000000 1.000000000 388.000000000 2
3.980000000 440.000000000 0.196579075 84.700000000 1.000000000 12400.000000000 130.000000000 108.000000000 2.000000000 0.516000000 16.500000000 43.100000000 1.870000000 3.220000000 1.000000000 388.000000000 0
3.980000000 100.698662528 0.046680722 81.220796409 1.000000000 12400.000000000 130.000000000 108.000000000 2.000000000 0.516000000 16.500000000 43.100000000 1.870000000 3.220000000 1.000000000 388.000000000 6
3.980000000 114.020389546 0.168657241 84.238882142 1.000000000 12400.000000000 130.000000000 108.000000000 2.000000000 0.516000000 16.500000000 43.100000000 1.870000000 3.220000000 1.000000000 388.000000000 0
3.980000000 79.043005350 0.213821054 81.311139604 1.000000000 12400.000000000 130.000000000 108.000000000 2.000000000 0.516000000 16.500000000 43.100000000 1.870000000 3.220000000 1.000000000 388.000000000 5
3.980000000 105.328344053 0.134848578 83.410968030 1.000000000 12400.000000000 130.000000000 108.000000000 2.000000000 0.516000000 16.500000000 43.100000000 1.870000000 3.220000000 1.000000000 388.000000000 0
3.980000000 440.000000000 0.188995486 84.700000000 1.000000000 12400.000000000 130.000000000 108.000000000 2.000000000 0.516000000 16.500000000 43.100000000 1.870000000 3.220000000 1.000000000 388.000000000 0
3.980000000 96.987180628 0.038115540 82.926459425 1.000000000 12400.000000000 130.000000000 108.000000000 2.000000000 0.516000000 16.500000000 43.100000000 1.870000000 3.220000000 1.000000000 388.000000000 3
3.980000000 126.864783632 0.252000000 84.122064704 1.000000000 12400.000000000 130.000000000 108.000000000 2.000000000 0.516000000 16.500000000 43.100000000 1.870000000 3.220000000 1.000000000 388.000000000 2
3.980000000 122.608717975 0.252000000 84.384991110 1.000000000 12400.000000000 130.000000000 108.000000000 2.000000000 0.516000000 16.500000000 43.100000000 1.870000000 3.220000000 1.000000000 388.000000000 2
3.980000000 126.507041865 0.175688194 82.280521341 1.000000000 12400.000000000 130.000000000 108.000000000 2.000000000 0.516000000 16.500000000 43.100000000 1.870000000 3.220000000 1.000000000 388.000000000 0
3.980000000 78.759526614 0.252000000 82.574883998 1.000000000 12400.000000000 130.000000000 108.000000000 2.000000000 0.516000000 16.500000000 43.100000000 1.870000000 3.220000000 1.000000000 388.000000000 5
3.980000000 106.466247690 0.252000000 80.951470501 1.000000000 12400.000000000 130.000000000 108.000000000 2.000000000 0.516000000 16.500000000 43.100000000 1.870000000 3.220000000 1.000000000 388.000000000 5
3.980000000 77.567075794 0.180333923 83.634100049 1.000000000 12400.000000000 130.000000000 108.000000000 2.000000000 0.516000000 16.500000000 43.100000000 1.870000000 3.220000000 1.000000000 388.000000000 5
3.980000000 75.886735556 0.037500878 84.098251726 1.000000000 12400.000000000 130.000000000 108.000000000 2.000000000 0.516000000 16.500000000 43.100000000 1.870000000 3.220000000 1.000000000 388.000000000 5
3.980000000 94.418583916 0.252000000 83.863546289 1.000000000 12400.000000000 130.000000000 108.000000000 2.000000000 0.516000000 16.500000000 43.100000000 1.870000000 3.220000000 1.000000000 388.000000000 5
3.980000000 106.655295557 0.036144167 81.925662376 1.000000000 12400.000000000 130.000000000 108.000000000 2.000000000 0.516000000 16.500000000 43.100000000 1.870000000 3.220000000 1.000000000 388.000000000 3
3.980000000 103.108258248 0.252000000 84.422962095 1.000000000 12400.000000000 130.000000000 108.000000000 2.000000000 0.516000000 16.500000000 43.100000000 1.870000000 3.220000000 1.000000000 388.000000000 2
3.980000000 70.658758114 0.252000000 82.704677583 1.000000000 12400.000000000 130.000000000 108.000000000 2.000000000 0.516000000 16.500000000 43.100000000 1.870000000 3.220000000 1.000000000 388.000000000 5
3.980000000 92.375830797 0.149955198 84.032346904 1.000000000 12400.000000000 130.000000000 108.000000000 2.000000000 0.516000000 16.500000000 43.100000000 1.870000000 3.220000000 1.000000000 388.000000000 2
3.980000000 113.896385931 0.252000000 83.006101381 1.000000000 12400.000000000 130.000000000 108.000000000 2.000000000 0.516000000 16.500000000 43.100000000 1.870000000 3.220000000 1.000000000 388.000000000 2
3.980000000 88.390129704 0.252000000 82.673794461 1.000000000 12400.000000000 130.000000000 108.000000000 2.000000000 0.516000000 16.500000000 43.100000000 1.870000000 3.220000000 1.000000000 388.000000000 5
3.980000000 80.641867050 0.251223987 81.627838934 1.000000000 12400.000000000 130.000000000 108.000000000 2.000000000 0.516000000 16.500000000 43.100000000 1.870000000 3.220000000 1.000000000 388.000000000 5
3.980000000 106.417281353 0.157860469 83.034252534 1.000000000 12400.000000000 130.000000000 108.000000000 2.000000000 0.516000000 16.500000000 43.100000000 1.870000000 3.220000000 1.000000000 388.000000000 0
3.980000000 71.244794435 0.252000000 84.699585351 1.000000000 12400.000000000 130.000000000 108.000000000 2.000000000 0.516000000 16.500000000 43.100000000 1.870000000 3.220000000 1.000000000 388.000000000 5
3.980000000 73.855355186 0.236398462 81.364440044 1.000000000 12400.000000000 130.000000000 108.000000000 2.000000000 0.516000000 16.500000000 43.100000000 1.870000000 3.220000000 1.000000000 388.000000000 5
3.980000000 97.115612267 0.111656467 82.458646908 1.000000000 12400.000000000 130.000000000 108.000000000 2.000000000 0.516000000 16.500000000 43.100000000 1.870000000 3.220000000 1.000000000 388.000000000 0
3.980000000 95.152230258 0.116983215 82.440699033 1.000000000 12400.000000000 130.000000000 108.000000000 2.000000000 0.516000000 16.500000000 43.100000000 1.870000000 3.220000000 1.000000000 388.000000000 0
3.980000000 84.384870231 0.176444956 82.268883540 1.000000000 12400.000000000 130.000000000 108.000000000 2.000000000 0.516000000 16.500000000 43.100000000 1.870000000 3.220000000 1.000000000 388.000000000 5
3.980000000 100.861729996 0.025078787 81.378454263 1.000000000 12400.000000000 130.000000000 108.000000000 2.000000000 0.516000000 16.500000000 43.100000000 1.870000000 3.220000000 1.000000000 388.000000000 3
3.980000000 131.755985155 0.054886680 81.064608920 1.000000000 12400.000000000 130.000000000 108.000000000 2.000000000 0.516000000 16.500000000 43.100000000 1.870000000 3.220000000 1.000000000 388.000000000 0
3.980000000 76.894190479 0.091095289 83.234731708 1.000000000 12400.000000000 130.000000000 108.000000000 2.000000000 0.516000000 16.500000000 43.100000000 1.870000000 3.220000000 1.000000000 388.000000000 5
3.980000000 117.706531477 0.252000000 80.912247199 1.000000000 12400.000000000 130.000000000 108.000000000 2.000000000 0.516000000 16.500000000 43.100000000 1.870000000 3.220000000 1.000000000 388.000000000 5
3.980000000 97.735125202 0.164683845 82.651518158 1.000000000 12400.000000000 130.000000000 108.000000000 2.000000000 0.516000000 16.500000000 43.100000000 1.870000000 3.220000000 1.000000000 388.000000000 2
3.980000000 90.420950491 0.063233057 82.095518125 1.000000000 12400.000000000 130.000000000 108.000000000 2.000000000 0.516000000 16.500000000 43.100000000 1.870000000 3.220000000 1.000000000 388.000000000 6
3.980000000 96.508238933 0.178709660 83.854685793 1.000000000 12400.000000000 130.000000000 108.000000000 2.000000000 0.516000000 16.500000000 43.100000000 1.870000000 3.220000000 1.000000000 388.000000000 2
3.980000000 440.000000000 0.220632955 84.700000000 1.000000000 12400.000000000 130.000000000 108.000000000 2.000000000 0.516000000 16.500000000 43.100000000 1.870000000 3.220000000 1.000000000 388.000000000 0
3.980000000 86.490816120 0.170234536 80.779627257 1.000000000 12400.000000000 130.000000000 108.000000000 2.000000000 0.516000000 16.500000000 43.100000000 1.870000000 3.220000000 1.000000000 388.000000000 5
3.980000000 105.700648135 0.252000000 82.871169745 1.000000000 12400.000000000 130.000000000 108.000000000 2.000000000 0.516000000 16.500000000 43.100000000 1.870000000 3.220000000 1.000000000 388.000000000 5
3.980000000 440.000000000 0.101213802 84.700000000 1.000000000 12400.000000000 130.000000000 108.000000000 2.000000000 0.516000000 16.500000000 43.100000000 1.870000000 3.220000000 1.000000000 388.000000000 0
3.980000000 110.375239279 0.065839054 83.711873949 1.000000000 12400.000000000 130.000000000 108.000000000 2.000000000 0.516000000 16.500000000 43.100000000 1.870000000 3.220000000 1.000000000 388.000000000 0
3.980000000 81.239836274 0.252000000 84.108790903 1.000000000 12400.000000000 130.000000000 108.000000000 2.000000000 0.516000000 16.500000000 43.100000000 1.870000000 3.220000000 1.000000000 388.000000000 5
3.980000000 76.210092311 0.046786401 83.245633917 1.000000000 12400.000000000 130.000000000 108.000000000 2.000000000 0.516000000 16.500000000 43.100000000 1.870000000 3.220000000 1.000000000 388.000000000 5
3.980000000 112.481458446 0.109774501 83.386679467 1.000000000 12400.000000000 130.000000000 108.000000000 2.000000000 0.516000000 16.500000000 43.100000000 1.870000000 3.220000000 1.000000000 388.000000000 0
3.980000000 94.180874362 0.194238710 82.057302835 1.000000000 12400.000000000 130.000000000 108.000000000 2.000000000 0.516000000 16.500000000 43.100000000 1.870000000 3.220000000 1.000000000 388.000000000 5
3.980000000 102.510529820 0.102057062 81.622750203 1.000000000 12400.000000000 130.000000000 108.000000000 2.000000000 0.516000000 16.500000000 43.100000000 1.870000000 3.220000000 1.000000000 388.000000000 0
3.980000000 440.000000000 0.233841023 84.700000000 1.000000000 12400.000000000 130.000000000 108.000000000 2.000000000 0.516000000 16.500000000 43.100000000 1.870000000 3.220000000 1.000000000 388.000000000 0
3.980000000 68.586795667 0.245097436 82.104979772 1.000000000 12400.000000000 130.000000000 108.000000000 2.000000000 0.516000000 16.500000000 43.100000000 1.870000000 3.220000000 1.000000000 388.000000000 5
3.980000000 117.483947785 0.081759641 81.659925563 1.000000000 12400.000000000 130.000000000 108.000000000 2.000000000 0.516000000 16.500000000 43.100000000 1.870000000 3.220000000 1.000000000 388.000000000 0
3.980000000 125.709335914 0.234270107 81.232614419 1.000000000 12400.000000000 130.000000000 108.000000000 2.000000000 0.516000000 16.500000000 43.100000000 1.870000000 3.220000000 1.000000000 388.000000000 6
3.980000000 97.577466774 0.252000000 82.796500053 1.000000000 12400.000000000 130.000000000 108.000000000 2.000000000 0.516000000 16.500000000 43.100000000 1.870000000 3.220000000 1.000000000 388.000000000 5
3.980000000 89.716820352 0.225131117 84.280736299 1.000000000 12400.000000000 130.000000000 108.000000000 2.000000000 0.516000000 16.500000000 43.100000000 1.870000000 3.220000000 1.000000000 388.000000000 2
3.980000000 126.135190149 0.252000000 80.594595370 1.000000000 12400.000000000 130.000000000 108.000000000 2.000000000 0.516000000 16.500000000 43.100000000 1.870000000 3.220000000 1.000000000 388.000000000 5
3.980000000 77.324865578 0.169714717 81.894303461 1.000000000 12400.000000000 130.000000000 108.000000000 2.000000000 0.516000000 16.500000000 43.100000000 1.870000000 3.220000000 1.000000000 388.000000000 5
3.980000000 125.123798953 0.252000000 80.848031490 1.000000000 12400.000000000 130.000000000 108.000000000 2.000000000 0.516000000 16.500000000 43.100000000 1.870000000 3.220000000 1.000000000 388.000000000 5
3.980000000 96.547192957 0.214864178 83.164240904 1.000000000 12400.000000000 130.000000000 108.000000000 2.000000000 0.516000000 16.500000000 43.100000000 1.870000000 3.220000000 1.000000000 388.000000000 5
3.980000000 117.358594052 0.137066260 84.337927077 1.000000000 12400.000000000 130.000000000 108.000000000 2.000000000 0.516000000 16.500000000 43.100000000 1.870000000 3.220000000 1.000000000 388.000000000 0
3.980000000 96.518280402 0.023100116 84.080797095 1.000000000 12400.000000000 130.000000000 108.000000000 2.000000000 0.516000000 16.500000000 43.100000000 1.870000000 3.220000000 1.000000000 388.000000000 3
3.980000000 440.000000000 0.142081178 84.700000000 1.000000000 12400.000000000 130.000000000 108.000000000 2.000000000 0.516000000 16.500000000 43.100000000 1.870000000 3.220000000 1.000000000 388.000000000 0
3.980000000 105.312790618 0.165853042 83.860065874 1.000000000 12400.000000000 130.000000000 108.000000000 2.000000000 0.516000000 16.500000000 43.100000000 1.870000000 3.220000000 1.000000000 388.000000000 6
3.980000000 68.507418211 0.110896220 83.862308162 1.000000000 12400.000000000 130.000000000 108.000000000 2.000000000 0.516000000 16.500000000 43.100000000 1.870000000 3.220000000 1.000000000 388.000000000 5
3.980000000 130.377668670 0.120929462 81.944076969 1.000000000 12400.000000000 130.000000000 108.000000000 2.000000000 0.516000000 16.500000000 43.100000000 1.870000000 3.220000000 1.000000000 388.000000000 0
3.980000000 107.470461750 0.009904979 82.970271701 1.000000000 12400.000000000 130.000000000 108.000000000 2.000000000 0.516000000 16.500000000 43.100000000 1.870000000 3.220000000 1.000000000 388.000000000 3
3.980000000 67.567227903 0.214015894 83.461284934 1.000000000 12400.000000000 130.000000000 108.000000000 2.000000000 0.516000000 16.500000000 43.100000000 1.870000000 3.220000000 1.000000000 388.000000000 5
3.980000000 94.279603825 0.017083304 82.716794144 1.000000000 12400.000000000 130.000000000 108.000000000 2.000000000 0.516000000 16.500000000 43.100000000 1.870000000 3.220000000 1.000000000 388.000000000 3
3.980000000 102.653958238 0.252000000 82.520831306 1.000000000 12400.000000000 130.000000000 108.000000000 2.000000000 0.516000000 16.500000000 43.100000000 1.870000000 3.220000000 1.000000000 388.000000000 5
3.980000000 76.111205129 0.246859532 80.599482502 1.000000000 12400.000000000 130.000000000 108.000000000 2.000000000 0.516000000 16.500000000 43.100000000 1.870000000 3.220000000 1.000000000 388.000000000 5
3.980000000 108.938888042 0.245309493 80.749988648 1.000000000 12400.000000000 130.000000000 108.000000000 2.000000000 0.516000000 16.500000000 43.100000000 1.870000000 3.220000000 1.000000000 388.000000000 5
3.980000000 72.672030875 0.035249309 84.097139806 1.000000000 12400.000000000 130.000000000 108.000000000 2.000000000 0.516000000 16.500000000 43.100000000 1.870000000 3.220000000 1.000000000 388.000000000 5
3.980000000 126.273836967 0.167696813 82.959549260 1.000000000 12400.000000000 130.000000000 108.000000000 2.000000000 0.516000000 16.500000000 43.100000000 1.870000000 3.220000000 1.000000000 388.000000000 0
3.980000000 114.421456801 0.252000000 83.572423713 1.000000000 12400.000000000 130.000000000 108.000000000 2.000000000 0.516000000 16.500000000 43.100000000 1.870000000 3.220000000 1.000000000 388.000000000 2
3.980000000 117.632029613 0.182607704 81.729371216 1.000000000 12400.000000000 130.000000000 108.000000000 2.000000000 0.516000000 16.500000000 43.100000000 1.870000000 3.220000000 1.000000000 388.000000000 0
3.980000000 440.000000000 0.072000099 84.700000000 1.000000000 12400.000000000 130.000000000 108.000000000 2.000000000 0.516000000 16.500000000 43.100000000 1.870000000 3.220000000 1.000000000 388.000000000 0
3.980000000 79.515239929 0.211338915 80.774762031 1.000000000 12400.000000000 130.000000000 108.000000000 2.000000000 0.516000000 16.500000000 43.100000000 1.870000000 3.220000000 1.000000000 388.000000000 5
3.980000000 99.172449509 0.230877295 80.473152066 1.000000000 12400.000000000 130.000000000 108.000000000 2.000000000 0.516000000 16.500000000 43.100000000 1.870000000 3.220000000 1.000000000 388.000000000 5
3.980000000 108.709190753 0.007997721 84.094851738 1.000000000 12400.000000000 130.000000000 108.000000000 2.000000000 0.516000000 16.500000000 43.100000000 1.870000000 3.220000000 1.000000000 388.000000000 3
3.980000000 102.684725425 0.252000000 81.159428724 1.000000000 12400.000000000 130.000000000 108.000000000 2.000000000 0.516000000 16.500000000 43.100000000 1.870000000 3.220000000 1.000000000 388.000000000 5
3.980000000 84.002380548 0.016864609 84.344536026 1.000000000 12400.000000000 130.000000000 108.000000000 2.000000000 0.516000000 16.500000000 43.100000000 1.870000000 3.220000000 1.000000000 388.000000000 5
3.980000000 89.275978771 0.043143964 84.064232426 1.000000000 12400.000000000 130.000000000 108.000000000 2.000000000 0.516000000 16.500000000 43.100000000 1.870000000 3.220000000 1.000000000 388.000000000 6
3.980000000 75.374216026 0.139183842 82.176737951 1.000000000 12400.000000000 130.000000000 108.000000000 2.000000000 0.516000000 16.500000000 43.100000000 1.870000000 3.220000000 1.000000000 388.000000000 5
3.980000000 115.189906105 0.252000000 80.815070803 1.000000000 12400.000000000 130.000000000 108.000000000 2.000000000 0.516000000 16.500000000 43.100000000 1.870000000 3.220000000 1.000000000 388.000000000 5
3.980000000 92.345619363 0.252000000 84.419589786 1.000000000 12400.000000000 130.000000000 108.000000000 2.000000000 0.516000000 16.500000000 43.100000000 1.870000000 3.220000000 1.000000000 388.000000000 2
3.980000000 94.922039758 0.241404305 84.578076039 1.000000000 12400.000000000 130.000000000 108.000000000 2.000000000 0.516000000 16.500000000 43.100000000 1.870000000 3.220000000 1.000000000 388.000000000 2
3.980000000 88.307609089 0.044439381 83.066858674 1.000000000 12400.000000000 130.000000000 108.000000000 2.000000000 0.516000000 16.500000000 43.100000000 1.870000000 3.220000000 1.000000000 388.000000000 6
3.980000000 440.000000000 0.129473321 84.700000000 1.000000000 12400.000000000 130.000000000 108.000000000 2.000000000 0.516000000 16.500000000 43.100000000 1.870000000 3.220000000 1.000000000 388.000000000 0
3.980000000 125.110021904 0.160004746 81.095162470 1.000000000 12400.000000000 130.000000000 108.000000000 2.000000000 0.516000000 16.500000000 43.100000000 1.870000000 3.220000000 1.000000000 388.000000000 0
3.980000000 108.951629134 0.199455166 84.322336158 1.000000000 12400.000000000 130.000000000 108.000000000 2.000000000 0.516000000 16.500000000 43.100000000 1.870000000 3.220000000 1.000000000 388.000000000 2
3.980000000 93.798700395 0.252000000 80.745211081 1.000000000 12400.000000000 130.000000000 108.000000000 2.000000000 0.516000000 16.500000000 43.100000000 1.870000000 3.220000000 1.000000000 388.000000000 5
3.980000000 126.648626457 0.159163182 83.872794818 1.000000000 12400.000000000 130.000000000 108.000000000 2.000000000 0.516000000 16.500000000 43.100000000 1.870000000 3.220000000 1.000000000 388.000000000 0
3.980000000 115.656320388 0.032454271 84.262237903 1.000000000 12400.000000000 130.000000000 108.000000000 2.000000000 0.516000000 16.500000000 43.100000000 1.870000000 3.220000000 1.000000000 388.000000000 3
3.980000000 115.017829387 0.098739443 81.707696269 1.000000000 12400.000000000 130.000000000 108.000000000 2.000000000 0.516000000 16.500000000 43.100000000 1.870000000 3.220000000 1.000000000 388.000000000 0
3.980000000 110.128246776 0.252000000 81.871056009 1.000000000 12400.000000000 130.000000000 108.000000000 2.000000000 0.516000000 16.500000000 43.100000000 1.870000000 3.220000000 1.000000000 388.000000000 5
3.980000000 109.335248676 0.252000000 84.048834608 1.000000000 12400.000000000 130.000000000 108.000000000 2.000000000 0.516000000 16.500000000 43.100000000 1.870000000 3.220000000 1.000000000 388.000000000 2
3.980000000 77.120851822 0.169320776 81.410605228 1.000000000 12400.000000000 130.000000000 108.000000000 2.000000000 0.516000000 16.500000000 43.100000000 1.870000000 3.220000000 1.000000000 388.000000000 5
3.980000000 128.857373616 0.024218697 84.651668349 1.000000000 12400.000000000 130.000000000 108.000000000 2.000000000 0.516000000 16.500000000 43.100000000 1.870000000 3.220000000 1.000000000 388.000000000 3
3.980000000 70.604259167 0.252000000 80.488843565 1.000000000 12400.000000000 130.000000000 108.000000000 2.000000000 0.516000000 16.500000000 43.100000000 1.870000000 3.220000000 1.000000000 388.000000000 5
3.980000000 120.552368716 0.215964545 83.146590538 1.000000000 12400.000000000 130.000000000 108.000000000 2.000000000 0.516000000 16.500000000 43.100000000 1.870000000 3.220000000 1.000000000 388.000000000 6
3.980000000 75.849022850 0.141722214 84.673022113 1.000000000 12400.000000000 130.000000000 108.000000000 2.000000000 0.516000000 16.500000000 43.100000000 1.870000000 3.220000000 1.000000000 388.000000000 5
3.980000000 72.484742572 0.244524886 80.638151902 1.000000000 12400.000000000 130.000000000 108.000000000 2.000000000 0.516000000 16.500000000 43.100000000 1.870000000 3.220000000 1.000000000 388.000000000 5
3.980000000 112.815397225 0.154692146 81.004411416 1.000000000 12400.000000000 130.000000000 108.000000000 2.000000000 0.516000000 16.500000000 43.100000000 1.870000000 3.220000000 1.000000000 388.000000000 0
3.980000000 91.967438511 0.191892002 84.114613034 1.000000000 12400.000000000 130.000000000 108.000000000 2.000000000 0.516000000 16.500000000 43.100000000 1.870000000 3.220000000 1.000000000 388.000000000 2
3.980000000 107.465262574 0.252000000 83.261624758 1.000000000 12400.000000000 130.000000000 108.000000000 2.000000000 0.516000000 16.500000000 43.100000000 1.870000000 3.220000000 1.000000000 388.000000000 2
3.980000000 67.638977162 0.086053989 84.004236786 1.000000000 12400.000000000 130.000000000 108.000000000 2.000000000 0.516000000 16.500000000 43.100000000 1.870000000 3.220000000 1.000000000 388.000000000 5
3.980000000 85.914649733 0.033682380 80.699634990 1.000000000 12400.000000000 130.000000000 108.000000000 2.000000000 0.516000000 16.500000000 43.100000000 1.870000000 3.220000000 1.000000000 388.000000000 3
3.980000000 73.105698995 0.106349278 83.102383184 1.000000000 12400.000000000 130.000000000 108.000000000 2.000000000 0.516000000 16.500000000 43.100000000 1.870000000 3.220000000 1.000000000 388.000000000 5
3.980000000 95.505514245 0.123008324 83.375669638 1.000000000 12400.000000000 130.000000000 108.000000000 2.000000000 0.516000000 16.500000000 43.100000000 1.870000000 3.220000000 1.000000000 388.000000000 6
3.980000000 128.919728182 0.252000000 81.028665860 1.000000000 12400.000000000 130.000000000 108.000000000 2.000000000 0.516000000 16.500000000 43.100000000 1.870000000 3.220000000 1.000000000 388.000000000 5
3.980000000 74.058822512 0.191626329 80.718483606 1.000000000 12400.000000000 130.000000000 108.000000000 2.000000000 0.516000000 16.500000000 43.100000000 1.870000000 3.220000000 1.000000000 388.000000000 5
3.980000000 440.000000000 0.157135756 84.700000000 1.000000000 12400.000000000 130.000000000 108.000000000 2.000000000 0.516000000 16.500000000 43.100000000 1.870000000 3.220000000 1.000000000 388.000000000 0
3.980000000 84.945414682 0.252000000 84.268229412 1.000000000 12400.000000000 130.000000000 108.000000000 2.000000000 0.516000000 16.500000000 43.100000000 1.870000000 3.220000000 1.000000000 388.000000000 5
3.980000000 80.585297422 0.074395261 82.136861784 1.000000000 12400.000000000 130.000000000 108.000000000 2.000000000 0.516000000 16.500000000 43.100000000 1.870000000 3.220000000 1.000000000 388.000000000 5
3.980000000 83.666553875 0.252000000 81.539678107 1.000000000 12400.000000000 130.000000000 108.000000000 2.000000000 0.516000000 16.500000000 43.100000000 1.870000000 3.220000000 1.000000000 388.000000000 5
3.980000000 75.305355951 0.188533874 83.044041851 1.000000000 12400.000000000 130.000000000 108.000000000 2.000000000 0.516000000 16.500000000 43.100000000 1.870000000 3.220000000 1.000000000 388.000000000 5
3.980000000 440.000000000 0.123156163 84.700000000 1.000000000 12400.000000000 130.000000000 108.000000000 2.000000000 0.516000000 16.500000000 43.100000000 1.870000000 3.220000000 1.000000000 388.000000000 0
3.980000000 104.817625691 0.021019703 83.226253896 1.000000000 12400.000000000 130.000000000 108.000000000 2.000000000 0.516000000 16.500000000 43.100000000 1.870000000 3.220000000 1.000000000 388.000000000 3
3.980000000 98.213227074 0.222168617 83.086578711 1.000000000 12400.000000000 130.000000000 108.000000000 2.000000000 0.516000000 16.500000000 43.100000000 1.870000000 3.220000000 1.000000000 388.000000000 5
3.980000000 114.504725683 0.238453788 82.180153117 1.000000000 12400.000000000 130.000000000 108.000000000 2.000000000 0.516000000 16.500000000 43.100000000 1.870000000 3.220000000 1.000000000 388.000000000 5
3.980000000 109.604699655 0.252000000 83.723973482 1.000000000 12400.000000000 130.000000000 108.000000000 2.000000000 0.516000000 16.500000000 43.100000000 1.870000000 3.220000000 1.000000000 388.000000000 2
3.980000000 103.235467174 0.182822874 84.593267563 1.000000000 12400.000000000 130.000000000 108.000000000 2.000000000 0.516000000 16.500000000 43.100000000 1.870000000 3.220000000 1.000000000 388.000000000 2
3.980000000 126.781352786 0.058919049 81.158860564 1.000000000 12400.000000000 130.000000000 108.000000000 2.000000000 0.516000000 16.500000000 43.100000000 1.870000000 3.220000000 1.000000000 388.000000000 0
3.980000000 96.274478868 0.065373901 81.327270397 1.000000000 12400.000000000 130.000000000 108.000000000 2.000000000 0.516000000 16.500000000 43.100000000 1.870000000 3.220000000 1.000000000 388.000000000 0
3.980000000 72.250212902 0.048592255 81.678293814 1.000000000 12400.000000000 130.000000000 108.000000000 2.000000000 0.516000000 16.500000000 43.100000000 1.870000000 3.220000000 1.000000000 388.000000000 5
3.980000000 97.546336229 0.252000000 83.830889005 1.000000000 12400.000000000 130.000000000 108.000000000 2.000000000 0.516000000 16.500000000 43.100000000 1.870000000 3.220000000 1.000000000 388.000000000 5
3.980000000 107.489490114 0.223226449 81.696694352 1.000000000 12400.000000000 130.000000000 108.000000000 2.000000000 0.516000000 16.500000000 43.100000000 1.870000000 3.220000000 1.000000000 388.000000000 5
3.980000000 99.730944629 0.176311202 84.305943377 1.000000000 12400.000000000 130.000000000 108.000000000 2.000000000 0.516000000 16.500000000 43.100000000 1.870000000 3.220000000 1.000000000 388.000000000 2
3.980000000 108.721673038 0.252000000 82.324058679 1.000000000 12400.000000000 130.000000000 108.000000000 2.000000000 0.516000000 16.500000000 43.100000000 1.870000000 3.220000000 1.000000000 388.000000000 5
3.980000000 83.549784747 0.213095049 81.917372248 1.000000000 12400.000000000 130.000000000 108.000000000 2.000000000 0.516000000 16.500000000 43.100000000 1.870000000 3.220000000 1.000000000 388.000000000 5
3.980000000 110.378799169 0.162204076 82.647075455 1.000000000 12400.000000000 130.000000000 108.000000000 2.000000000 0.516000000 16.500000000 43.100000000 1.870000000 3.220000000 1.000000000 388.000000000 0
3.980000000 110.724114421 0.076521340 82.590459310 1.000000000 12400.000000000 130.000000000 108.000000000 2.000000000 0.516000000 16.500000000 43.100000000 1.870000000 3.220000000 1.000000000 388.000000000 0
3.980000000 118.312368244 0.202183305 81.544250300 1.000000000 12400.000000000 130.000000000 108.000000000 2.000000000 0.516000000 16.500000000 43.100000000 1.870000000 3.220000000 1.000000000 388.000000000 6
3.980000000 128.332650489 0.252000000 84.097855570 1.000000000 12400.000000000 130.000000000 108.000000000 2.000000000 0.516000000 16.500000000 43.100000000 1.870000000 3.220000000 1.000000000 388.000000000 2
3.980000000 90.896247906 0.191869563 81.790373529 1.000000000 12400.000000000 130.000000000 108.000000000 2.000000000 0.516000000 16.500000000 43.100000000 1.870000000 3.220000000 1.000000000 388.000000000 5
3.980000000 79.554395860 0.230961535 82.137231519 1.000000000 12400.000000000 130.000000000 108.000000000 2.000000000 0.516000000 16.500000000 43.100000000 1.870000000 3.220000000 1.000000000 388.000000000 5
3.980000000 118.886923996 0.214509193 81.856519950 1.000000000 12400.000000000 130.000000000 108.000000000 2.000000000 0.516000000 16.500000000 43.100000000 1.870000000 3.220000000 1.000000000 388.000000000 6
3.980000000 117.777434546 0.252000000 80.510966210 1.000000000 12400.000000000 130.000000000 108.000000000 2.000000000 0.516000000 16.500000000 43.100000000 1.870000000 3.220000000 1.000000000 388.000000000 5
3.980000000 108.637627929 0.056117615 83.320347888 1.000000000 12400.000000000 130.000000000 108.000000000 2.000000000 0.516000000 16.500000000 43.100000000 1.870000000 3.220000000 1.000000000 388.000000000 0
3.980000000 125.810732037 0.252000000 81.688959592 1.000000000 12400.000000000 130.000000000 108.000000000 2.000000000 0.516000000 16.500000000 43.100000000 1.870000000 3.220000000 1.000000000 388.000000000 5
3.980000000 73.908201572 0.226760865 84.462980015 1.000000000 12400.000000000 130.000000000 108.000000000 2.000000000 0.516000000 16.500000000 43.100000000 1.870000000 3.220000000 1.000000000 388.000000000 5
3.980000000 127.123447550 0.252000000 82.034293986 1.000000000 12400.000000000 130.000000000 108.000000000 2.000000000 0.516000000 16.500000000 43.100000000 1.870000000 3.220000000 1.000000000 388.000000000 2
3.980000000 71.671902755 0.237941105 84.533171482 1.000000000 12400.000000000 130.000000000 108.000000000 2.000000000 0.516000000 16.500000000 43.100000000 1.870000000 3.220000000 1.000000000 388.000000000 5
3.980000000 76.148962501 0.168223705 82.099873030 1.000000000 12400.000000000 130.000000000 108.000000000 2.000000000 0.516000000 16.500000000 43.100000000 1.870000000 3.220000000 1.000000000 388.000000000 5
3.980000000 127.178135442 0.137406866 82.545153638 1.000000000 12400.000000000 130.000000000 108.000000000 2.000000000 0.516000000 16.500000000 43.100000000 1.870000000 3.220000000 1.000000000 388.000000000 0
3.980000000 70.394681301 0.252000000 83.524958572 1.000000000 12400.000000000 130.000000000 108.000000000 2.000000000 0.516000000 16.500000000 43.100000000 1.870000000 3.220000000 1.000000000 388.000000000 5
3.980000000 94.536830507 0.009726023 82.987204696 1.000000000 12400.000000000 130.000000000 108.000000000 2.000000000 0.516000000 16.500000000 43.100000000 1.870000000 3.220000000 1.000000000 388.000000000 3
3.980000000 85.138068308 0.011517494 83.168166793 1.000000000 12400.000000000 130.000000000 108.000000000 2.000000000 0.516000000 16.500000000 43.100000000 1.870000000 3.220000000 1.000000000 388.000000000 2
3.980000000 103.349459308 0.005116499 82.320000327 1.000000000 12400.000000000 130.000000000 108.000000000 2.000000000 0.516000000 16.500000000 43.100000000 1.870000000 3.220000000 1.000000000 388.000000000 2
3.980000000 112.401769914 0.252000000 80.992087258 1.000000000 12400.000000000 130.000000000 108.000000000 2.000000000 0.516000000 16.500000000 43.100000000 1.870000000 3.220000000 1.000000000 388.000000000 5
3.980000000 100.127416709 0.252000000 82.069787658 1.000000000 12400.000000000 130.000000000 108.000000000 2.000000000 0.516000000 16.500000000 43.100000000 1.870000000 3.220000000 1.000000000 388.000000000 5
3.980000000 120.802194242 0.166605217 81.165594180 1.000000000 12400.000000000 130.000000000 108.000000000 2.000000000 0.516000000 16.500000000 43.100000000 1.870000000 3.220000000 1.000000000 388.000000000 0
3.980000000 89.426391222 0.138236276 81.675380335 1.000000000 12400.000000000 130.000000000 108.000000000 2.000000000 0.516000000 16.500000000 43.100000000 1.870000000 3.220000000 1.000000000 388.000000000 5
3.980000000 97.373707654 0.217010849 82.416578733 1.000000000 12400.000000000 130.000000000 108.000000000 2.000000000 0.516000000 16.500000000 43.100000000 1.870000000 3.220000000 1.000000000 388.000000000 5
3.980000000 128.618521203 0.252000000 84.270647283 1.000000000 12400.000000000 130.000000000 108.000000000 2.000000000 0.516000000 16.500000000 43.100000000 1.870000000 3.220000000 1.000000000 388.000000000 2
3.980000000 69.265832623 0.058690841 84.211681715 1.000000000 12400.000000000 130.000000000 108.000000000 2.000000000 0.516000000 16.500000000 43.100000000 1.870000000 3.220000000 1.000000000 388.000000000 5
3.980000000 73.255463459 0.041479477 82.132180863 1.000000000 12400.000000000 130.000000000 108.000000000 2.000000000 0.516000000 16.500000000 43.100000000 1.870000000 3.220000000 1.000000000 388.000000000 5
3.980000000 113.947248092 0.252000000 84.444467534 1.000000000 12400.000000000 130.000000000 108.000000000 2.000000000 0.516000000 16.500000000 43.100000000 1.870000000 3.220000000 1.000000000 388.000000000 2
3.980000000 130.467856345 0.095669315 84.024613876 1.000000000 12400.000000000 130.000000000 108.000000000 2.000000000 0.516000000 16.500000000 43.100000000 1.870000000 3.220000000 1.000000000 388.000000000 0
3.980000000 71.278833995 0.133555118 80.963004294 1.000000000 12400.000000000 130.000000000 108.000000000 2.000000000 0.516000000 16.500000000 43.100000000 1.870000000 3.220000000 1.000000000 388.000000000 5
3.980000000 108.821313709 0.123683856 82.605515216 1.000000000 12400.000000000 130.000000000 108.000000000 2.000000000 0.516000000 16.500000000 43.100000000 1.870000000 3.220000000 1.000000000 388.000000000 0
3.980000000 80.367556343 0.252000000 83.458210925 1.000000000 12400.000000000 130.000000000 108.000000000 2.000000000 0.516000000 16.500000000 43.100000000 1.870000000 3.220000000 1.000000000 388.000000000 5
3.980000000 109.712657132 0.252000000 82.494626332 1.000000000 12400.000000000 130.000000000 108.000000000 2.000000000 0.516000000 16.500000000 43.100000000 1.870000000 3.220000000 1.000000000 388.000000000 5
3.980000000 104.216672964 0.252000000 80.776089559 1.000000000 12400.000000000 130.000000000 108.000000000 2.000000000 0.516000000 16.500000000 43.100000000 1.870000000 3.220000000 1.000000000 388.000000000 5
3.980000000 117.303420480 0.003870926 82.611557590 1.000000000 12400.000000000 130.000000000 108.000000000 2.000000000 0.516000000 16.500000000 43.100000000 1.870000000 3.220000000 1.000000000 388.000000000 2
3.980000000 77.390512689 0.229280122 81.080928525 1.000000000 12400.000000000 130.000000000 108.000000000 2.000000000 0.516000000 16.500000000 43.100000000 1.870000000 3.220000000 1.000000000 388.000000000 5
3.980000000 129.589836100 0.252000000 81.107983973 1.000000000 12400.000000000 130.000000000 108.000000000 2.000000000 0.516000000 16.500000000 43.100000000 1.870000000 3.220000000 1.000000000 388.000000000 5
3.980000000 80.783731364 0.199401346 81.969034389 1.000000000 12400.000000000 130.000000000 108.000000000 2.000000000 0.516000000 16.500000000 43.100000000 1.870000000 3.220000000 1.000000000 388.000000000 5
3.980000000 81.651795570 0.111908343 82.146227304 1.000000000 12400.000000000 130.000000000 108.000000000 2.000000000 0.516000000 16.500000000 43.100000000 1.870000000 3.220000000 1.000000000 388.000000000 5
3.980000000 109.684490118 0.122328727 84.029379106 1.000000000 12400.000000000 130.000000000 108.000000000 2.000000000 0.516000000 16.500000000 43.100000000 1.870000000 3.220000000 1.000000000 388.000000000 0
3.980000000 115.145778549 0.047799652 83.267832790 1.000000000 12400.000000000 130.000000000 108.000000000 2.000000000 0.516000000 16.500000000 43.100000000 1.870000000 3.220000000 1.000000000 388.000000000 0
3.980000000 79.200726133 0.165301152 84.375780948 1.000000000 12400.000000000 130.000000000 108.000000000 2.000000000 0.516000000 16.500000000 43.100000000 1.870000000 3.220000000 1.000000000 388.000000000 5
3.980000000 76.004193805 0.078532348 84.548344131 1.000000000 12400.000000000 130.000000000 108.000000000 2.000000000 0.516000000 16.500000000 43.100000000 1.870000000 3.220000000 1.000000000 388.000000000 5
3.980000000 113.696404354 0.024644909 81.173147423 1.000000000 12400.000000000 130.000000000 108.000000000 2.000000000 0.516000000 16.500000000 43.100000000 1.870000000 3.220000000 1.000000000 388.000000000 3
3.980000000 440.000000000 0.232285287 84.700000000 1.000000000 12400.000000000 130.000000000 108.000000000 2.000000000 0.516000000 16.500000000 43.100000000 1.870000000 3.220000000 1.000000000 388.000000000 0
3.980000000 95.307199317 0.023266246 81.371755229 1.000000000 12400.000000000 130.000000000 108.000000000 2.000000000 0.516000000 16.500000000 43.100000000 1.870000000 3.220000000 1.000000000 388.000000000 3
3.980000000 440.000000000 0.030971812 84.700000000 1.000000000 12400.000000000 130.000000000 108.000000000 2.000000000 0.516000000 16.500000000 43.100000000 1.870000000 3.220000000 1.000000000 388.000000000 6
3.980000000 107.354794854 0.048892713 82.179468375 1.000000000 12400.000000000 130.000000000 108.000000000 2.000000000 0.516000000 16.500000000 43.100000000 1.870000000 3.220000000 1.000000000 388.000000000 0
3.980000000 440.000000000 0.193704883 84.700000000 1.000000000 12400.000000000 130.000000000 108.000000000 2.000000000 0.516000000 16.500000000 43.100000000 1.870000000 3.220000000 1.000000000 388.000000000 0
3.980000000 128.835592948 0.127360503 84.162408441 1.000000000 12400.000000000 130.000000000 108.000000000 2.000000000 0.516000000 16.500000000 43.100000000 1.870000000 3.220000000 1.000000000 388.000000000 0
3.980000000 440.000000000 0.096708294 84.700000000 1.000000000 12400.000000000 130.000000000 108.000000000 2.000000000 0.516000000 16.500000000 43.100000000 1.870000000 3.220000000 1.000000000 388.000000000 0
3.980000000 102.215221081 0.026130019 84.042211823 1.000000000 12400.000000000 130.000000000 108.000000000 2.000000000 0.516000000 16.500000000 43.100000000 1.870000000 3.220000000 1.000000000 388.000000000 3
3.980000000 115.803860029 0.131793157 84.671391917 1.000000000 12400.000000000 130.000000000 108.000000000 2.000000000 0.516000000 16.500000000 43.100000000 1.870000000 3.220000000 1.000000000 388.000000000 0
3.980000000 102.234631745 0.207128351 82.484335495 1.000000000 12400.000000000 130.000000000 108.000000000 2.000000000 0.516000000 16.500000000 43.100000000 1.870000000 3.220000000 1.000000000 388.000000000 2
3.980000000 105.839487830 0.103096560 83.354239993 1.000000000 12400.000000000 130.000000000 108.000000000 2.000000000 0.516000000 16.500000000 43.100000000 1.870000000 3.220000000 1.000000000 388.000000000 0
3.980000000 72.714547927 0.252000000 81.266715018 1.000000000 12400.000000000 130.000000000 108.000000000 2.000000000 0.516000000 16.500000000 43.100000000 1.870000000 3.220000000 1.000000000 388.000000000 5
3.980000000 87.853080166 0.236923974 81.030410246 1.000000000 12400.000000000 130.000000000 108.000000000 2.000000000 0.516000000 16.500000000 43.100000000 1.870000000 3.220000000 1.000000000 388.000000000 5
3.980000000 126.033714121 0.252000000 81.978378946 1.000000000 12400.000000000 130.000000000 108.000000000 2.000000000 0.516000000 16.500000000 43.100000000 1.870000000 3.220000000 1.000000000 388.000000000 2
3.980000000 83.106119432 0.079212510 84.543363780 1.000000000 12400.000000000 130.000000000 108.000000000 2.000000000 0.516000000 16.500000000 43.100000000 1.870000000 3.220000000 1.000000000 388.000000000 5
3.980000000 69.506210003 0.244968483 83.381550552 1.000000000 12400.000000000 130.000000000 108.000000000 2.000000000 0.516000000 16.500000000 43.100000000 1.870000000 3.220000000 1.000000000 388.000000000 5
3.980000000 87.393711830 0.113345498 83.138952066 1.000000000 12400.000000000 130.000000000 108.000000000 2.000000000 0.516000000 16.500000000 43.100000000 1.870000000 3.220000000 1.000000000 388.000000000 2
3.980000000 99.499597714 0.038307462 83.660158866 1.000000000 12400.000000000 130.000000000 108.000000000 2.000000000 0.516000000 16.500000000 43.100000000 1.870000000 3.220000000 1.000000000 388.000000000 3
3.980000000 102.185645120 0.252000000 80.983758904 1.000000000 12400.000000000 130.000000000 108.000000000 2.000000000 0.516000000 16.500000000 43.100000000 1.870000000 3.220000000 1.000000000 388.000000000 5
3.980000000 78.201117069 0.252000000 82.273837114 1.000000000 12400.000000000 130.000000000 108.000000000 2.000000000 0.516000000 16.500000000 43.100000000 1.870000000 3.220000000 1.000000000 388.000000000 5
3.980000000 104.278916355 0.252000000 83.963738407 1.000000000 12400.000000000 130.000000000 108.000000000 2.000000000 0.516000000 16.500000000 43.100000000 1.870000000 3.220000000 1.000000000 388.000000000 2
3.980000000 110.719609892 0.024767494 82.166280695 1.000000000 12400.000000000 130.000000000 108.000000000 2.000000000 0.516000000 16.500000000 43.100000000 1.870000000 3.220000000 1.000000000 388.000000000 3
3.980000000 86.800653957 0.252000000 84.435302115 1.000000000 12400.000000000 130.000000000 108.000000000 2.000000000 0.516000000 16.500000000 43.100000000 1.870000000 3.220000000 1.000000000 388.000000000 5
3.980000000 90.575554157 0.186643039 84.326004684 1.000000000 12400.000000000 130.000000000 108.000000000 2.000000000 0.516000000 16.500000000 43.100000000 1.870000000 3.220000000 1.000000000 388.000000000 2
3.980000000 122.713726151 0.121431222 82.530465786 1.000000000 12400.000000000 130.000000000 108.000000000 2.000000000 0.516000000 16.500000000 43.100000000 1.870000000 3.220000000 1.000000000 388.000000000 0
3.980000000 117.538870302 0.215173685 81.239922683 1.000000000 12400.000000000 130.000000000 108.000000000 2.000000000 0.516000000 16.500000000 43.100000000 1.870000000 3.220000000 1.000000000 388.000000000 6
3.980000000 84.123353697 0.230206750 82.101837483 1.000000000 12400.000000000 130.000000000 108.000000000 2.000000000 0.516000000 16.500000000 43.100000000 1.870000000 3.220000000 1.000000000 388.000000000 5
3.980000000 102.784416776 0.220110037 83.473514927 1.000000000 12400.000000000 130.000000000 108.000000000 2.000000000 0.516000000 16.500000000 43.100000000 1.870000000 3.220000000 1.000000000 388.000000000 2
3.980000000 84.841797784 0.252000000 81.175475657 1.000000000 12400.000000000 130.000000000 108.000000000 2.000000000 0.516000000 16.500000000 43.100000000 1.870000000 3.220000000 1.000000000 388.000000000 5
3.980000000 122.640098335 0.252000000 80.716337199 1.000000000 12400.000000000 130.000000000 108.000000000 2.000000000 0.516000000 16.500000000 43.100000000 1.870000000 3.220000000 1.000000000 388.000000000 5
3.980000000 112.865073345 0.250653316 81.289587424 1.000000000 12400.000000000 130.000000000 108.000000000 2.000000000 0.516000000 16.500000000 43.100000000 1.870000000 3.220000000 1.000000000 388.000000000 5
3.980000000 95.405788105 0.252000000 81.409780239 1.000000000 12400.000000000 130.000000000 108.000000000 2.000000000 0.516000000 16.500000000 43.100000000 1.870000000 3.220000000 1.000000000 388.000000000 5
3.980000000 119.745927094 0.024726106 82.637979088 1.000000000 12400.000000000 130.000000000 108.000000000 2.000000000 0.516000000 16.500000000 43.100000000 1.870000000 3.220000000 1.000000000 388.000000000 3
3.980000000 96.688459100 0.003209027 82.323478153 1.000000000 12400.000000000 130.000000000 108.000000000 2.000000000 0.516000000 16.500000000 43.100000000 1.870000000 3.220000000 1.000000000 388.000000000 2
3.980000000 66.845934865 0.011691374 81.155940608 1.000000000 12400.000000000 130.000000000 108.000000000 2.000000000 0.516000000 16.500000000 43.100000000 1.870000000 3.220000000 1.000000000 388.000000000 5
3.980000000 96.009850350 0.014887571 81.552640410 1.000000000 12400.000000000 130.000000000 108.000000000 2.000000000 0.516000000 16.500000000 43.100000000 1.870000000 3.220000000 1.000000000 388.000000000 3
3.980000000 104.154501847 0.209537031 83.396967637 1.000000000 12400.000000000 130.000000000 108.000000000 2.000000000 0.516000000 16.500000000 43.100000000 1.870000000 3.220000000 1.000000000 388.000000000 2
3.980000000 124.288370527 0.187314546 80.968339353 1.000000000 12400.000000000 130.000000000 108.000000000 2.000000000 0.516000000 16.500000000 43.100000000 1.870000000 3.220000000 1.000000000 388.000000000 0
3.980000000 128.348837750 0.034565387 82.937748588 1.000000000 12400.000000000 130.000000000 108.000000000 2.000000000 0.516000000 16.500000000 43.100000000 1.870000000 3.220000000 1.000000000 388.000000000 3
3.980000000 82.880993307 0.252000000 82.789034433 1.000000000 12400.000000000 130.000000000 108.000000000 2.000000000 0.516000000 16.500000000 43.100000000 1.870000000 3.220000000 1.000000000 388.000000000 5
3.980000000 117.791461990 0.027627427 80.510524673 1.000000000 12400.000000000 130.000000000 108.000000000 2.000000000 0.516000000 16.500000000 43.100000000 1.870000000 3.220000000 1.000000000 388.000000000 3
3.980000000 440.000000000 0.234120587 84.700000000 1.000000000 12400.000000000 130.000000000 108.000000000 2.000000000 0.516000000 16.500000000 43.100000000 1.870000000 3.220000000 1.000000000 388.000000000 0
3.980000000 128.333447035 0.006545444 83.869448621 1.000000000 12400.000000000 130.000000000 108.000000000 2.000000000 0.516000000 16.500000000 43.100000000 1.870000000 3.220000000 1.000000000 388.000000000 6
3.980000000 103.252681729 0.161942584 83.469763609 1.000000000 12400.000000000 130.000000000 108.000000000 2.000000000 0.516000000 16.500000000 43.100000000 1.870000000 3.220000000 1.000000000 388.000000000 6
3.980000000 127.706710005 0.121027891 83.183234511 1.000000000 12400.000000000 130.000000000 108.000000000 2.000000000 0.516000000 16.500000000 43.100000000 1.870000000 3.220000000 1.000000000 388.000000000 0
3.980000000 84.545356324 0.125941655 82.739245377 1.000000000 12400.000000000 130.000000000 108.000000000 2.000000000 0.516000000 16.500000000 43.100000000 1.870000000 3.220000000 1.000000000 388.000000000 5
3.980000000 84.995902146 0.252000000 81.450736523 1.000000000 12400.000000000 130.000000000 108.000000000 2.000000000 0.516000000 16.500000000 43.100000000 1.870000000 3.220000000 1.000000000 388.000000000 5
3.980000000 75.426891815 0.082123024 84.647120316 1.000000000 12400.000000000 130.000000000 108.000000000 2.000000000 0.516000000 16.500000000 43.100000000 1.870000000 3.220000000 1.000000000 388.000000000 5
3.980000000 84.482171836 0.252000000 81.706142589 1.000000000 12400.000000000 130.000000000 108.000000000 2.000000000 0.516000000 16.500000000 43.100000000 1.870000000 3.220000000 1.000000000 388.000000000 5
3.980000000 86.594403446 0.252000000 81.943056604 1.000000000 12400.000000000 130.000000000 108.000000000 2.000000000 0.516000000 16.500000000 43.100000000 1.870000000 3.220000000 1.000000000 388.000000000 5
3.980000000 99.368478625 0.027112619 81.806163936 1.000000000 12400.000000000 130.000000000 108.000000000 2.000000000 0.516000000 16.500000000 43.100000000 1.870000000 3.220000000 1.000000000 388.000000000 3
3.980000000 126.748148272 0.252000000 81.262717382 1.000000000 12400.000000000 130.000000000 108.000000000 2.000000000 0.516000000 16.500000000 43.100000000 1.870000000 3.220000000 1.000000000 388.000000000 5
3.980000000 71.961842719 0.252000000 81.509117595 1.000000000 12400.000000000 130.000000000 108.000000000 2.000000000 0.516000000 16.500000000 43.100000000 1.870000000 3.220000000 1.000000000 388.000000000 5
3.980000000 70.463262639 0.252000000 82.875410823 1.000000000 12400.000000000 130.000000000 108.000000000 2.000000000 0.516000000 16.500000000 43.100000000 1.870000000 3.220000000 1.000000000 388.000000000 5
3.980000000 440.000000000 0.153781089 84.700000000 1.000000000 12400.000000000 130.000000000 108.000000000 2.000000000 0.516000000 16.500000000 43.100000000 1.870000000 3.220000000 1.000000000 388.000000000 0
3.980000000 118.025621675 0.252000000 81.636607843 1.000000000 12400.000000000 130.000000000 108.000000000 2.000000000 0.516000000 16.500000000 43.100000000 1.870000000 3.220000000 1.000000000 388.000000000 5
3.980000000 92.507648957 0.107061304 81.560438280 1.000000000 12400.000000000 130.000000000 108.000000000 2.000000000 0.516000000 16.500000000 43.100000000 1.870000000 3.220000000 1.000000000 388.000000000 0
3.980000000 112.973874997 0.252000000 84.119736506 1.000000000 12400.000000000 130.000000000 108.000000000 2.000000000 0.516000000 16.500000000 43.100000000 1.870000000 3.220000000 1.000000000 388.000000000 2
3.980000000 85.467778243 0.008906509 81.129118238 1.000000000 12400.000000000 130.000000000 108.000000000 2.000000000 0.516000000 16.500000000 43.100000000 1.870000000 3.220000000 1.000000000 388.000000000 2
3.980000000 92.821206899 0.071103055 83.725714842 1.000000000 12400.000000000 130.000000000 108.000000000 2.000000000 0.516000000 16.500000000 43.100000000 1.870000000 3.220000000 1.000000000 388.000000000 6
3.980000000 440.000000000 0.015700987 84.700000000 1.000000000 12400.000000000 130.000000000 108.000000000 2.000000000 0.516000000 16.500000000 43.100000000 1.870000000 3.220000000 1.000000000 388.000000000 3
3.980000000 101.445917623 0.252000000 84.273887202 1.000000000 12400.000000000 130.000000000 108.000000000 2.000000000 0.516000000 16.500000000 43.100000000 1.870000000 3.220000000 1.000000000 388.000000000 2
3.980000000 104.724109702 0.069533116 82.426102865 1.000000000 12400.000000000 130.000000000 108.000000000 2.000000000 0.516000000 16.500000000 43.100000000 1.870000000 3.220000000 1.000000000 388.000000000 0
3.980000000 82.520289054 0.110411168 81.722711622 1.000000000 12400.000000000 130.000000000 108.000000000 2.000000000 0.516000000 16.500000000 43.100000000 1.870000000 3.220000000 1.000000000 388.000000000 5
3.980000000 128.446962795 0.118392046 80.606557436 1.000000000 12400.000000000 130.000000000 108.000000000 2.000000000 0.516000000 16.500000000 43.100000000 1.870000000 3.220000000 1.000000000 388.000000000 0
3.980000000 88.241922375 0.173880545 80.649056583 1.000000000 12400.000000000 130.000000000 108.000000000 2.000000000 0.516000000 16.500000000 43.100000000 1.870000000 3.220000000 1.000000000 388.000000000 5
3.980000000 99.321635194 0.252000000 80.617934949 1.000000000 12400.000000000 130.000000000 108.000000000 2.000000000 0.516000000 16.500000000 43.100000000 1.870000000 3.220000000 1.000000000 388.000000000 5
3.980000000 77.379406015 0.252000000 82.450260094 1.000000000 12400.000000000 130.000000000 108.000000000 2.000000000 0.516000000 16.500000000 43.100000000 1.870000000 3.220000000 1.000000000 388.000000000 5
3.980000000 92.822941522 0.098700220 83.768173086 1.000000000 12400.000000000 130.000000000 108.000000000 2.000000000 0.516000000 16.500000000 43.100000000 1.870000000 3.220000000 1.000000000 388.000000000 6
3.980000000 120.377558210 0.100655515 80.999823226 1.000000000 12400.000000000 130.000000000 108.000000000 2.000000000 0.516000000 16.500000000 43.100000000 1.870000000 3.220000000 1.000000000 388.000000000 0
3.980000000 85.168275993 0.007820586 84.372711492 1.000000000 12400.000000000 130.000000000 108.000000000 2.000000000 0.516000000 16.500000000 43.100000000 1.870000000 3.220000000 1.000000000 388.000000000 2
3.980000000 93.962214106 0.055762088 82.539450984 1.000000000 12400.000000000 130.000000000 108.000000000 2.000000000 0.516000000 16.500000000 43.100000000 1.870000000 3.220000000 1.000000000 388.000000000 6
3.980000000 129.380779604 0.151455262 82.014126492 1.000000000 12400.000000000 130.000000000 108.000000000 2.000000000 0.516000000 16.500000000 43.100000000 1.870000000 3.220000000 1.000000000 388.000000000 0
3.980000000 128.991805026 0.161617553 81.268577558 1.000000000 12400.000000000 130.000000000 108.000000000 2.000000000 0.516000000 16.500000000 43.100000000 1.870000000 3.220000000 1.000000000 388.000000000 0
3.980000000 130.209208404 0.011908335 84.231719060 1.000000000 12400.000000000 130.000000000 108.000000000 2.000000000 0.516000000 16.500000000 43.100000000 1.870000000 3.220000000 1.000000000 388.000000000 3
3.980000000 92.034084789 0.164560369 84.329553910 1.000000000 12400.000000000 130.000000000 108.000000000 2.000000000 0.516000000 16.500000000 43.100000000 1.870000000 3.220000000 1.000000000 388.000000000 2
3.980000000 124.604803563 0.225259141 84.422044392 1.000000000 12400.000000000 130.000000000 108.000000000 2.000000000 0.516000000 16.500000000 43.100000000 1.870000000 3.220000000 1.000000000 388.000000000 2
3.980000000 440.000000000 0.205611226 84.700000000 1.000000000 12400.000000000 130.000000000 108.000000000 2.000000000 0.516000000 16.500000000 43.100000000 1.870000000 3.220000000 1.000000000 388.000000000 0
3.980000000 440.000000000 0.222396389 84.700000000 1.000000000 12400.000000000 130.000000000 108.000000000 2.000000000 0.516000000 16.500000000 43.100000000 1.870000000 3.220000000 1.000000000 388.000000000 0
3.980000000 72.833743743 0.252000000 82.043001333 1.000000000 12400.000000000 130.000000000 108.000000000 2.000000000 0.516000000 16.500000000 43.100000000 1.870000000 3.220000000 1.000000000 388.000000000 5
3.980000000 85.340874087 0.160024926 82.510796366 1.000000000 12400.000000000 130.000000000 108.000000000 2.000000000 0.516000000 16.500000000 43.100000000 1.870000000 3.220000000 1.000000000 388.000000000 5
3.980000000 122.308563332 0.252000000 84.688528954 1.000000000 12400.000000000 130.000000000 108.000000000 2.000000000 0.516000000 16.500000000 43.100000000 1.870000000 3.220000000 1.000000000 388.000000000 2
3.980000000 93.352037410 0.145806755 81.022181944 1.000000000 12400.000000000 130.000000000 108.000000000 2.000000000 0.516000000 16.500000000 43.100000000 1.870000000 3.220000000 1.000000000 388.000000000 5
3.980000000 96.349347647 0.213339521 83.828408696 1.000000000 12400.000000000 130.000000000 108.000000000 2.000000000 0.516000000 16.500000000 43.100000000 1.870000000 3.220000000 1.000000000 388.000000000 2
3.980000000 112.921759642 0.017669757 83.524986668 1.000000000 12400.000000000 130.000000000 108.000000000 2.000000000 0.516000000 16.500000000 43.100000000 1.870000000 3.220000000 1.000000000 388.000000000 3
3.980000000 78.088998203 0.004834388 80.948776338 1.000000000 12400.000000000 130.000000000 108.000000000 2.000000000 0.516000000 16.500000000 43.100000000 1.870000000 3.220000000 1.000000000 388.000000000 5
3.980000000 86.435814176 0.132020141 81.991731761 1.000000000 12400.000000000 130.000000000 108.000000000 2.000000000 0.516000000 16.500000000 43.100000000 1.870000000 3.220000000 1.000000000 388.000000000 5
3.980000000 107.502942865 0.089118100 81.887053449 1.000000000 12400.000000000 130.000000000 108.000000000 2.000000000 0.516000000 16.500000000 43.100000000 1.870000000 3.220000000 1.000000000 388.000000000 0
3.980000000 127.383207350 0.156019358 83.548265032 1.000000000 12400.000000000 130.000000000 108.000000000 2.000000000 0.516000000 16.500000000 43.100000000 1.870000000 3.220000000 1.000000000 388.000000000 0
3.980000000 97.963984786 0.252000000 84.575496245 1.000000000 12400.000000000 130.000000000 108.000000000 2.000000000 0.516000000 16.500000000 43.100000000 1.870000000 3.220000000 1.000000000 388.000000000 2
3.980000000 101.112118602 0.148819137 82.241002397 1.000000000 12400.000000000 130.000000000 108.000000000 2.000000000 0.516000000 16.500000000 43.100000000 1.870000000 3.220000000 1.000000000 388.000000000 0
3.980000000 88.219591004 0.122131757 83.224266767 1.000000000 12400.000000000 130.000000000 108.000000000 2.000000000 0.516000000 16.500000000 43.100000000 1.870000000 3.220000000 1.000000000 388.000000000 2
3.980000000 97.522463243 0.102076338 80.651164256 1.000000000 12400.000000000 130.000000000 108.000000000 2.000000000 0.516000000 16.500000000 43.100000000 1.870000000 3.220000000 1.000000000 388.000000000 0
3.980000000 76.913930785 0.181068774 83.625529156 1.000000000 12400.000000000 130.000000000 108.000000000 2.000000000 0.516000000 16.500000000 43.100000000 1.870000000 3.220000000 1.000000000 388.000000000 5
3.980000000 72.566758461 0.079442985 81.622354933 1.000000000 12400.000000000 130.000000000 108.000000000 2.000000000 0.516000000 16.500000000 43.100000000 1.870000000 3.220000000 1.000000000 388.000000000 5
3.980000000 130.676675362 0.252000000 81.534516038 1.000000000 12400.000000000 130.000000000 108.000000000 2.000000000 0.516000000 16.500000000 43.100000000 1.870000000 3.220000000 1.000000000 388.000000000 5
3.980000000 74.928504458 0.197659107 80.978049582 1.000000000 12400.000000000 130.000000000 108.000000000 2.000000000 0.516000000 16.500000000 43.100000000 1.870000000 3.220000000 1.000000000 388.000000000 5
3.980000000 92.253622803 0.145430841 82.961994661 1.000000000 12400.000000000 130.000000000 108.000000000 2.000000000 0.516000000 16.500000000 43.100000000 1.870000000 3.220000000 1.000000000 388.000000000 2
3.980000000 83.202564133 0.001399821 84.697876151 1.000000000 12400.000000000 130.000000000 108.000000000 2.000000000 0.516000000 16.500000000 43.100000000 1.870000000 3.220000000 1.000000000 388.000000000 5
3.980000000 100.936451466 0.045410133 81.629436479 1.000000000 12400.000000000 130.000000000 108.000000000 2.000000000 0.516000000 16.500000000 43.100000000 1.870000000 3.220000000 1.000000000 388.000000000 6
3.980000000 69.208396903 0.039713373 84.062479871 1.000000000 12400.000000000 130.000000000 108.000000000 2.000000000 0.516000000 16.500000000 43.100000000 1.870000000 3.220000000 1.000000000 388.000000000 5
3.980000000 81.310612823 0.133747845 84.367577448 1.000000000 12400.000000000 130.000000000 108.000000000 2.000000000 0.516000000 16.500000000 43.100000000 1.870000000 3.220000000 1.000000000 388.000000000 5
3.980000000 80.431211804 0.141540897 83.258060701 1.000000000 12400.000000000 130.000000000 108.000000000 2.000000000 0.516000000 16.500000000 43.100000000 1.870000000 3.220000000 1.000000000 388.000000000 5
3.980000000 106.677926543 0.157441568 81.242246856 1.000000000 12400.000000000 130.000000000 108.000000000 2.000000000 0.516000000 16.500000000 43.100000000 1.870000000 3.220000000 1.000000000 388.000000000 0
3.980000000 127.642979022 0.252000000 82.749070046 1.000000000 12400.000000000 130.000000000 108.000000000 2.000000000 0.516000000 16.500000000 43.100000000 1.870000000 3.220000000 1.000000000 388.000000000 2
3.980000000 129.491659554 0.079447106 84.343626467 1.000000000 12400.000000000 130.000000000 108.000000000 2.000000000 0.516000000 16.500000000 43.100000000 1.870000000 3.220000000 1.000000000 388.000000000 0
3.980000000 129.397242488 0.095671648 80.559082150 1.000000000 12400.000000000 130.000000000 108.000000000 2.000000000 0.516000000 16.500000000 43.100000000 1.870000000 3.220000000 1.000000000 388.000000000 0
3.980000000 99.524949327 0.252000000 83.697392666 1.000000000 12400.000000000 130.000000000 108.000000000 2.000000000 0.516000000 16.500000000 43.100000000 1.870000000 3.220000000 1.000000000 388.000000000 5
3.980000000 102.965663029 0.093186673 82.801816275 1.000000000 12400.000000000 130.000000000 108.000000000 2.000000000 0.516000000 16.500000000 43.100000000 1.870000000 3.220000000 1.000000000 388.000000000 0
3.980000000 82.907895800 0.252000000 83.597808784 1.000000000 12400.000000000 130.000000000 108.000000000 2.000000000 0.516000000 16.500000000 43.100000000 1.870000000 3.220000000 1.000000000 388.000000000 5
3.980000000 440.000000000 0.010513927 84.700000000 1.000000000 12400.000000000 130.000000000 108.000000000 2.000000000 0.516000000 16.500000000 43.100000000 1.870000000 3.220000000 1.000000000 388.000000000 3
3.980000000 124.220630258 0.238727761 83.537810862 1.000000000 12400.000000000 130.000000000 108.000000000 2.000000000 0.516000000 16.500000000 43.100000000 1.870000000 3.220000000 1.000000000 388.000000000 2
3.980000000 123.848516862 0.023022011 83.102944645 1.000000000 12400.000000000 130.000000000 108.000000000 2.000000000 0.516000000 16.500000000 43.100000000 1.870000000 3.220000000 1.000000000 388.000000000 3
3.980000000 123.118817333 0.037630358 81.459648802 1.000000000 12400.000000000 130.000000000 108.000000000 2.000000000 0.516000000 16.500000000 43.100000000 1.870000000 3.220000000 1.000000000 388.000000000 6
3.980000000 67.503127838 0.252000000 82.072660746 1.000000000 12400.000000000 130.000000000 108.000000000 2.000000000 0.516000000 16.500000000 43.100000000 1.870000000 3.220000000 1.000000000 388.000000000 5
3.980000000 123.673622688 0.252000000 83.908010657 1.000000000 12400.000000000 130.000000000 108.000000000 2.000000000 0.516000000 16.500000000 43.100000000 1.870000000 3.220000000 1.000000000 388.000000000 2
3.980000000 440.000000000 0.140787946 84.700000000 1.000000000 12400.000000000 130.000000000 108.000000000 2.000000000 0.516000000 16.500000000 43.100000000 1.870000000 3.220000000 1.000000000 388.000000000 0
3.980000000 95.303334994 0.252000000 82.105448798 1.000000000 12400.000000000 130.000000000 108.000000000 2.000000000 0.516000000 16.500000000 43.100000000 1.870000000 3.220000000 1.000000000 388.000000000 5
3.980000000 106.150649308 0.120073766 82.492686849 1.000000000 12400.000000000 130.000000000 108.000000000 2.000000000 0.516000000 16.500000000 43.100000000 1.870000000 3.220000000 1.000000000 388.000000000 0
3.980000000 72.847510073 0.100998585 83.862117869 1.000000000 12400.000000000 130.000000000 108.000000000 2.000000000 0.516000000 16.500000000 43.100000000 1.870000000 3.220000000 1.000000000 388.000000000 5
3.980000000 67.841493857 0.125462422 81.222975811 1.000000000 12400.000000000 130.000000000 108.000000000 2.000000000 0.516000000 16.500000000 43.100000000 1.870000000 3.220000000 1.000000000 388.000000000 5
3.980000000 120.303207570 0.103225742 82.330875473 1.000000000 12400.000000000 130.000000000 108.000000000 2.000000000 0.516000000 16.500000000 43.100000000 1.870000000 3.220000000 1.000000000 388.000000000 0
3.980000000 440.000000000 0.119434226 84.700000000 1.000000000 12400.000000000 130.000000000 108.000000000 2.000000000 0.516000000 16.500000000 43.100000000 1.870000000 3.220000000 1.000000000 388.000000000 0
3.980000000 89.122492685 0.252000000 80.741118547 1.000000000 12400.000000000 130.000000000 108.000000000 2.000000000 0.516000000 16.500000000 43.100000000 1.870000000 3.220000000 1.000000000 388.000000000 5
3.980000000 121.632014840 0.191428062 84.511611896 1.000000000 12400.000000000 130.000000000 108.000000000 2.000000000 0.516000000 16.500000000 43.100000000 1.870000000 3.220000000 1.000000000 388.000000000 6
3.980000000 440.000000000 0.233473290 84.700000000 1.000000000 12400.000000000 130.000000000 108.000000000 2.000000000 0.516000000 16.500000000 43.100000000 1.870000000 3.220000000 1.000000000 388.000000000 0
3.980000000 110.160420112 0.252000000 81.386919288 1.000000000 12400.000000000 130.000000000 108.000000000 2.000000000 0.516000000 16.500000000 43.100000000 1.870000000 3.220000000 1.000000000 388.000000000 5
3.980000000 108.354110095 0.117073968 82.243853768 1.000000000 12400.000000000 130.000000000 108.000000000 2.000000000 0.516000000 16.500000000 43.100000000 1.870000000 3.220000000 1.000000000 388.000000000 0
3.980000000 87.124732777 0.003875286 82.095794340 1.000000000 12400.000000000 130.000000000 108.000000000 2.000000000 0.516000000 16.500000000 43.100000000 1.870000000 3.220000000 1.000000000 388.000000000 2
3.980000000 81.628129752 0.017099070 80.646442302 1.000000000 12400.000000000 130.000000000 108.000000000 2.000000000 0.516000000 16.500000000 43.100000000 1.870000000 3.220000000 1.000000000 388.000000000 5
3.980000000 440.000000000 0.028130895 84.700000000 1.000000000 12400.000000000 130.000000000 108.000000000 2.000000000 0.516000000 16.500000000 43.100000000 1.870000000 3.220000000 1.000000000 388.000000000 3
3.980000000 112.113542299 0.008498344 82.546727883 1.000000000 12400.000000000 130.000000000 108.000000000 2.000000000 0.516000000 16.500000000 43.100000000 1.870000000 3.220000000 1.000000000 388.000000000 3
3.980000000 125.414629489 0.123625843 81.171121213 1.000000000 12400.000000000 130.000000000 108.000000000 2.000000000 0.516000000 16.500000000 43.100000000 1.870000000 3.220000000 1.000000000 388.000000000 0
3.980000000 93.053795020 0.252000000 84.129727461 1.000000000 12400.000000000 130.000000000 108.000000000 2.000000000 0.516000000 16.500000000 43.100000000 1.870000000 3.220000000 1.000000000 388.000000000 5
3.980000000 100.661398530 0.222206248 80.581661341 1.000000000 12400.000000000 130.000000000 108.000000000 2.000000000 0.516000000 16.500000000 43.100000000 1.870000000 3.220000000 1.000000000 388.000000000 5
3.980000000 115.368878484 0.207799966 83.483997819 1.000000000 12400.000000000 130.000000000 108.000000000 2.000000000 0.516000000 16.500000000 43.100000000 1.870000000 3.220000000 1.000000000 388.000000000 6
3.980000000 83.557904507 0.241522729 81.011493394 1.000000000 12400.000000000 130.000000000 108.000000000 2.000000000 0.516000000 16.500000000 43.100000000 1.870000000 3.220000000 1.000000000 388.000000000 5
3.980000000 131.851280352 0.102616117 82.633716337 1.000000000 12400.000000000 130.000000000 108.000000000 2.000000000 0.516000000 16.500000000 43.100000000 1.870000000 3.220000000 1.000000000 388.000000000 0
3.980000000 127.262511656 0.203913708 84.264058563 1.000000000 12400.000000000 130.000000000 108.000000000 2.000000000 0.516000000 16.500000000 43.100000000 1.870000000 3.220000000 1.000000000 388.000000000 6
3.980000000 114.851623619 0.232293957 81.177315340 1.000000000 12400.000000000 130.000000000 108.000000000 2.000000000 0.516000000 16.500000000 43.100000000 1.870000000 3.220000000 1.000000000 388.000000000 5
3.980000000 117.059195784 0.210371522 82.058156211 1.000000000 12400.000000000 130.000000000 108.000000000 2.000000000 0.516000000 16.500000000 43.100000000 1.870000000 3.220000000 1.000000000 388.000000000 6
3.980000000 115.750710990 0.252000000 82.681817662 1.000000000 12400.000000000 130.000000000 108.000000000 2.000000000 0.516000000 16.500000000 43.100000000 1.870000000 3.220000000 1.000000000 388.000000000 2
3.980000000 104.291175004 0.002102529 82.272915506 1.000000000 12400.000000000 130.000000000 108.000000000 2.000000000 0.516000000 16.500000000 43.100000000 1.870000000 3.220000000 1.000000000 388.000000000 2
3.980000000 119.819045316 0.007456832 82.084893468 1.000000000 12400.000000000 130.000000000 108.000000000 2.000000000 0.516000000 16.500000000 43.100000000 1.870000000 3.220000000 1.000000000 388.000000000 3
3.980000000 116.548254322 0.198592828 82.937923007 1.000000000 12400.000000000 130.000000000 108.000000000 2.000000000 0.516000000 16.500000000 43.100000000 1.870000000 3.220000000 1.000000000 388.000000000 6
3.980000000 91.035332452 0.225466458 83.932119092 1.000000000 12400.000000000 130.000000000 108.000000000 2.000000000 0.516000000 16.500000000 43.100000000 1.870000000 3.220000000 1.000000000 388.000000000 5
3.980000000 84.388612843 0.054897962 83.324393909 1.000000000 12400.000000000 130.000000000 108.000000000 2.000000000 0.516000000 16.500000000 43.100000000 1.870000000 3.220000000 1.000000000 388.000000000 5
3.980000000 109.578879387 0.015966294 83.521054262 1.000000000 12400.000000000 130.000000000 108.000000000 2.000000000 0.516000000 16.500000000 43.100000000 1.870000000 3.220000000 1.000000000 388.000000000 3
3.980000000 93.049334923 0.226829471 80.869770580 1.000000000 12400.000000000 130.000000000 108.000000000 2.000000000 0.516000000 16.500000000 43.100000000 1.870000000 3.220000000 1.000000000 388.000000000 5
3.980000000 101.460165953 0.198003807 84.013292540 1.000000000 12400.000000000 130.000000000 108.000000000 2.000000000 0.516000000 16.500000000 43.100000000 1.870000000 3.220000000 1.000000000 388.000000000 2
3.980000000 129.953341392 0.104400872 82.630009081 1.000000000 12400.000000000 130.000000000 108.000000000 2.000000000 0.516000000 16.500000000 43.100000000 1.870000000 3.220000000 1.000000000 388.000000000 0
3.980000000 76.113956100 0.227866067 81.643633774 1.000000000 12400.000000000 130.000000000 108.000000000 2.000000000 0.516000000 16.500000000 43.100000000 1.870000000 3.220000000 1.000000000 388.000000000 5
3.980000000 103.700141789 0.252000000 80.726520566 1.000000000 12400.000000000 130.000000000 108.000000000 2.000000000 0.516000000 16.500000000 43.100000000 1.870000000 3.220000000 1.000000000 388.000000000 5
3.980000000 70.991501335 0.061670691 81.591424974 1.000000000 12400.000000000 130.000000000 108.000000000 2.000000000 0.516000000 16.500000000 43.100000000 1.870000000 3.220000000 1.000000000 388.000000000 5
3.980000000 86.335890445 0.252000000 83.662631201 1.000000000 12400.000000000 130.000000000 108.000000000 2.000000000 0.516000000 16.500000000 43.100000000 1.870000000 3.220000000 1.000000000 388.000000000 5
3.980000000 116.840445866 0.017362110 82.573546079 1.000000000 12400.000000000 130.000000000 108.000000000 2.000000000 0.516000000 16.500000000 43.100000000 1.870000000 3.220000000 1.000000000 388.000000000 3
3.980000000 90.310694093 0.015691541 83.826753232 1.000000000 12400.000000000 130.000000000 108.000000000 2.000000000 0.516000000 16.500000000 43.100000000 1.870000000 3.220000000 1.000000000 388.000000000 3
3.980000000 130.392913189 0.252000000 84.486852992 1.000000000 12400.000000000 130.000000000 108.000000000 2.000000000 0.516000000 16.500000000 43.100000000 1.870000000 3.220000000 1.000000000 388.000000000 2
3.980000000 115.046683716 0.045962619 82.379906619 1.000000000 12400.000000000 130.000000000 108.000000000 2.000000000 0.516000000 16.500000000 43.100000000 1.870000000 3.220000000 1.000000000 388.000000000 0
3.980000000 86.502914299 0.252000000 80.892435170 1.000000000 12400.000000000 130.000000000 108.000000000 2.000000000 0.516000000 16.500000000 43.100000000 1.870000000 3.220000000 1.000000000 388.000000000 5
3.980000000 92.168887716 0.252000000 81.934857892 1.000000000 12400.000000000 130.000000000 108.000000000 2.000000000 0.516000000 16.500000000 43.100000000 1.870000000 3.220000000 1.000000000 388.000000000 5
3.980000000 93.667382688 0.252000000 82.456806860 1.000000000 12400.000000000 130.000000000 108.000000000 2.000000000 0.516000000 16.500000000 43.100000000 1.870000000 3.220000000 1.000000000 388.000000000 5
3.980000000 74.445394280 0.092716675 82.933382597 1.000000000 12400.000000000 130.000000000 108.000000000 2.000000000 0.516000000 16.500000000 43.100000000 1.870000000 3.220000000 1.000000000 388.000000000 5
3.980000000 102.634803144 0.252000000 84.582959493 1.000000000 12400.000000000 130.000000000 108.000000000 2.000000000 0.516000000 16.500000000 43.100000000 1.870000000 3.220000000 1.000000000 388.000000000 2
3.980000000 440.000000000 0.034373999 84.700000000 1.000000000 12400.000000000 130.000000000 108.000000000 2.000000000 0.516000000 16.500000000 43.100000000 1.870000000 3.220000000 1.000000000 388.000000000 6
3.980000000 112.132409218 0.014633094 84.285132125 1.000000000 12400.000000000 130.000000000 108.000000000 2.000000000 0.516000000 16.500000000 43.100000000 1.870000000 3.220000000 1.000000000 388.000000000 3
3.980000000 100.572923982 0.252000000 82.542663894 1.000000000 12400.000000000 130.000000000 108.000000000 2.000000000 0.516000000 16.500000000 43.100000000 1.870000000 3.220000000 1.000000000 388.000000000 5
3.980000000 128.018649695 0.252000000 81.802774714 1.000000000 12400.000000000 130.000000000 108.000000000 2.000000000 0.516000000 16.500000000 43.100000000 1.870000000 3.220000000 1.000000000 388.000000000 2
3.980000000 440.000000000 0.150193802 84.700000000 1.000000000 12400.000000000 130.000000000 108.000000000 2.000000000 0.516000000 16.500000000 43.100000000 1.870000000 3.220000000 1.000000000 388.000000000 0
3.980000000 120.312803427 0.222313412 82.924654894 1.000000000 12400.000000000 130.000000000 108.000000000 2.000000000 0.516000000 16.500000000 43.100000000 1.870000000 3.220000000 1.000000000 388.000000000 2
3.980000000 112.199131128 0.166907549 81.781333677 1.000000000 12400.000000000 130.000000000 108.000000000 2.000000000 0.516000000 16.500000000 43.100000000 1.870000000 3.220000000 1.000000000 388.000000000 0
3.980000000 440.000000000 0.198191431 84.700000000 1.000000000 12400.000000000 130.000000000 108.000000000 2.000000000 0.516000000 16.500000000 43.100000000 1.870000000 3.220000000 1.000000000 388.000000000 0
3.980000000 97.898663210 0.085890474 81.978283012 1.000000000 12400.000000000 130.000000000 108.000000000 2.000000000 0.516000000 16.500000000 43.100000000 1.870000000 3.220000000 1.000000000 388.000000000 0
3.980000000 440.000000000 0.147997660 84.700000000 1.000000000 12400.000000000 130.000000000 108.000000000 2.000000000 0.516000000 16.500000000 43.100000000 1.870000000 3.220000000 1.000000000 388.000000000 0
3.980000000 73.614492788 0.008630484 82.280864633 1.000000000 12400.000000000 130.000000000 108.000000000 2.000000000 0.516000000 16.500000000 43.100000000 1.870000000 3.220000000 1.000000000 388.000000000 5
3.980000000 117.881809039 0.001372948 81.195702570 1.000000000 12400.000000000 130.000000000 108.000000000 2.000000000 0.516000000 16.500000000 43.100000000 1.870000000 3.220000000 1.000000000 388.000000000 2
3.980000000 66.669950300 0.116091745 82.644224885 1.000000000 12400.000000000 130.000000000 108.000000000 2.000000000 0.516000000 16.500000000 43.100000000 1.870000000 3.220000000 1.000000000 388.000000000 5
3.980000000 90.515446380 0.060995415 80.488748705 1.000000000 12400.000000000 130.000000000 108.000000000 2.000000000 0.516000000 16.500000000 43.100000000 1.870000000 3.220000000 1.000000000 388.000000000 6
3.980000000 86.135568734 0.252000000 81.401884324 1.000000000 12400.000000000 130.000000000 108.000000000 2.000000000 0.516000000 16.500000000 43.100000000 1.870000000 3.220000000 1.000000000 388.000000000 5
3.980000000 73.601200837 0.168609033 83.493502083 1.000000000 12400.000000000 130.000000000 108.000000000 2.000000000 0.516000000 16.500000000 43.100000000 1.870000000 3.220000000 1.000000000 388.000000000 5
3.980000000 114.057271476 0.042497211 83.718462253 1.000000000 12400.000000000 130.000000000 108.000000000 2.000000000 0.516000000 16.500000000 43.100000000 1.870000000 3.220000000 1.000000000 388.000000000 6
3.980000000 110.477089037 0.048446664 82.471882923 1.000000000 12400.000000000 130.000000000 108.000000000 2.000000000 0.516000000 16.500000000 43.100000000 1.870000000 3.220000000 1.000000000 388.000000000 0
3.980000000 130.494289307 0.080026688 81.135917971 1.000000000 12400.000000000 130.000000000 108.000000000 2.000000000 0.516000000 16.500000000 43.100000000 1.870000000 3.220000000 1.000000000 388.000000000 0
3.980000000 67.143106081 0.231886980 82.380351716 1.000000000 12400.000000000 130.000000000 108.000000000 2.000000000 0.516000000 16.500000000 43.100000000 1.870000000 3.220000000 1.000000000 388.000000000 5
3.980000000 84.355851612 0.226549066 84.209017318 1.000000000 12400.000000000 130.000000000 108.000000000 2.000000000 0.516000000 16.500000000 43.100000000 1.870000000 3.220000000 1.000000000 388.000000000 5
3.980000000 89.469796999 0.157839049 84.557593308 1.000000000 12400.000000000 130.000000000 108.000000000 2.000000000 0.516000000 16.500000000 43.100000000 1.870000000 3.220000000 1.000000000 388.000000000 2
3.980000000 130.811190833 0.134449712 82.433906594 1.000000000 12400.000000000 130.000000000 108.000000000 2.000000000 0.516000000 16.500000000 43.100000000 1.870000000 3.220000000 1.000000000 388.000000000 0
3.980000000 113.048707995 0.182292098 82.098557245 1.000000000 12400.000000000 130.000000000 108.000000000 2.000000000 0.516000000 16.500000000 43.100000000 1.870000000 3.220000000 1.000000000 388.000000000 0
3.980000000 128.925751925 0.035470722 84.536492604 1.000000000 12400.000000000 130.000000000 108.000000000 2.000000000 0.516000000 16.500000000 43.100000000 1.870000000 3.220000000 1.000000000 388.000000000 6
3.980000000 78.894582858 0.003812790 82.372973731 1.000000000 12400.000000000 130.000000000 108.000000000 2.000000000 0.516000000 16.500000000 43.100000000 1.870000000 3.220000000 1.000000000 388.000000000 5
3.980000000 131.857852851 0.252000000 83.715297215 1.000000000 12400.000000000 130.000000000 108.000000000 2.000000000 0.516000000 16.500000000 43.100000000 1.870000000 3.220000000 1.000000000 388.000000000 2
3.980000000 124.559001447 0.026723866 83.651007030 1.000000000 12400.000000000 130.000000000 108.000000000 2.000000000 0.516000000 16.500000000 43.100000000 1.870000000 3.220000000 1.000000000 388.000000000 3
3.980000000 128.305241274 0.252000000 83.094687788 1.000000000 12400.000000000 130.000000000 108.000000000 2.000000000 0.516000000 16.500000000 43.100000000 1.870000000 3.220000000 1.000000000 388.000000000 2
3.980000000 76.437187645 0.006262880 81.259529822 1.000000000 12400.000000000 130.000000000 108.000000000 2.000000000 0.516000000 16.500000000 43.100000000 1.870000000 3.220000000 1.000000000 388.000000000 5
3.980000000 111.070290195 0.083887785 82.226725794 1.000000000 12400.000000000 130.000000000 108.000000000 2.000000000 0.516000000 16.500000000 43.100000000 1.870000000 3.220000000 1.000000000 388.000000000 0
3.980000000 126.255879695 0.221889300 82.346790755 1.000000000 12400.000000000 130.000000000 108.000000000 2.000000000 0.516000000 16.500000000 43.100000000 1.870000000 3.220000000 1.000000000 388.000000000 6
3.980000000 89.968287546 0.071927380 82.448209715 1.000000000 12400.000000000 130.000000000 108.000000000 2.000000000 0.516000000 16.500000000 43.100000000 1.870000000 3.220000000 1.000000000 388.000000000 6
3.980000000 67.366001343 0.227993655 81.991029399 1.000000000 12400.000000000 130.000000000 108.000000000 2.000000000 0.516000000 16.500000000 43.100000000 1.870000000 3.220000000 1.000000000 388.000000000 5
3.980000000 100.980040776 0.023173658 80.780728534 1.000000000 12400.000000000 130.000000000 108.000000000 2.000000000 0.516000000 16.500000000 43.100000000 1.870000000 3.220000000 1.000000000 388.000000000 3
3.980000000 129.873174050 0.034877227 81.352648107 1.000000000 12400.000000000 130.000000000 108.000000000 2.000000000 0.516000000 16.500000000 43.100000000 1.870000000 3.220000000 1.000000000 388.000000000 6
3.980000000 83.604532549 0.034750563 84.509478444 1.000000000 12400.000000000 130.000000000 108.000000000 2.000000000 0.516000000 16.500000000 43.100000000 1.870000000 3.220000000 1.000000000 388.000000000 5
3.980000000 121.375476627 0.009789126 80.584956203 1.000000000 12400.000000000 130.000000000 108.000000000 2.000000000 0.516000000 16.500000000 43.100000000 1.870000000 3.220000000 1.000000000 388.000000000 3
3.980000000 129.119227461 0.252000000 82.979803171 1.000000000 12400.000000000 130.000000000 108.000000000 2.000000000 0.516000000 16.500000000 43.100000000 1.870000000 3.220000000 1.000000000 388.000000000 2
3.980000000 122.502518188 0.185907411 82.686546861 1.000000000 12400.000000000 130.000000000 108.000000000 2.000000000 0.516000000 16.500000000 43.100000000 1.870000000 3.220000000 1.000000000 388.000000000 0
3.980000000 68.069239431 0.206529285 81.512927734 1.000000000 12400.000000000 130.000000000 108.000000000 2.000000000 0.516000000 16.500000000 43.100000000 1.870000000 3.220000000 1.000000000 388.000000000 5
3.980000000 108.454389326 0.051420539 83.730667425 1.000000000 12400.000000000 130.000000000 108.000000000 2.000000000 0.516000000 16.500000000 43.100000000 1.870000000 3.220000000 1.000000000 388.000000000 0
3.980000000 82.555384155 0.248738127 84.646355834 1.000000000 12400.000000000 130.000000000 108.000000000 2.000000000 0.516000000 16.500000000 43.100000000 1.870000000 3.220000000 1.000000000 388.000000000 5
3.980000000 112.735666842 0.181928395 81.825605147 1.000000000 12400.000000000 130.000000000 108.000000000 2.000000000 0.516000000 16.500000000 43.100000000 1.870000000 3.220000000 1.000000000 388.000000000 0
3.980000000 101.677936142 0.251125554 82.946553831 1.000000000 12400.000000000 130.000000000 108.000000000 2.000000000 0.516000000 16.500000000 43.100000000 1.870000000 3.220000000 1.000000000 388.000000000 5
3.980000000 84.304662423 0.252000000 80.475668244 1.000000000 12400.000000000 130.000000000 108.000000000 2.000000000 0.516000000 16.500000000 43.100000000 1.870000000 3.220000000 1.000000000 388.000000000 5
3.980000000 96.195876285 0.252000000 82.598567006 1.000000000 12400.000000000 130.000000000 108.000000000 2.000000000 0.516000000 16.500000000 43.100000000 1.870000000 3.220000000 1.000000000 388.000000000 5
3.980000000 71.545702679 0.067794440 84.596512120 1.000000000 12400.000000000 130.000000000 108.000000000 2.000000000 0.516000000 16.500000000 43.100000000 1.870000000 3.220000000 1.000000000 388.000000000 5
3.980000000 113.154295961 0.018354456 81.984045878 1.000000000 12400.000000000 130.000000000 108.000000000 2.000000000 0.516000000 16.500000000 43.100000000 1.870000000 3.220000000 1.000000000 388.000000000 3
3.980000000 127.030722922 0.246929163 84.051841132 1.000000000 12400.000000000 130.000000000 108.000000000 2.000000000 0.516000000 16.500000000 43.100000000 1.870000000 3.220000000 1.000000000 388.000000000 2
3.980000000 107.172617127 0.063838957 83.683631196 1.000000000 12400.000000000 130.000000000 108.000000000 2.000000000 0.516000000 16.500000000 43.100000000 1.870000000 3.220000000 1.000000000 388.000000000 0
3.980000000 81.191671854 0.246660784 80.618747084 1.000000000 12400.000000000 130.000000000 108.000000000 2.000000000 0.516000000 16.500000000 43.100000000 1.870000000 3.220000000 1.000000000 388.000000000 5
3.980000000 109.300639492 0.156019658 82.024964868 1.000000000 12400.000000000 130.000000000 108.000000000 2.000000000 0.516000000 16.500000000 43.100000000 1.870000000 3.220000000 1.000000000 388.000000000 0
3.980000000 440.000000000 0.207664174 84.700000000 1.000000000 12400.000000000 130.000000000 108.000000000 2.000000000 0.516000000 16.500000000 43.100000000 1.870000000 3.220000000 1.000000000 388.000000000 0
3.980000000 115.983432572 0.203482206 83.527714845 1.000000000 12400.000000000 130.000000000 108.000000000 2.000000000 0.516000000 16.500000000 43.100000000 1.870000000 3.220000000 1.000000000 388.000000000 6
3.980000000 108.935427000 0.020135751 81.572926800 1.000000000 12400.000000000 130.000000000 108.000000000 2.000000000 0.516000000 16.500000000 43.100000000 1.870000000 3.220000000 1.000000000 388.000000000 3
3.980000000 92.493444580 0.171668146 81.911120240 1.000000000 12400.000000000 130.000000000 108.000000000 2.000000000 0.516000000 16.500000000 43.100000000 1.870000000 3.220000000 1.000000000 388.000000000 5
3.980000000 86.065360684 0.079892143 81.727288929 1.000000000 12400.000000000 130.000000000 108.000000000 2.000000000 0.516000000 16.500000000 43.100000000 1.870000000 3.220000000 1.000000000 388.000000000 2
3.980000000 80.631034397 0.135432573 82.107864566 1.000000000 12400.000000000 130.000000000 108.000000000 2.000000000 0.516000000 16.500000000 43.100000000 1.870000000 3.220000000 1.000000000 388.000000000 5
3.980000000 105.015780973 0.252000000 81.390839741 1.000000000 12400.000000000 130.000000000 108.000000000 2.000000000 0.516000000 16.500000000 43.100000000 1.870000000 3.220000000 1.000000000 388.000000000 5
3.980000000 78.691236537 0.012639710 81.618332125 1.000000000 12400.000000000 130.000000000 108.000000000 2.000000000 0.516000000 16.500000000 43.100000000 1.870000000 3.220000000 1.000000000 388.000000000 5
3.980000000 93.820174931 0.250491044 83.599413764 1.000000000 12400.000000000 130.000000000 108.000000000 2.000000000 0.516000000 16.500000000 43.100000000 1.870000000 3.220000000 1.000000000 388.000000000 5
3.980000000 71.449928061 0.211171815 80.532130501 1.000000000 12400.000000000 130.000000000 108.000000000 2.000000000 0.516000000 16.500000000 43.100000000 1.870000000 3.220000000 1.000000000 388.000000000 5
3.980000000 90.886520502 0.064947815 83.423642822 1.000000000 12400.000000000 130.000000000 108.000000000 2.000000000 0.516000000 16.500000000 43.100000000 1.870000000 3.220000000 1.000000000 388.000000000 6
3.980000000 106.018110005 0.051342779 83.061117002 1.000000000 12400.000000000 130.000000000 108.000000000 2.000000000 0.516000000 16.500000000 43.100000000 1.870000000 3.220000000 1.000000000 388.000000000 0
3.980000000 126.533028845 0.229922316 83.507645638 1.000000000 12400.000000000 130.000000000 108.000000000 2.000000000 0.516000000 16.500000000 43.100000000 1.870000000 3.220000000 1.000000000 388.000000000 6
3.980000000 128.221849066 0.252000000 83.552554350 1.000000000 12400.000000000 130.000000000 108.000000000 2.000000000 0.516000000 16.500000000 43.100000000 1.870000000 3.220000000 1.000000000 388.000000000 2
3.980000000 67.113145652 0.035675856 82.551397458 1.000000000 12400.000000000 130.000000000 108.000000000 2.000000000 0.516000000 16.500000000 43.100000000 1.870000000 3.220000000 1.000000000 388.000000000 5
3.980000000 89.452543564 0.182825850 83.021849192 1.000000000 12400.000000000 130.000000000 108.000000000 2.000000000 0.516000000 16.500000000 43.100000000 1.870000000 3.220000000 1.000000000 388.000000000 5
3.980000000 125.052058288 0.003563369 81.954124486 1.000000000 12400.000000000 130.000000000 108.000000000 2.000000000 0.516000000 16.500000000 43.100000000 1.870000000 3.220000000 1.000000000 388.000000000 2
3.980000000 93.673812768 0.017093189 80.820502989 1.000000000 12400.000000000 130.000000000 108.000000000 2.000000000 0.516000000 16.500000000 43.100000000 1.870000000 3.220000000 1.000000000 388.000000000 3
3.980000000 67.279448959 0.083993682 84.560298707 1.000000000 12400.000000000 130.000000000 108.000000000 2.000000000 0.516000000 16.500000000 43.100000000 1.870000000 3.220000000 1.000000000 388.000000000 5
3.980000000 73.434905755 0.252000000 80.797678023 1.000000000 12400.000000000 130.000000000 108.000000000 2.000000000 0.516000000 16.500000000 43.100000000 1.870000000 3.220000000 1.000000000 388.000000000 5
3.980000000 440.000000000 0.150345686 84.700000000 1.000000000 12400.000000000 130.000000000 108.000000000 2.000000000 0.516000000 16.500000000 43.100000000 1.870000000 3.220000000 1.000000000 388.000000000 0
3.980000000 99.912951554 0.149547633 81.713980314 1.000000000 12400.000000000 130.000000000 108.000000000 2.000000000 0.516000000 16.500000000 43.100000000 1.870000000 3.220000000 1.000000000 388.000000000 0
3.980000000 89.795647064 0.252000000 82.950837559 1.000000000 12400.000000000 130.000000000 108.000000000 2.000000000 0.516000000 16.500000000 43.100000000 1.870000000 3.220000000 1.000000000 388.000000000 5
3.980000000 123.839280379 0.230703363 82.982884873 1.000000000 12400.000000000 130.000000000 108.000000000 2.000000000 0.516000000 16.500000000 43.100000000 1.870000000 3.220000000 1.000000000 388.000000000 2
3.980000000 90.021555828 0.028447756 83.405656768 1.000000000 12400.000000000 130.000000000 108.000000000 2.000000000 0.516000000 16.500000000 43.100000000 1.870000000 3.220000000 1.000000000 388.000000000 3
3.980000000 123.205385674 0.222428369 81.110759437 1.000000000 12400.000000000 130.000000000 108.000000000 2.000000000 0.516000000 16.500000000 43.100000000 1.870000000 3.220000000 1.000000000 388.000000000 6
3.980000000 72.501635657 0.139739778 80.649979004 1.000000000 12400.000000000 130.000000000 108.000000000 2.000000000 0.516000000 16.500000000 43.100000000 1.870000000 3.220000000 1.000000000 388.000000000 5
3.980000000 131.577157975 0.240647140 83.327033985 1.000000000 12400.000000000 130.000000000 108.000000000 2.000000000 0.516000000 16.500000000 43.100000000 1.870000000 3.220000000 1.000000000 388.000000000 2
3.980000000 87.572070812 0.252000000 84.205598960 1.000000000 12400.000000000 130.000000000 108.000000000 2.000000000 0.516000000 16.500000000 43.100000000 1.870000000 3.220000000 1.000000000 388.000000000 5
3.980000000 130.983297349 0.195232584 83.841979877 1.000000000 12400.000000000 130.000000000 108.000000000 2.000000000 0.516000000 16.500000000 43.100000000 1.870000000 3.220000000 1.000000000 388.000000000 0
3.980000000 440.000000000 0.142265253 84.700000000 1.000000000 12400.000000000 130.000000000 108.000000000 2.000000000 0.516000000 16.500000000 43.100000000 1.870000000 3.220000000 1.000000000 388.000000000 0
3.980000000 96.523564335 0.252000000 81.050280768 1.000000000 12400.000000000 130.000000000 108.000000000 2.000000000 0.516000000 16.500000000 43.100000000 1.870000000 3.220000000 1.000000000 388.000000000 5
3.980000000 440.000000000 0.135082167 84.700000000 1.000000000 12400.000000000 130.000000000 108.000000000 2.000000000 0.516000000 16.500000000 43.100000000 1.870000000 3.220000000 1.000000000 388.000000000 0
3.980000000 128.174601546 0.032833371 80.923723487 1.000000000 12400.000000000 130.000000000 108.000000000 2.000000000 0.516000000 16.500000000 43.100000000 1.870000000 3.220000000 1.000000000 388.000000000 3
3.980000000 91.229682406 0.000256052 82.218974418 1.000000000 12400.000000000 130.000000000 108.000000000 2.000000000 0.516000000 16.500000000 43.100000000 1.870000000 3.220000000 1.000000000 388.000000000 2
3.980000000 124.800824655 0.235760924 83.877678678 1.000000000 12400.000000000 130.000000000 108.000000000 2.000000000 0.516000000 16.500000000 43.100000000 1.870000000 3.220000000 1.000000000 388.000000000 2
3.980000000 440.000000000 0.140504523 84.700000000 1.000000000 12400.000000000 130.000000000 108.000000000 2.000000000 0.516000000 16.500000000 43.100000000 1.870000000 3.220000000 1.000000000 388.000000000 0
3.980000000 124.010115846 0.252000000 84.571552307 1.000000000 12400.000000000 130.000000000 108.000000000 2.000000000 0.516000000 16.500000000 43.100000000 1.870000000 3.220000000 1.000000000 388.000000000 2
3.980000000 104.394039419 0.227403367 80.977281086 1.000000000 12400.000000000 130.000000000 108.000000000 2.000000000 0.516000000 16.500000000 43.100000000 1.870000000 3.220000000 1.000000000 388.000000000 5
3.980000000 86.816340951 0.239316515 84.243567367 1.000000000 12400.000000000 130.000000000 108.000000000 2.000000000 0.516000000 16.500000000 43.100000000 1.870000000 3.220000000 1.000000000 388.000000000 5
3.980000000 130.843197071 0.248124382 81.442704722 1.000000000 12400.000000000 130.000000000 108.000000000 2.000000000 0.516000000 16.500000000 43.100000000 1.870000000 3.220000000 1.000000000 388.000000000 6
3.980000000 101.387969838 0.079160761 83.033323322 1.000000000 12400.000000000 130.000000000 108.000000000 2.000000000 0.516000000 16.500000000 43.100000000 1.870000000 3.220000000 1.000000000 388.000000000 0
3.980000000 101.011246526 0.252000000 84.302028929 1.000000000 12400.000000000 130.000000000 108.000000000 2.000000000 0.516000000 16.500000000 43.100000000 1.870000000 3.220000000 1.000000000 388.000000000 2
3.980000000 127.214111552 0.251748420 83.518007594 1.000000000 12400.000000000 130.000000000 108.000000000 2.000000000 0.516000000 16.500000000 43.100000000 1.870000000 3.220000000 1.000000000 388.000000000 2
3.980000000 104.930424389 0.186147229 81.884779297 1.000000000 12400.000000000 130.000000000 108.000000000 2.000000000 0.516000000 16.500000000 43.100000000 1.870000000 3.220000000 1.000000000 388.000000000 6
3.980000000 111.589368444 0.249143731 84.076946720 1.000000000 12400.000000000 130.000000000 108.000000000 2.000000000 0.516000000 16.500000000 43.100000000 1.870000000 3.220000000 1.000000000 388.000000000 2
3.980000000 121.116536608 0.252000000 83.792198822 1.000000000 12400.000000000 130.000000000 108.000000000 2.000000000 0.516000000 16.500000000 43.100000000 1.870000000 3.220000000 1.000000000 388.000000000 2
3.980000000 81.472970660 0.092232356 81.502691637 1.000000000 12400.000000000 130.000000000 108.000000000 2.000000000 0.516000000 16.500000000 43.100000000 1.870000000 3.220000000 1.000000000 388.000000000 5
3.980000000 88.060463209 0.137658092 80.591648318 1.000000000 12400.000000000 130.000000000 108.000000000 2.000000000 0.516000000 16.500000000 43.100000000 1.870000000 3.220000000 1.000000000 388.000000000 5
3.980000000 71.142833042 0.142311060 83.458098481 1.000000000 12400.000000000 130.000000000 108.000000000 2.000000000 0.516000000 16.500000000 43.100000000 1.870000000 3.220000000 1.000000000 388.000000000 5
3.980000000 100.001470304 0.252000000 83.497452617 1.000000000 12400.000000000 130.000000000 108.000000000 2.000000000 0.516000000 16.500000000 43.100000000 1.870000000 3.220000000 1.000000000 388.000000000 5
3.980000000 93.565053040 0.225917567 81.838290027 1.000000000 12400.000000000 130.000000000 108.000000000 2.000000000 0.516000000 16.500000000 43.100000000 1.870000000 3.220000000 1.000000000 388.000000000 5
3.980000000 82.777039464 0.088932750 83.653712667 1.000000000 12400.000000000 130.000000000 108.000000000 2.000000000 0.516000000 16.500000000 43.100000000 1.870000000 3.220000000 1.000000000 388.000000000 5
3.980000000 121.162363767 0.252000000 80.989591791 1.000000000 12400.000000000 130.000000000 108.000000000 2.000000000 0.516000000 16.500000000 43.100000000 1.870000000 3.220000000 1.000000000 388.000000000 5
3.980000000 80.757124765 0.099845292 82.616318227 1.000000000 12400.000000000 130.000000000 108.000000000 2.000000000 0.516000000 16.500000000 43.100000000 1.870000000 3.220000000 1.000000000 388.000000000 5
3.980000000 120.702743063 0.164269799 84.174200998 1.000000000 12400.000000000 130.000000000 108.000000000 2.000000000 0.516000000 16.500000000 43.100000000 1.870000000 3.220000000 1.000000000 388.000000000 0
3.980000000 125.264817864 0.205670020 83.683843407 1.000000000 12400.000000000 130.000000000 108.000000000 2.000000000 0.516000000 16.500000000 43.100000000 1.870000000 3.220000000 1.000000000 388.000000000 6
3.980000000 110.850464379 0.244916536 80.754804871 1.000000000 12400.000000000 130.000000000 108.000000000 2.000000000 0.516000000 16.500000000 43.100000000 1.870000000 3.220000000 1.000000000 388.000000000 5
3.980000000 88.820446147 0.060516273 83.150400810 1.000000000 12400.000000000 130.000000000 108.000000000 2.000000000 0.516000000 16.500000000 43.100000000 1.870000000 3.220000000 1.000000000 388.000000000 6
3.980000000 67.053371151 0.109810599 80.561514412 1.000000000 12400.000000000 130.000000000 108.000000000 2.000000000 0.516000000 16.500000000 43.100000000 1.870000000 3.220000000 1.000000000 388.000000000 5
3.980000000 72.058653327 0.001478354 82.695498245 1.000000000 12400.000000000 130.000000000 108.000000000 2.000000000 0.516000000 16.500000000 43.100000000 1.870000000 3.220000000 1.000000000 388.000000000 5
3.980000000 93.061828015 0.252000000 83.884539610 1.000000000 12400.000000000 130.000000000 108.000000000 2.000000000 0.516000000 16.500000000 43.100000000 1.870000000 3.220000000 1.000000000 388.000000000 5
3.980000000 89.570293294 0.016110068 84.490130543 1.000000000 12400.000000000 130.000000000 108.000000000 2.000000000 0.516000000 16.500000000 43.100000000 1.870000000 3.220000000 1.000000000 388.000000000 6
3.980000000 108.075941643 0.252000000 84.562860181 1.000000000 12400.000000000 130.000000000 108.000000000 2.000000000 0.516000000 16.500000000 43.100000000 1.870000000 3.220000000 1.000000000 388.000000000 2
3.980000000 77.090216879 0.153408982 82.724216582 1.000000000 12400.000000000 130.000000000 108.000000000 2.000000000 0.516000000 16.500000000 43.100000000 1.870000000 3.220000000 1.000000000 388.000000000 5
3.980000000 122.176833398 0.252000000 80.881912940 1.000000000 12400.000000000 130.000000000 108.000000000 2.000000000 0.516000000 16.500000000 43.100000000 1.870000000 3.220000000 1.000000000 388.000000000 5
3.980000000 98.005304566 0.110255725 81.687628881 1.000000000 12400.000000000 130.000000000 108.000000000 2.000000000 0.516000000 16.500000000 43.100000000 1.870000000 3.220000000 1.000000000 388.000000000 0
3.980000000 98.890642914 0.160818007 82.675289675 1.000000000 12400.000000000 130.000000000 108.000000000 2.000000000 0.516000000 16.500000000 43.100000000 1.870000000 3.220000000 1.000000000 388.000000000 6
3.980000000 440.000000000 0.117304365 84.700000000 1.000000000 12400.000000000 130.000000000 108.000000000 2.000000000 0.516000000 16.500000000 43.100000000 1.870000000 3.220000000 1.000000000 388.000000000 0
3.980000000 440.000000000 0.176032218 84.700000000 1.000000000 12400.000000000 130.000000000 108.000000000 2.000000000 0.516000000 16.500000000 43.100000000 1.870000000 3.220000000 1.000000000 388.000000000 0
3.980000000 83.611743490 0.159469772 83.350425687 1.000000000 12400.000000000 130.000000000 108.000000000 2.000000000 0.516000000 16.500000000 43.100000000 1.870000000 3.220000000 1.000000000 388.000000000 5
3.980000000 128.710974280 0.067426500 81.119729577 1.000000000 12400.000000000 130.000000000 108.000000000 2.000000000 0.516000000 16.500000000 43.100000000 1.870000000 3.220000000 1.000000000 388.000000000 0
3.980000000 74.411526633 0.106071378 82.192852588 1.000000000 12400.000000000 130.000000000 108.000000000 2.000000000 0.516000000 16.500000000 43.100000000 1.870000000 3.220000000 1.000000000 388.000000000 5
3.980000000 107.214559054 0.252000000 81.231749244 1.000000000 12400.000000000 130.000000000 108.000000000 2.000000000 0.516000000 16.500000000 43.100000000 1.870000000 3.220000000 1.000000000 388.000000000 5
3.980000000 89.150007420 0.252000000 82.358727171 1.000000000 12400.000000000 130.000000000 108.000000000 2.000000000 0.516000000 16.500000000 43.100000000 1.870000000 3.220000000 1.000000000 388.000000000 5
3.980000000 67.610791462 0.252000000 81.456021085 1.000000000 12400.000000000 130.000000000 108.000000000 2.000000000 0.516000000 16.500000000 43.100000000 1.870000000 3.220000000 1.000000000 388.000000000 5
3.980000000 440.000000000 0.156450488 84.700000000 1.000000000 12400.000000000 130.000000000 108.000000000 2.000000000 0.516000000 16.500000000 43.100000000 1.870000000 3.220000000 1.000000000 388.000000000 0
3.980000000 92.178216194 0.079712344 83.267783367 1.000000000 12400.000000000 130.000000000 108.000000000 2.000000000 0.516000000 16.500000000 43.100000000 1.870000000 3.220000000 1.000000000 388.000000000 6
3.980000000 78.666226380 0.154866922 84.063546929 1.000000000 12400.000000000 130.000000000 108.000000000 2.000000000 0.516000000 16.500000000 43.100000000 1.870000000 3.220000000 1.000000000 388.000000000 5
3.980000000 440.000000000 0.183271897 84.700000000 1.000000000 12400.000000000 130.000000000 108.000000000 2.000000000 0.516000000 16.500000000 43.100000000 1.870000000 3.220000000 1.000000000 388.000000000 0
3.980000000 117.326321755 0.034337150 82.865284475 1.000000000 12400.000000000 130.000000000 108.000000000 2.000000000 0.516000000 16.500000000 43.100000000 1.870000000 3.220000000 1.000000000 388.000000000 3
3.980000000 84.703391774 0.252000000 82.539939166 1.000000000 12400.000000000 130.000000000 108.000000000 2.000000000 0.516000000 16.500000000 43.100000000 1.870000000 3.220000000 1.000000000 388.000000000 5
3.980000000 440.000000000 0.102824653 84.700000000 1.000000000 12400.000000000 130.000000000 108.000000000 2.000000000 0.516000000 16.500000000 43.100000000 1.870000000 3.220000000 1.000000000 388.000000000 0
3.980000000 129.914854351 0.252000000 82.096174234 1.000000000 12400.000000000 130.000000000 108.000000000 2.000000000 0.516000000 16.500000000 43.100000000 1.870000000 3.220000000 1.000000000 388.000000000 2
3.980000000 101.346280886 0.252000000 81.987020491 1.000000000 12400.000000000 130.000000000 108.000000000 2.000000000 0.516000000 16.500000000 43.100000000 1.870000000 3.220000000 1.000000000 388.000000000 5
3.980000000 71.075795248 0.226524518 81.048531907 1.000000000 12400.000000000 130.000000000 108.000000000 2.000000000 0.516000000 16.500000000 43.100000000 1.870000000 3.220000000 1.000000000 388.000000000 5
3.980000000 80.821001703 0.252000000 81.603002430 1.000000000 12400.000000000 130.000000000 108.000000000 2.000000000 0.516000000 16.500000000 43.100000000 1.870000000 3.220000000 1.000000000 388.000000000 5
3.980000000 74.776726540 0.220910139 80.769087153 1.000000000 12400.000000000 130.000000000 108.000000000 2.000000000 0.516000000 16.500000000 43.100000000 1.870000000 3.220000000 1.000000000 388.000000000 5
3.980000000 99.332532173 0.171125972 82.900536953 1.000000000 12400.000000000 130.000000000 108.000000000 2.000000000 0.516000000 16.500000000 43.100000000 1.870000000 3.220000000 1.000000000 388.000000000 2
3.980000000 120.164172754 0.252000000 84.332167031 1.000000000 12400.000000000 130.000000000 108.000000000 2.000000000 0.516000000 16.500000000 43.100000000 1.870000000 3.220000000 1.000000000 388.000000000 2
3.980000000 101.728739124 0.249011647 83.209354846 1.000000000 12400.000000000 130.000000000 108.000000000 2.000000000 0.516000000 16.500000000 43.100000000 1.870000000 3.220000000 1.000000000 388.000000000 5
3.980000000 108.683948321 0.128502497 81.988979966 1.000000000 12400.000000000 130.000000000 108.000000000 2.000000000 0.516000000 16.500000000 43.100000000 1.870000000 3.220000000 1.000000000 388.000000000 0
3.980000000 106.388530152 0.112033615 82.761987907 1.000000000 12400.000000000 130.000000000 108.000000000 2.000000000 0.516000000 16.500000000 43.100000000 1.870000000 3.220000000 1.000000000 388.000000000 0
3.980000000 97.502156400 0.036666525 82.464496102 1.000000000 12400.000000000 130.000000000 108.000000000 2.000000000 0.516000000 16.500000000 43.100000000 1.870000000 3.220000000 1.000000000 388.000000000 3
3.980000000 126.936835794 0.232851420 82.098590601 1.000000000 12400.000000000 130.000000000 108.000000000 2.000000000 0.516000000 16.500000000 43.100000000 1.870000000 3.220000000 1.000000000 388.000000000 6
3.980000000 80.441128690 0.144338375 83.388068896 1.000000000 12400.000000000 130.000000000 108.000000000 2.000000000 0.516000000 16.500000000 43.100000000 1.870000000 3.220000000 1.000000000 388.000000000 5
3.980000000 108.620612032 0.252000000 81.101110595 1.000000000 12400.000000000 130.000000000 108.000000000 2.000000000 0.516000000 16.500000000 43.100000000 1.870000000 3.220000000 1.000000000 388.000000000 5
3.980000000 100.694466801 0.246106157 83.046486844 1.000000000 12400.000000000 130.000000000 108.000000000 2.000000000 0.516000000 16.500000000 43.100000000 1.870000000 3.220000000 1.000000000 388.000000000 5
3.980000000 108.696514980 0.056518716 82.342697407 1.000000000 12400.000000000 130.000000000 108.000000000 2.000000000 0.516000000 16.500000000 43.100000000 1.870000000 3.220000000 1.000000000 388.000000000 0
3.980000000 74.568752575 0.156623008 81.306284188 1.000000000 12400.000000000 130.000000000 108.000000000 2.000000000 0.516000000 16.500000000 43.100000000 1.870000000 3.220000000 1.000000000 388.000000000 5
3.980000000 440.000000000 0.235850757 84.700000000 1.000000000 12400.000000000 130.000000000 108.000000000 2.000000000 0.516000000 16.500000000 43.100000000 1.870000000 3.220000000 1.000000000 388.000000000 0
3.980000000 124.334864340 0.252000000 80.897488392 1.000000000 12400.000000000 130.000000000 108.000000000 2.000000000 0.516000000 16.500000000 43.100000000 1.870000000 3.220000000 1.000000000 388.000000000 5
3.980000000 119.824900353 0.131191361 80.922001810 1.000000000 12400.000000000 130.000000000 108.000000000 2.000000000 0.516000000 16.500000000 43.100000000 1.870000000 3.220000000 1.000000000 388.000000000 0
3.980000000 108.021943367 0.171067254 81.081883637 1.000000000 12400.000000000 130.000000000 108.000000000 2.000000000 0.516000000 16.500000000 43.100000000 1.870000000 3.220000000 1.000000000 388.000000000 0
3.980000000 86.787035779 0.039780155 83.580211170 1.000000000 12400.000000000 130.000000000 108.000000000 2.000000000 0.516000000 16.500000000 43.100000000 1.870000000 3.220000000 1.000000000 388.000000000 2
3.980000000 440.000000000 0.209226440 84.700000000 1.000000000 12400.000000000 130.000000000 108.000000000 2.000000000 0.516000000 16.500000000 43.100000000 1.870000000 3.220000000 1.000000000 388.000000000 0
3.980000000 83.237106444 0.252000000 81.310179427 1.000000000 12400.000000000 130.000000000 108.000000000 2.000000000 0.516000000 16.500000000 43.100000000 1.870000000 3.220000000 1.000000000 388.000000000 5
3.980000000 113.299896958 0.209187283 84.604670625 1.000000000 12400.000000000 130.000000000 108.000000000 2.000000000 0.516000000 16.500000000 43.100000000 1.870000000 3.220000000 1.000000000 388.000000000 2
3.980000000 104.296158886 0.107686639 83.856699125 1.000000000 12400.000000000 130.000000000 108.000000000 2.000000000 0.516000000 16.500000000 43.100000000 1.870000000 3.220000000 1.000000000 388.000000000 0
3.980000000 112.858996759 0.068939037 82.552657642 1.000000000 12400.000000000 130.000000000 108.000000000 2.000000000 0.516000000 16.500000000 43.100000000 1.870000000 3.220000000 1.000000000 388.000000000 0
3.980000000 76.056119267 0.168950398 81.528233894 1.000000000 12400.000000000 130.000000000 108.000000000 2.000000000 0.516000000 16.500000000 43.100000000 1.870000000 3.220000000 1.000000000 388.000000000 5
3.980000000 127.341577614 0.252000000 81.296864476 1.000000000 12400.000000000 130.000000000 108.000000000 2.000000000 0.516000000 16.500000000 43.100000000 1.870000000 3.220000000 1.000000000 388.000000000 5
3.980000000 111.166949662 0.227527824 83.742566047 1.000000000 12400.000000000 130.000000000 108.000000000 2.000000000 0.516000000 16.500000000 43.100000000 1.870000000 3.220000000 1.000000000 388.000000000 2
3.980000000 99.356518089 0.244014798 81.543490794 1.000000000 12400.000000000 130.000000000 108.000000000 2.000000000 0.516000000 16.500000000 43.100000000 1.870000000 3.220000000 1.000000000 388.000000000 5
3.980000000 80.041764683 0.252000000 81.380636848 1.000000000 12400.000000000 130.000000000 108.000000000 2.000000000 0.516000000 16.500000000 43.100000000 1.870000000 3.220000000 1.000000000 388.000000000 5
3.980000000 93.895287393 0.174776362 80.931872936 1.000000000 12400.000000000 130.000000000 108.000000000 2.000000000 0.516000000 16.500000000 43.100000000 1.870000000 3.220000000 1.000000000 388.000000000 5
3.980000000 89.636345113 0.080966588 81.136750703 1.000000000 12400.000000000 130.000000000 108.000000000 2.000000000 0.516000000 16.500000000 43.100000000 1.870000000 3.220000000 1.000000000 388.000000000 6
3.980000000 86.815048738 0.233472842 81.097607178 1.000000000 12400.000000000 130.000000000 108.000000000 2.000000000 0.516000000 16.500000000 43.100000000 1.870000000 3.220000000 1.000000000 388.000000000 5
3.980000000 123.267840133 0.050307027 82.605317963 1.000000000 12400.000000000 130.000000000 108.000000000 2.000000000 0.516000000 16.500000000 43.100000000 1.870000000 3.220000000 1.000000000 388.000000000 0
3.980000000 108.191634542 0.147405150 80.740671791 1.000000000 12400.000000000 130.000000000 108.000000000 2.000000000 0.516000000 16.500000000 43.100000000 1.870000000 3.220000000 1.000000000 388.000000000 0
3.980000000 117.518929697 0.115339296 82.043289595 1.000000000 12400.000000000 130.000000000 108.000000000 2.000000000 0.516000000 16.500000000 43.100000000 1.870000000 3.220000000 1.000000000 388.000000000 0
3.980000000 440.000000000 0.250401508 84.700000000 1.000000000 12400.000000000 130.000000000 108.000000000 2.000000000 0.516000000 16.500000000 43.100000000 1.870000000 3.220000000 1.000000000 388.000000000 0
3.980000000 116.468697869 0.068283688 82.870617823 1.000000000 12400.000000000 130.000000000 108.000000000 2.000000000 0.516000000 16.500000000 43.100000000 1.870000000 3.220000000 1.000000000 388.000000000 0
3.980000000 123.724724156 0.232916213 83.091929894 1.000000000 12400.000000000 130.000000000 108.000000000 2.000000000 0.516000000 16.500000000 43.100000000 1.870000000 3.220000000 1.000000000 388.000000000 2
3.980000000 79.375029384 0.163360557 80.862969947 1.000000000 12400.000000000 130.000000000 108.000000000 2.000000000 0.516000000 16.500000000 43.100000000 1.870000000 3.220000000 1.000000000 388.000000000 5
3.980000000 79.643252928 0.138665060 83.341738625 1.000000000 12400.000000000 130.000000000 108.000000000 2.000000000 0.516000000 16.500000000 43.100000000 1.870000000 3.220000000 1.000000000 388.000000000 5
3.980000000 104.821130080 0.040058314 84.121716203 1.000000000 12400.000000000 130.000000000 108.000000000 2.000000000 0.516000000 16.500000000 43.100000000 1.870000000 3.220000000 1.000000000 388.000000000 6
3.980000000 70.749571848 0.062548046 84.468847160 1.000000000 12400.000000000 130.000000000 108.000000000 2.000000000 0.516000000 16.500000000 43.100000000 1.870000000 3.220000000 1.000000000 388.000000000 5
3.980000000 113.950539646 0.165257254 83.991072467 1.000000000 12400.000000000 130.000000000 108.000000000 2.000000000 0.516000000 16.500000000 43.100000000 1.870000000 3.220000000 1.000000000 388.000000000 0
3.980000000 77.368511832 0.199855464 80.573451825 1.000000000 12400.000000000 130.000000000 108.000000000 2.000000000 0.516000000 16.500000000 43.100000000 1.870000000 3.220000000 1.000000000 388.000000000 5
3.980000000 440.000000000 0.146065489 84.700000000 1.000000000 12400.000000000 130.000000000 108.000000000 2.000000000 0.516000000 16.500000000 43.100000000 1.870000000 3.220000000 1.000000000 388.000000000 0
3.980000000 87.793949867 0.101206362 84.454947584 1.000000000 12400.000000000 130.000000000 108.000000000 2.000000000 0.516000000 16.500000000 43.100000000 1.870000000 3.220000000 1.000000000 388.000000000 2
3.980000000 130.299311687 0.039538968 82.992803669 1.000000000 12400.000000000 130.000000000 108.000000000 2.000000000 0.516000000 16.500000000 43.100000000 1.870000000 3.220000000 1.000000000 388.000000000 6
3.980000000 440.000000000 0.219563376 84.700000000 1.000000000 12400.000000000 130.000000000 108.000000000 2.000000000 0.516000000 16.500000000 43.100000000 1.870000000 3.220000000 1.000000000 388.000000000 0
3.980000000 127.388145441 0.022130537 84.263188599 1.000000000 12400.000000000 130.000000000 108.000000000 2.000000000 0.516000000 16.500000000 43.100000000 1.870000000 3.220000000 1.000000000 388.000000000 3
3.980000000 77.119022014 0.160918162 82.481502122 1.000000000 12400.000000000 130.000000000 108.000000000 2.000000000 0.516000000 16.500000000 43.100000000 1.870000000 3.220000000 1.000000000 388.000000000 5
3.980000000 83.906504880 0.215642646 82.427216161 1.000000000 12400.000000000 130.000000000 108.000000000 2.000000000 0.516000000 16.500000000 43.100000000 1.870000000 3.220000000 1.000000000 388.000000000 5
3.980000000 440.000000000 0.033259448 84.700000000 1.000000000 12400.000000000 130.000000000 108.000000000 2.000000000 0.516000000 16.500000000 43.100000000 1.870000000 3.220000000 1.000000000 388.000000000 6
3.980000000 77.734660341 0.252000000 80.527004030 1.000000000 12400.000000000 130.000000000 108.000000000 2.000000000 0.516000000 16.500000000 43.100000000 1.870000000 3.220000000 1.000000000 388.000000000 5
3.980000000 85.421133066 0.252000000 84.462046388 1.000000000 12400.000000000 130.000000000 108.000000000 2.000000000 0.516000000 16.500000000 43.100000000 1.870000000 3.220000000 1.000000000 388.000000000 5
3.980000000 440.000000000 0.041376288 84.700000000 1.000000000 12400.000000000 130.000000000 108.000000000 2.000000000 0.516000000 16.500000000 43.100000000 1.870000000 3.220000000 1.000000000 388.000000000 0
3.980000000 84.967643881 0.252000000 83.024837520 1.000000000 12400.000000000 130.000000000 108.000000000 2.000000000 0.516000000 16.500000000 43.100000000 1.870000000 3.220000000 1.000000000 388.000000000 5
3.980000000 112.905363337 0.071058949 81.938106899 1.000000000 12400.000000000 130.000000000 108.000000000 2.000000000 0.516000000 16.500000000 43.100000000 1.870000000 3.220000000 1.000000000 388.000000000 0
3.980000000 440.000000000 0.247272347 84.700000000 1.000000000 12400.000000000 130.000000000 108.000000000 2.000000000 0.516000000 16.500000000 43.100000000 1.870000000 3.220000000 1.000000000 388.000000000 0
3.980000000 440.000000000 0.227731145 84.700000000 1.000000000 12400.000000000 130.000000000 108.000000000 2.000000000 0.516000000 16.500000000 43.100000000 1.870000000 3.220000000 1.000000000 388.000000000 0
3.980000000 89.672851550 0.217562373 82.573869014 1.000000000 12400.000000000 130.000000000 108.000000000 2.000000000 0.516000000 16.500000000 43.100000000 1.870000000 3.220000000 1.000000000 388.000000000 5
3.980000000 131.200839253 0.158321834 81.785247305 1.000000000 12400.000000000 130.000000000 108.000000000 2.000000000 0.516000000 16.500000000 43.100000000 1.870000000 3.220000000 1.000000000 388.000000000 0
3.980000000 91.339751367 0.216753320 81.788089534 1.000000000 12400.000000000 130.000000000 108.000000000 2.000000000 0.516000000 16.500000000 43.100000000 1.870000000 3.220000000 1.000000000 388.000000000 5
3.980000000 72.745325775 0.252000000 82.341759695 1.000000000 12400.000000000 130.000000000 108.000000000 2.000000000 0.516000000 16.500000000 43.100000000 1.870000000 3.220000000 1.000000000 388.000000000 5
3.980000000 86.140395857 0.245919032 84.410951161 1.000000000 12400.000000000 130.000000000 108.000000000 2.000000000 0.516000000 16.500000000 43.100000000 1.870000000 3.220000000 1.000000000 388.000000000 5
3.980000000 76.912884832 0.252000000 80.707770592 1.000000000 12400.000000000 130.000000000 108.000000000 2.000000000 0.516000000 16.500000000 43.100000000 1.870000000 3.220000000 1.000000000 388.000000000 5
3.980000000 440.000000000 0.186778225 84.700000000 1.000000000 12400.000000000 130.000000000 108.000000000 2.000000000 0.516000000 16.500000000 43.100000000 1.870000000 3.220000000 1.000000000 388.000000000 0
3.980000000 101.325902635 0.013832815 80.533779929 1.000000000 12400.000000000 130.000000000 108.000000000 2.000000000 0.516000000 16.500000000 43.100000000 1.870000000 3.220000000 1.000000000 388.000000000 3
3.980000000 114.922204645 0.209856720 82.755570878 1.000000000 12400.000000000 130.000000000 108.000000000 2.000000000 0.516000000 16.500000000 43.100000000 1.870000000 3.220000000 1.000000000 388.000000000 6
3.980000000 121.380217832 0.029224710 82.618741388 1.000000000 12400.000000000 130.000000000 108.000000000 2.000000000 0.516000000 16.500000000 43.100000000 1.870000000 3.220000000 1.000000000 388.000000000 3
3.980000000 82.224526910 0.003400949 83.182014607 1.000000000 12400.000000000 130.000000000 108.000000000 2.000000000 0.516000000 16.500000000 43.100000000 1.870000000 3.220000000 1.000000000 388.000000000 5
3.980000000 89.255240351 0.157651480 80.829740559 1.000000000 12400.000000000 130.000000000 108.000000000 2.000000000 0.516000000 16.500000000 43.100000000 1.870000000 3.220000000 1.000000000 388.000000000 5
3.980000000 440.000000000 0.215852384 84.700000000 1.000000000 12400.000000000 130.000000000 108.000000000 2.000000000 0.516000000 16.500000000 43.100000000 1.870000000 3.220000000 1.000000000 388.000000000 0
3.980000000 117.284277580 0.036282300 82.350468597 1.000000000 12400.000000000 130.000000000 108.000000000 2.000000000 0.516000000 16.500000000 43.100000000 1.870000000 3.220000000 1.000000000 388.000000000 6
3.980000000 73.819531585 0.103442042 80.655622480 1.000000000 12400.000000000 130.000000000 108.000000000 2.000000000 0.516000000 16.500000000 43.100000000 1.870000000 3.220000000 1.000000000 388.000000000 5
3.980000000 92.225145919 0.225445184 82.588770402 1.000000000 12400.000000000 130.000000000 108.000000000 2.000000000 0.516000000 16.500000000 43.100000000 1.870000000 3.220000000 1.000000000 388.000000000 5
3.980000000 97.883150624 0.102416381 81.423140761 1.000000000 12400.000000000 130.000000000 108.000000000 2.000000000 0.516000000 16.500000000 43.100000000 1.870000000 3.220000000 1.000000000 388.000000000 0
3.980000000 125.922989643 0.115024589 84.124589772 1.000000000 12400.000000000 130.000000000 108.000000000 2.000000000 0.516000000 16.500000000 43.100000000 1.870000000 3.220000000 1.000000000 388.000000000 0
3.980000000 109.914702302 0.252000000 84.477794179 1.000000000 12400.000000000 130.000000000 108.000000000 2.000000000 0.516000000 16.500000000 43.100000000 1.870000000 3.220000000 1.000000000 388.000000000 2
3.980000000 91.003689332 0.035075739 81.919709330 1.000000000 12400.000000000 130.000000000 108.000000000 2.000000000 0.516000000 16.500000000 43.100000000 1.870000000 3.220000000 1.000000000 388.000000000 3
3.980000000 117.445565259 0.212461791 83.251387825 1.000000000 12400.000000000 130.000000000 108.000000000 2.000000000 0.516000000 16.500000000 43.100000000 1.870000000 3.220000000 1.000000000 388.000000000 6
3.980000000 105.069131670 0.235564304 82.381253681 1.000000000 12400.000000000 130.000000000 108.000000000 2.000000000 0.516000000 16.500000000 43.100000000 1.870000000 3.220000000 1.000000000 388.000000000 5
3.980000000 107.329119939 0.112748611 81.501764260 1.000000000 12400.000000000 130.000000000 108.000000000 2.000000000 0.516000000 16.500000000 43.100000000 1.870000000 3.220000000 1.000000000 388.000000000 0
3.980000000 67.001881023 0.252000000 84.323495574 1.000000000 12400.000000000 130.000000000 108.000000000 2.000000000 0.516000000 16.500000000 43.100000000 1.870000000 3.220000000 1.000000000 388.000000000 5
3.980000000 66.990671146 0.117693703 83.822714453 1.000000000 12400.000000000 130.000000000 108.000000000 2.000000000 0.516000000 16.500000000 43.100000000 1.870000000 3.220000000 1.000000000 388.000000000 5
3.980000000 83.774708614 0.252000000 83.785797456 1.000000000 12400.000000000 130.000000000 108.000000000 2.000000000 0.516000000 16.500000000 43.100000000 1.870000000 3.220000000 1.000000000 388.000000000 5
3.980000000 102.010233143 0.252000000 80.545949566 1.000000000 12400.000000000 130.000000000 108.000000000 2.000000000 0.516000000 16.500000000 43.100000000 1.870000000 3.220000000 1.000000000 388.000000000 5
3.980000000 74.860153978 0.227599999 83.842896195 1.000000000 12400.000000000 130.000000000 108.000000000 2.000000000 0.516000000 16.500000000 43.100000000 1.870000000 3.220000000 1.000000000 388.000000000 5
3.980000000 120.802472566 0.162587040 82.503588572 1.000000000 12400.000000000 130.000000000 108.000000000 2.000000000 0.516000000 16.500000000 43.100000000 1.870000000 3.220000000 1.000000000 388.000000000 0
3.980000000 66.196256433 0.230734448 84.180259795 1.000000000 12400.000000000 130.000000000 108.000000000 2.000000000 0.516000000 16.500000000 43.100000000 1.870000000 3.220000000 1.000000000 388.000000000 5
3.980000000 102.956886140 0.114891129 82.648861670 1.000000000 12400.000000000 130.000000000 108.000000000 2.000000000 0.516000000 16.500000000 43.100000000 1.870000000 3.220000000 1.000000000 388.000000000 0
3.980000000 113.644953024 0.159835495 83.100527246 1.000000000 12400.000000000 130.000000000 108.000000000 2.000000000 0.516000000 16.500000000 43.100000000 1.870000000 3.220000000 1.000000000 388.000000000 0
3.980000000 69.949450156 0.149545379 81.678512804 1.000000000 12400.000000000 130.000000000 108.000000000 2.000000000 0.516000000 16.500000000 43.100000000 1.870000000 3.220000000 1.000000000 388.000000000 5
3.980000000 440.000000000 0.205704535 84.700000000 1.000000000 12400.000000000 130.000000000 108.000000000 2.000000000 0.516000000 16.500000000 43.100000000 1.870000000 3.220000000 1.000000000 388.000000000 0
3.980000000 81.492118722 0.070233313 84.575054442 1.000000000 12400.000000000 130.000000000 108.000000000 2.000000000 0.516000000 16.500000000 43.100000000 1.870000000 3.220000000 1.000000000 388.000000000 5
3.980000000 107.377383995 0.222296109 81.948187843 1.000000000 12400.000000000 130.000000000 108.000000000 2.000000000 0.516000000 16.500000000 43.100000000 1.870000000 3.220000000 1.000000000 388.000000000 5
3.980000000 440.000000000 0.003179672 84.700000000 1.000000000 12400.000000000 130.000000000 108.000000000 2.000000000 0.516000000 16.500000000 43.100000000 1.870000000 3.220000000 1.000000000 388.000000000 2
3.980000000 77.766838095 0.252000000 80.469666083 1.000000000 12400.000000000 130.000000000 108.000000000 2.000000000 0.516000000 16.500000000 43.100000000 1.870000000 3.220000000 1.000000000 388.000000000 5
3.980000000 91.246765328 0.021502412 84.424362723 1.000000000 12400.000000000 130.000000000 108.000000000 2.000000000 0.516000000 16.500000000 43.100000000 1.870000000 3.220000000 1.000000000 388.000000000 3
3.980000000 440.000000000 0.159449417 84.700000000 1.000000000 12400.000000000 130.000000000 108.000000000 2.000000000 0.516000000 16.500000000 43.100000000 1.870000000 3.220000000 1.000000000 388.000000000 0
3.980000000 71.049712769 0.090935858 83.098424718 1.000000000 12400.000000000 130.000000000 108.000000000 2.000000000 0.516000000 16.500000000 43.100000000 1.870000000 3.220000000 1.000000000 388.000000000 5
3.980000000 119.527763327 0.145045277 83.117448242 1.000000000 12400.000000000 130.000000000 108.000000000 2.000000000 0.516000000 16.500000000 43.100000000 1.870000000 3.220000000 1.000000000 388.000000000 0
3.980000000 85.134398905 0.252000000 84.134186034 1.000000000 12400.000000000 130.000000000 108.000000000 2.000000000 0.516000000 16.500000000 43.100000000 1.870000000 3.220000000 1.000000000 388.000000000 5
3.980000000 97.698144875 0.099358177 81.788282576 1.000000000 12400.000000000 130.000000000 108.000000000 2.000000000 0.516000000 16.500000000 43.100000000 1.870000000 3.220000000 1.000000000 388.000000000 0
3.980000000 96.368843938 0.049664725 83.706619003 1.000000000 12400.000000000 130.000000000 108.000000000 2.000000000 0.516000000 16.500000000 43.100000000 1.870000000 3.220000000 1.000000000 388.000000000 6
3.980000000 94.614605508 0.240432297 84.184719662 1.000000000 12400.000000000 130.000000000 108.000000000 2.000000000 0.516000000 16.500000000 43.100000000 1.870000000 3.220000000 1.000000000 388.000000000 2
3.980000000 113.993913197 0.092635805 84.604784097 1.000000000 12400.000000000 130.000000000 108.000000000 2.000000000 0.516000000 16.500000000 43.100000000 1.870000000 3.220000000 1.000000000 388.000000000 0
3.980000000 78.307850066 0.138769953 83.537899089 1.000000000 12400.000000000 130.000000000 108.000000000 2.000000000 0.516000000 16.500000000 43.100000000 1.870000000 3.220000000 1.000000000 388.000000000 5
3.980000000 77.858416061 0.115931005 82.106695624 1.000000000 12400.000000000 130.000000000 108.000000000 2.000000000 0.516000000 16.500000000 43.100000000 1.870000000 3.220000000 1.000000000 388.000000000 5
3.980000000 107.654606804 0.043193188 84.508376983 1.000000000 12400.000000000 130.000000000 108.000000000 2.000000000 0.516000000 16.500000000 43.100000000 1.870000000 3.220000000 1.000000000 388.000000000 6
3.980000000 94.323216884 0.181045086 80.716757324 1.000000000 12400.000000000 130.000000000 108.000000000 2.000000000 0.516000000 16.500000000 43.100000000 1.870000000 3.220000000 1.000000000 388.000000000 5
3.980000000 84.587925409 0.112881340 83.529719322 1.000000000 12400.000000000 130.000000000 108.000000000 2.000000000 0.516000000 16.500000000 43.100000000 1.870000000 3.220000000 1.000000000 388.000000000 5
3.980000000 111.152363941 0.229830623 82.180659072 1.000000000 12400.000000000 130.000000000 108.000000000 2.000000000 0.516000000 16.500000000 43.100000000 1.870000000 3.220000000 1.000000000 388.000000000 5
3.980000000 68.919568811 0.252000000 82.139223896 1.000000000 12400.000000000 130.000000000 108.000000000 2.000000000 0.516000000 16.500000000 43.100000000 1.870000000 3.220000000 1.000000000 388.000000000 5
3.980000000 109.478630838 0.252000000 81.613395078 1.000000000 12400.000000000 130.000000000 108.000000000 2.000000000 0.516000000 16.500000000 43.100000000 1.870000000 3.220000000 1.000000000 388.000000000 5
3.980000000 100.613989022 0.252000000 84.516799430 1.000000000 12400.000000000 130.000000000 108.000000000 2.000000000 0.516000000 16.500000000 43.100000000 1.870000000 3.220000000 1.000000000 388.000000000 2
3.980000000 71.825664769 0.252000000 83.255158509 1.000000000 12400.000000000 130.000000000 108.000000000 2.000000000 0.516000000 16.500000000 43.100000000 1.870000000 3.220000000 1.000000000 388.000000000 5
3.980000000 75.090818553 0.096791614 84.374024268 1.000000000 12400.000000000 130.000000000 108.000000000 2.000000000 0.516000000 16.500000000 43.100000000 1.870000000 3.220000000 1.000000000 388.000000000 5
3.980000000 79.689781466 0.047310930 84.299324729 1.000000000 12400.000000000 130.000000000 108.000000000 2.000000000 0.516000000 16.500000000 43.100000000 1.870000000 3.220000000 1.000000000 388.000000000 5
3.980000000 110.942278860 0.174117152 80.963277625 1.000000000 12400.000000000 130.000000000 108.000000000 2.000000000 0.516000000 16.500000000 43.100000000 1.870000000 3.220000000 1.000000000 388.000000000 0
3.980000000 128.507930486 0.096904410 84.110256484 1.000000000 12400.000000000 130.000000000 108.000000000 2.000000000 0.516000000 16.500000000 43.100000000 1.870000000 3.220000000 1.000000000 388.000000000 0
3.980000000 82.025204906 0.085315467 82.313388805 1.000000000 12400.000000000 130.000000000 108.000000000 2.000000000 0.516000000 16.500000000 43.100000000 1.870000000 3.220000000 1.000000000 388.000000000 5
3.980000000 85.372900169 0.062314156 82.976670438 1.000000000 12400.000000000 130.000000000 108.000000000 2.000000000 0.516000000 16.500000000 43.100000000 1.870000000 3.220000000 1.000000000 388.000000000 2
3.980000000 128.640030614 0.035115642 80.670423177 1.000000000 12400.000000000 130.000000000 108.000000000 2.000000000 0.516000000 16.500000000 43.100000000 1.870000000 3.220000000 1.000000000 388.000000000 6
3.980000000 114.193562351 0.252000000 80.904816074 1.000000000 12400.000000000 130.000000000 108.000000000 2.000000000 0.516000000 16.500000000 43.100000000 1.870000000 3.220000000 1.000000000 388.000000000 5
3.980000000 440.000000000 0.097595988 84.700000000 1.000000000 12400.000000000 130.000000000 108.000000000 2.000000000 0.516000000 16.500000000 43.100000000 1.870000000 3.220000000 1.000000000 388.000000000 0
3.980000000 68.644195291 0.019651571 82.829206210 1.000000000 12400.000000000 130.000000000 108.000000000 2.000000000 0.516000000 16.500000000 43.100000000 1.870000000 3.220000000 1.000000000 388.000000000 5
3.980000000 114.251058076 0.141109709 82.875186797 1.000000000 12400.000000000 130.000000000 108.000000000 2.000000000 0.516000000 16.500000000 43.100000000 1.870000000 3.220000000 1.000000000 388.000000000 0
3.980000000 108.769343264 0.193001880 80.637926108 1.000000000 12400.000000000 130.000000000 108.000000000 2.000000000 0.516000000 16.500000000 43.100000000 1.870000000 3.220000000 1.000000000 388.000000000 5
3.980000000 87.185438836 0.046706089 82.292720124 1.000000000 12400.000000000 130.000000000 108.000000000 2.000000000 0.516000000 16.500000000 43.100000000 1.870000000 3.220000000 1.000000000 388.000000000 6
3.980000000 81.630988420 0.247675113 82.582928498 1.000000000 12400.000000000 130.000000000 108.000000000 2.000000000 0.516000000 16.500000000 43.100000000 1.870000000 3.220000000 1.000000000 388.000000000 5
3.980000000 116.465907084 0.252000000 82.733873762 1.000000000 12400.000000000 130.000000000 108.000000000 2.000000000 0.516000000 16.500000000 43.100000000 1.870000000 3.220000000 1.000000000 388.000000000 2
3.980000000 440.000000000 0.152079031 84.700000000 1.000000000 12400.000000000 130.000000000 108.000000000 2.000000000 0.516000000 16.500000000 43.100000000 1.870000000 3.220000000 1.000000000 388.000000000 0
3.980000000 440.000000000 0.128228868 84.700000000 1.000000000 12400.000000000 130.000000000 108.000000000 2.000000000 0.516000000 16.500000000 43.100000000 1.870000000 3.220000000 1.000000000 388.000000000 0
3.980000000 107.228049254 0.234935891 83.918170087 1.000000000 12400.000000000 130.000000000 108.000000000 2.000000000 0.516000000 16.500000000 43.100000000 1.870000000 3.220000000 1.000000000 388.000000000 2
3.980000000 88.316659797 0.096994362 83.194278106 1.000000000 12400.000000000 130.000000000 108.000000000 2.000000000 0.516000000 16.500000000 43.100000000 1.870000000 3.220000000 1.000000000 388.000000000 2
3.980000000 89.047322372 0.026402848 81.371583973 1.000000000 12400.000000000 130.000000000 108.000000000 2.000000000 0.516000000 16.500000000 43.100000000 1.870000000 3.220000000 1.000000000 388.000000000 3
3.980000000 70.205462824 0.194215643 82.432199725 1.000000000 12400.000000000 130.000000000 108.000000000 2.000000000 0.516000000 16.500000000 43.100000000 1.870000000 3.220000000 1.000000000 388.000000000 5
3.980000000 110.146485647 0.119941646 80.687480294 1.000000000 12400.000000000 130.000000000 108.000000000 2.000000000 0.516000000 16.500000000 43.100000000 1.870000000 3.220000000 1.000000000 388.000000000 0
3.980000000 70.721126643 0.252000000 82.464139181 1.000000000 12400.000000000 130.000000000 108.000000000 2.000000000 0.516000000 16.500000000 43.100000000 1.870000000 3.220000000 1.000000000 388.000000000 5
3.980000000 124.799103961 0.252000000 83.145859505 1.000000000 12400.000000000 130.000000000 108.000000000 2.000000000 0.516000000 16.500000000 43.100000000 1.870000000 3.220000000 1.000000000 388.000000000 2
3.980000000 120.256724851 0.252000000 84.074758130 1.000000000 12400.000000000 130.000000000 108.000000000 2.000000000 0.516000000 16.500000000 43.100000000 1.870000000 3.220000000 1.000000000 388.000000000 2
3.980000000 84.721148212 0.252000000 81.070704957 1.000000000 12400.000000000 130.000000000 108.000000000 2.000000000 0.516000000 16.500000000 43.100000000 1.870000000 3.220000000 1.000000000 388.000000000 5
3.980000000 86.057543941 0.252000000 82.668400825 1.000000000 12400.000000000 130.000000000 108.000000000 2.000000000 0.516000000 16.500000000 43.100000000 1.870000000 3.220000000 1.000000000 388.000000000 5
3.980000000 89.836295653 0.043447699 83.685914631 1.000000000 12400.000000000 130.000000000 108.000000000 2.000000000 0.516000000 16.500000000 43.100000000 1.870000000 3.220000000 1.000000000 388.000000000 3
3.980000000 90.208061772 0.252000000 80.576098451 1.000000000 12400.000000000 130.000000000 108.000000000 2.000000000 0.516000000 16.500000000 43.100000000 1.870000000 3.220000000 1.000000000 388.000000000 5
3.980000000 115.938133673 0.186206972 82.789839163 1.000000000 12400.000000000 130.000000000 108.000000000 2.000000000 0.516000000 16.500000000 43.100000000 1.870000000 3.220000000 1.000000000 388.000000000 0
3.980000000 109.725843446 0.111106017 83.498838143 1.000000000 12400.000000000 130.000000000 108.000000000 2.000000000 0.516000000 16.500000000 43.100000000 1.870000000 3.220000000 1.000000000 388.000000000 0
3.980000000 79.973996632 0.091917996 80.556730200 1.000000000 12400.000000000 130.000000000 108.000000000 2.000000000 0.516000000 16.500000000 43.100000000 1.870000000 3.220000000 1.000000000 388.000000000 5
3.980000000 66.802324558 0.252000000 81.406442488 1.000000000 12400.000000000 130.000000000 108.000000000 2.000000000 0.516000000 16.500000000 43.100000000 1.870000000 3.220000000 1.000000000 388.000000000 5
3.980000000 75.557052082 0.140487423 80.732050443 1.000000000 12400.000000000 130.000000000 108.000000000 2.000000000 0.516000000 16.500000000 43.100000000 1.870000000 3.220000000 1.000000000 388.000000000 5
3.980000000 82.109616020 0.092305429 81.338809112 1.000000000 12400.000000000 130.000000000 108.000000000 2.000000000 0.516000000 16.500000000 43.100000000 1.870000000 3.220000000 1.000000000 388.000000000 5
3.980000000 440.000000000 0.125151277 84.700000000 1.000000000 12400.000000000 130.000000000 108.000000000 2.000000000 0.516000000 16.500000000 43.100000000 1.870000000 3.220000000 1.000000000 388.000000000 0
3.980000000 440.000000000 0.069768249 84.700000000 1.000000000 12400.000000000 130.000000000 108.000000000 2.000000000 0.516000000 16.500000000 43.100000000 1.870000000 3.220000000 1.000000000 388.000000000 0
3.980000000 110.110478219 0.200754059 83.012334889 1.000000000 12400.000000000 130.000000000 108.000000000 2.000000000 0.516000000 16.500000000 43.100000000 1.870000000 3.220000000 1.000000000 388.000000000 2
3.980000000 101.919994356 0.043695130 81.642518331 1.000000000 12400.000000000 130.000000000 108.000000000 2.000000000 0.516000000 16.500000000 43.100000000 1.870000000 3.220000000 1.000000000 388.000000000 6
3.980000000 106.001846732 0.252000000 80.718566783 1.000000000 12400.000000000 130.000000000 108.000000000 2.000000000 0.516000000 16.500000000 43.100000000 1.870000000 3.220000000 1.000000000 388.000000000 5
3.980000000 101.792399410 0.065204579 83.105260161 1.000000000 12400.000000000 130.000000000 108.000000000 2.000000000 0.516000000 16.500000000 43.100000000 1.870000000 3.220000000 1.000000000 388.000000000 0
3.980000000 125.568161643 0.237717764 81.290102952 1.000000000 12400.000000000 130.000000000 108.000000000 2.000000000 0.516000000 16.500000000 43.100000000 1.870000000 3.220000000 1.000000000 388.000000000 5
3.980000000 109.004417135 0.252000000 80.772456816 1.000000000 12400.000000000 130.000000000 108.000000000 2.000000000 0.516000000 16.500000000 43.100000000 1.870000000 3.220000000 1.000000000 388.000000000 5
3.980000000 74.387276052 0.252000000 81.020115218 1.000000000 12400.000000000 130.000000000 108.000000000 2.000000000 0.516000000 16.500000000 43.100000000 1.870000000 3.220000000 1.000000000 388.000000000 5
3.980000000 127.095861987 0.138919649 80.818387877 1.000000000 12400.000000000 130.000000000 108.000000000 2.000000000 0.516000000 16.500000000 43.100000000 1.870000000 3.220000000 1.000000000 388.000000000 0
3.980000000 114.602546156 0.252000000 83.757353815 1.000000000 12400.000000000 130.000000000 108.000000000 2.000000000 0.516000000 16.500000000 43.100000000 1.870000000 3.220000000 1.000000000 388.000000000 2
3.980000000 128.623514904 0.115320019 80.607862958 1.000000000 12400.000000000 130.000000000 108.000000000 2.000000000 0.516000000 16.500000000 43.100000000 1.870000000 3.220000000 1.000000000 388.000000000 0
3.980000000 119.443826475 0.252000000 82.198116133 1.000000000 12400.000000000 130.000000000 108.000000000 2.000000000 0.516000000 16.500000000 43.100000000 1.870000000 3.220000000 1.000000000 388.000000000 5
3.980000000 67.141271613 0.000643714 82.228234799 1.000000000 12400.000000000 130.000000000 108.000000000 2.000000000 0.516000000 16.500000000 43.100000000 1.870000000 3.220000000 1.000000000 388.000000000 5
3.980000000 125.603776723 0.252000000 83.160841605 1.000000000 12400.000000000 130.000000000 108.000000000 2.000000000 0.516000000 16.500000000 43.100000000 1.870000000 3.220000000 1.000000000 388.000000000 2
3.980000000 90.616413377 0.150874307 83.030894666 1.000000000 12400.000000000 130.000000000 108.000000000 2.000000000 0.516000000 16.500000000 43.100000000 1.870000000 3.220000000 1.000000000 388.000000000 2
3.980000000 105.346839117 0.242371251 82.092508339 1.000000000 12400.000000000 130.000000000 108.000000000 2.000000000 0.516000000 16.500000000 43.100000000 1.870000000 3.220000000 1.000000000 388.000000000 5
3.980000000 90.163059562 0.136762010 84.675599625 1.000000000 12400.000000000 130.000000000 108.000000000 2.000000000 0.516000000 16.500000000 43.100000000 1.870000000 3.220000000 1.000000000 388.000000000 2
3.980000000 104.341731204 0.077828764 81.951346539 1.000000000 12400.000000000 130.000000000 108.000000000 2.000000000 0.516000000 16.500000000 43.100000000 1.870000000 3.220000000 1.000000000 388.000000000 0
3.980000000 93.403775164 0.062690736 82.399203445 1.000000000 12400.000000000 130.000000000 108.000000000 2.000000000 0.516000000 16.500000000 43.100000000 1.870000000 3.220000000 1.000000000 388.000000000 6
3.980000000 111.097130950 0.173742418 83.764728611 1.000000000 12400.000000000 130.000000000 108.000000000 2.000000000 0.516000000 16.500000000 43.100000000 1.870000000 3.220000000 1.000000000 388.000000000 6
3.980000000 440.000000000 0.081477143 84.700000000 1.000000000 12400.000000000 130.000000000 108.000000000 2.000000000 0.516000000 16.500000000 43.100000000 1.870000000 3.220000000 1.000000000 388.000000000 0
3.980000000 74.294053979 0.133736560 81.301314982 1.000000000 12400.000000000 130.000000000 108.000000000 2.000000000 0.516000000 16.500000000 43.100000000 1.870000000 3.220000000 1.000000000 388.000000000 5
3.980000000 82.804881876 0.205691716 81.598183155 1.000000000 12400.000000000 130.000000000 108.000000000 2.000000000 0.516000000 16.500000000 43.100000000 1.870000000 3.220000000 1.000000000 388.000000000 5
3.980000000 102.680553017 0.129105210 83.738883837 1.000000000 12400.000000000 130.000000000 108.000000000 2.000000000 0.516000000 16.500000000 43.100000000 1.870000000 3.220000000 1.000000000 388.000000000 0
3.980000000 440.000000000 0.057298500 84.700000000 1.000000000 12400.000000000 130.000000000 108.000000000 2.000000000 0.516000000 16.500000000 43.100000000 1.870000000 3.220000000 1.000000000 388.000000000 0
3.980000000 76.140634840 0.237002167 82.205680770 1.000000000 12400.000000000 130.000000000 108.000000000 2.000000000 0.516000000 16.500000000 43.100000000 1.870000000 3.220000000 1.000000000 388.000000000 5
3.980000000 87.763093205 0.252000000 83.807589703 1.000000000 12400.000000000 130.000000000 108.000000000 2.000000000 0.516000000 16.500000000 43.100000000 1.870000000 3.220000000 1.000000000 388.000000000 5
3.980000000 80.707214217 0.003584695 82.958302218 1.000000000 12400.000000000 130.000000000 108.000000000 2.000000000 0.516000000 16.500000000 43.100000000 1.870000000 3.220000000 1.000000000 388.000000000 5
3.980000000 121.997995734 0.092741836 84.688734526 1.000000000 12400.000000000 130.000000000 108.000000000 2.000000000 0.516000000 16.500000000 43.100000000 1.870000000 3.220000000 1.000000000 388.000000000 0
3.980000000 115.390265851 0.252000000 84.211325750 1.000000000 12400.000000000 130.000000000 108.000000000 2.000000000 0.516000000 16.500000000 43.100000000 1.870000000 3.220000000 1.000000000 388.000000000 2
3.980000000 122.441057257 0.191133069 81.340478600 1.000000000 12400.000000000 130.000000000 108.000000000 2.000000000 0.516000000 16.500000000 43.100000000 1.870000000 3.220000000 1.000000000 388.000000000 0
3.980000000 440.000000000 0.040646988 84.700000000 1.000000000 12400.000000000 130.000000000 108.000000000 2.000000000 0.516000000 16.500000000 43.100000000 1.870000000 3.220000000 1.000000000 388.000000000 0
3.980000000 103.165567272 0.008565596 82.016118648 1.000000000 12400.000000000 130.000000000 108.000000000 2.000000000 0.516000000 16.500000000 43.100000000 1.870000000 3.220000000 1.000000000 388.000000000 3
3.980000000 117.896328996 0.142197675 82.017689730 1.000000000 12400.000000000 130.000000000 108.000000000 2.000000000 0.516000000 16.500000000 43.100000000 1.870000000 3.220000000 1.000000000 388.000000000 0
3.980000000 85.310992370 0.109073887 81.015653031 1.000000000 12400.000000000 130.000000000 108.000000000 2.000000000 0.516000000 16.500000000 43.100000000 1.870000000 3.220000000 1.000000000 388.000000000 5
3.980000000 440.000000000 0.194022533 84.700000000 1.000000000 12400.000000000 130.000000000 108.000000000 2.000000000 0.516000000 16.500000000 43.100000000 1.870000000 3.220000000 1.000000000 388.000000000 0
3.980000000 88.537765395 0.113225921 82.440907779 1.000000000 12400.000000000 130.000000000 108.000000000 2.000000000 0.516000000 16.500000000 43.100000000 1.870000000 3.220000000 1.000000000 388.000000000 2
3.980000000 108.039308575 0.252000000 83.670278939 1.000000000 12400.000000000 130.000000000 108.000000000 2.000000000 0.516000000 16.500000000 43.100000000 1.870000000 3.220000000 1.000000000 388.000000000 2
3.980000000 127.768231022 0.160105559 81.465655003 1.000000000 12400.000000000 130.000000000 108.000000000 2.000000000 0.516000000 16.500000000 43.100000000 1.870000000 3.220000000 1.000000000 388.000000000 0
3.980000000 111.760450530 0.191689436 80.953541838 1.000000000 12400.000000000 130.000000000 108.000000000 2.000000000 0.516000000 16.500000000 43.100000000 1.870000000 3.220000000 1.000000000 388.000000000 6
3.980000000 119.241691490 0.100121446 80.758259911 1.000000000 12400.000000000 130.000000000 108.000000000 2.000000000 0.516000000 16.500000000 43.100000000 1.870000000 3.220000000 1.000000000 388.000000000 0
3.980000000 106.898385229 0.127517010 83.980236248 1.000000000 12400.000000000 130.000000000 108.000000000 2.000000000 0.516000000 16.500000000 43.100000000 1.870000000 3.220000000 1.000000000 388.000000000 0
3.980000000 93.398055286 0.074056006 80.750994197 1.000000000 12400.000000000 130.000000000 108.000000000 2.000000000 0.516000000 16.500000000 43.100000000 1.870000000 3.220000000 1.000000000 388.000000000 0
3.980000000 125.429615957 0.252000000 83.157630432 1.000000000 12400.000000000 130.000000000 108.000000000 2.000000000 0.516000000 16.500000000 43.100000000 1.870000000 3.220000000 1.000000000 388.000000000 2
3.980000000 96.147311376 0.028130109 83.547256389 1.000000000 12400.000000000 130.000000000 108.000000000 2.000000000 0.516000000 16.500000000 43.100000000 1.870000000 3.220000000 1.000000000 388.000000000 3
3.980000000 112.273412430 0.185346970 81.916119842 1.000000000 12400.000000000 130.000000000 108.000000000 2.000000000 0.516000000 16.500000000 43.100000000 1.870000000 3.220000000 1.000000000 388.000000000 0
3.980000000 87.114664790 0.022389632 82.576992781 1.000000000 12400.000000000 130.000000000 108.000000000 2.000000000 0.516000000 16.500000000 43.100000000 1.870000000 3.220000000 1.000000000 388.000000000 3
3.980000000 118.022298529 0.206161587 82.997996997 1.000000000 12400.000000000 130.000000000 108.000000000 2.000000000 0.516000000 16.500000000 43.100000000 1.870000000 3.220000000 1.000000000 388.000000000 6
3.980000000 440.000000000 0.077018309 84.700000000 1.000000000 12400.000000000 130.000000000 108.000000000 2.000000000 0.516000000 16.500000000 43.100000000 1.870000000 3.220000000 1.000000000 388.000000000 0
3.980000000 440.000000000 0.180626243 84.700000000 1.000000000 12400.000000000 130.000000000 108.000000000 2.000000000 0.516000000 16.500000000 43.100000000 1.870000000 3.220000000 1.000000000 388.000000000 0
3.980000000 440.000000000 0.065866568 84.700000000 1.000000000 12400.000000000 130.000000000 108.000000000 2.000000000 0.516000000 16.500000000 43.100000000 1.870000000 3.220000000 1.000000000 388.000000000 0
3.980000000 71.433958770 0.016549829 81.578327448 1.000000000 12400.000000000 130.000000000 108.000000000 2.000000000 0.516000000 16.500000000 43.100000000 1.870000000 3.220000000 1.000000000 388.000000000 5
3.980000000 89.973647449 0.252000000 82.977238517 1.000000000 12400.000000000 130.000000000 108.000000000 2.000000000 0.516000000 16.500000000 43.100000000 1.870000000 3.220000000 1.000000000 388.000000000 5
3.980000000 80.791966753 0.235230220 81.880179417 1.000000000 12400.000000000 130.000000000 108.000000000 2.000000000 0.516000000 16.500000000 43.100000000 1.870000000 3.220000000 1.000000000 388.000000000 5
3.980000000 88.384392788 0.167175546 83.594314835 1.000000000 12400.000000000 130.000000000 108.000000000 2.000000000 0.516000000 16.500000000 43.100000000 1.870000000 3.220000000 1.000000000 388.000000000 5
3.980000000 116.542555851 0.074099894 83.421649612 1.000000000 12400.000000000 130.000000000 108.000000000 2.000000000 0.516000000 16.500000000 43.100000000 1.870000000 3.220000000 1.000000000 388.000000000 0
3.980000000 71.089024766 0.123947273 81.002493181 1.000000000 12400.000000000 130.000000000 108.000000000 2.000000000 0.516000000 16.500000000 43.100000000 1.870000000 3.220000000 1.000000000 388.000000000 5
3.980000000 82.679401771 0.252000000 83.968845194 1.000000000 12400.000000000 130.000000000 108.000000000 2.000000000 0.516000000 16.500000000 43.100000000 1.870000000 3.220000000 1.000000000 388.000000000 5
3.980000000 82.399591731 0.029105899 82.799353896 1.000000000 12400.000000000 130.000000000 108.000000000 2.000000000 0.516000000 16.500000000 43.100000000 1.870000000 3.220000000 1.000000000 388.000000000 5
3.980000000 130.084305019 0.053033067 83.526627035 1.000000000 12400.000000000 130.000000000 108.000000000 2.000000000 0.516000000 16.500000000 43.100000000 1.870000000 3.220000000 1.000000000 388.000000000 0
3.980000000 76.444079458 0.211022467 81.555713757 1.000000000 12400.000000000 130.000000000 108.000000000 2.000000000 0.516000000 16.500000000 43.100000000 1.870000000 3.220000000 1.000000000 388.000000000 5
3.980000000 122.765300154 0.109302827 84.661909723 1.000000000 12400.000000000 130.000000000 108.000000000 2.000000000 0.516000000 16.500000000 43.100000000 1.870000000 3.220000000 1.000000000 388.000000000 0
3.980000000 72.619722525 0.075403202 80.652985705 1.000000000 12400.000000000 130.000000000 108.000000000 2.000000000 0.516000000 16.500000000 43.100000000 1.870000000 3.220000000 1.000000000 388.000000000 5
3.980000000 129.134153023 0.073426269 83.388126343 1.000000000 12400.000000000 130.000000000 108.000000000 2.000000000 0.516000000 16.500000000 43.100000000 1.870000000 3.220000000 1.000000000 388.000000000 0
3.980000000 79.226244766 0.140315639 84.059870522 1.000000000 12400.000000000 130.000000000 108.000000000 2.000000000 0.516000000 16.500000000 43.100000000 1.870000000 3.220000000 1.000000000 388.000000000 5
3.980000000 95.343203531 0.011192439 82.634990444 1.000000000 12400.000000000 130.000000000 108.000000000 2.000000000 0.516000000 16.500000000 43.100000000 1.870000000 3.220000000 1.000000000 388.000000000 3
3.980000000 95.120789078 0.242486612 82.651695881 1.000000000 12400.000000000 130.000000000 108.000000000 2.000000000 0.516000000 16.500000000 43.100000000 1.870000000 3.220000000 1.000000000 388.000000000 5
3.980000000 119.516160633 0.106203387 82.947375025 1.000000000 12400.000000000 130.000000000 108.000000000 2.000000000 0.516000000 16.500000000 43.100000000 1.870000000 3.220000000 1.000000000 388.000000000 0
3.980000000 113.942090032 0.237689874 81.926687230 1.000000000 12400.000000000 130.000000000 108.000000000 2.000000000 0.516000000 16.500000000 43.100000000 1.870000000 3.220000000 1.000000000 388.000000000 5
3.980000000 128.383611020 0.079612100 82.598680284 1.000000000 12400.000000000 130.000000000 108.000000000 2.000000000 0.516000000 16.500000000 43.100000000 1.870000000 3.220000000 1.000000000 388.000000000 0
3.980000000 87.648575240 0.057047715 83.974907011 1.000000000 12400.000000000 130.000000000 108.000000000 2.000000000 0.516000000 16.500000000 43.100000000 1.870000000 3.220000000 1.000000000 388.000000000 2
3.980000000 119.700487763 0.158423136 80.572353662 1.000000000 12400.000000000 130.000000000 108.000000000 2.000000000 0.516000000 16.500000000 43.100000000 1.870000000 3.220000000 1.000000000 388.000000000 0
3.980000000 96.025472330 0.070517062 82.099613361 1.000000000 12400.000000000 130.000000000 108.000000000 2.000000000 0.516000000 16.500000000 43.100000000 1.870000000 3.220000000 1.000000000 388.000000000 0
3.980000000 66.012399213 0.005235556 80.748492370 1.000000000 12400.000000000 130.000000000 108.000000000 2.000000000 0.516000000 16.500000000 43.100000000 1.870000000 3.220000000 1.000000000 388.000000000 5
3.980000000 126.734488273 0.194859685 82.832020013 1.000000000 12400.000000000 130.000000000 108.000000000 2.000000000 0.516000000 16.500000000 43.100000000 1.870000000 3.220000000 1.000000000 388.000000000 0
3.980000000 98.517407506 0.021287300 83.085675994 1.000000000 12400.000000000 130.000000000 108.000000000 2.000000000 0.516000000 16.500000000 43.100000000 1.870000000 3.220000000 1.000000000 388.000000000 3
3.980000000 125.724824141 0.002673858 83.630677007 1.000000000 12400.000000000 130.000000000 108.000000000 2.000000000 0.516000000 16.500000000 43.100000000 1.870000000 3.220000000 1.000000000 388.000000000 2
3.980000000 120.328684295 0.232365438 82.917801164 1.000000000 12400.000000000 130.000000000 108.000000000 2.000000000 0.516000000 16.500000000 43.100000000 1.870000000 3.220000000 1.000000000 388.000000000 2
3.980000000 99.077520194 0.252000000 82.162640092 1.000000000 12400.000000000 130.000000000 108.000000000 2.000000000 0.516000000 16.500000000 43.100000000 1.870000000 3.220000000 1.000000000 388.000000000 5
3.980000000 440.000000000 0.001029626 84.700000000 1.000000000 12400.000000000 130.000000000 108.000000000 2.000000000 0.516000000 16.500000000 43.100000000 1.870000000 3.220000000 1.000000000 388.000000000 2
3.980000000 73.662840155 0.037565732 80.719248920 1.000000000 12400.000000000 130.000000000 108.000000000 2.000000000 0.516000000 16.500000000 43.100000000 1.870000000 3.220000000 1.000000000 388.000000000 5
3.980000000 94.552941276 0.252000000 84.244000326 1.000000000 12400.000000000 130.000000000 108.000000000 2.000000000 0.516000000 16.500000000 43.100000000 1.870000000 3.220000000 1.000000000 388.000000000 2
3.980000000 440.000000000 0.069821971 84.700000000 1.000000000 12400.000000000 130.000000000 108.000000000 2.000000000 0.516000000 16.500000000 43.100000000 1.870000000 3.220000000 1.000000000 388.000000000 0
3.980000000 115.872180949 0.188528773 81.126599288 1.000000000 12400.000000000 130.000000000 108.000000000 2.000000000 0.516000000 16.500000000 43.100000000 1.870000000 3.220000000 1.000000000 388.000000000 0
3.980000000 70.016356724 0.153548805 81.114471778 1.000000000 12400.000000000 130.000000000 108.000000000 2.000000000 0.516000000 16.500000000 43.100000000 1.870000000 3.220000000 1.000000000 388.000000000 5
3.980000000 92.903717852 0.033960072 81.706615012 1.000000000 12400.000000000 130.000000000 108.000000000 2.000000000 0.516000000 16.500000000 43.100000000 1.870000000 3.220000000 1.000000000 388.000000000 3
3.980000000 110.823324646 0.225629948 84.453502443 1.000000000 12400.000000000 130.000000000 108.000000000 2.000000000 0.516000000 16.500000000 43.100000000 1.870000000 3.220000000 1.000000000 388.000000000 2
3.980000000 109.973559853 0.090588517 81.506002656 1.000000000 12400.000000000 130.000000000 108.000000000 2.000000000 0.516000000 16.500000000 43.100000000 1.870000000 3.220000000 1.000000000 388.000000000 0
3.980000000 80.698504446 0.197543064 80.637330045 1.000000000 12400.000000000 130.000000000 108.000000000 2.000000000 0.516000000 16.500000000 43.100000000 1.870000000 3.220000000 1.000000000 388.000000000 5
3.980000000 99.290387326 0.252000000 82.994577115 1.000000000 12400.000000000 130.000000000 108.000000000 2.000000000 0.516000000 16.500000000 43.100000000 1.870000000 3.220000000 1.000000000 388.000000000 5
3.980000000 440.000000000 0.143891808 84.700000000 1.000000000 12400.000000000 130.000000000 108.000000000 2.000000000 0.516000000 16.500000000 43.100000000 1.870000000 3.220000000 1.000000000 388.000000000 0
3.980000000 102.272547506 0.252000000 80.631995984 1.000000000 12400.000000000 130.000000000 108.000000000 2.000000000 0.516000000 16.500000000 43.100000000 1.870000000 3.220000000 1.000000000 388.000000000 5
3.980000000 88.645808844 0.227745516 80.478785970 1.000000000 12400.000000000 130.000000000 108.000000000 2.000000000 0.516000000 16.500000000 43.100000000 1.870000000 3.220000000 1.000000000 388.000000000 5
3.980000000 91.398158741 0.042411769 84.315111475 1.000000000 12400.000000000 130.000000000 108.000000000 2.000000000 0.516000000 16.500000000 43.100000000 1.870000000 3.220000000 1.000000000 388.000000000 3
3.980000000 70.910111393 0.164859092 80.620024164 1.000000000 12400.000000000 130.000000000 108.000000000 2.000000000 0.516000000 16.500000000 43.100000000 1.870000000 3.220000000 1.000000000 388.000000000 5
3.980000000 80.842352390 0.252000000 82.979195277 1.000000000 12400.000000000 130.000000000 108.000000000 2.000000000 0.516000000 16.500000000 43.100000000 1.870000000 3.220000000 1.000000000 388.000000000 5
3.980000000 84.339073865 0.008560475 83.198580273 1.000000000 12400.000000000 130.000000000 108.000000000 2.000000000 0.516000000 16.500000000 43.100000000 1.870000000 3.220000000 1.000000000 388.000000000 5
3.980000000 76.897410447 0.009021412 83.385567899 1.000000000 12400.000000000 130.000000000 108.000000000 2.000000000 0.516000000 16.500000000 43.100000000 1.870000000 3.220000000 1.000000000 388.000000000 5
3.980000000 68.009343118 0.045298686 82.042959974 1.000000000 12400.000000000 130.000000000 108.000000000 2.000000000 0.516000000 16.500000000 43.100000000 1.870000000 3.220000000 1.000000000 388.000000000 5
3.980000000 75.303091159 0.036665000 84.189487269 1.000000000 12400.000000000 130.000000000 108.000000000 2.000000000 0.516000000 16.500000000 43.100000000 1.870000000 3.220000000 1.000000000 388.000000000 5
3.980000000 100.379503758 0.252000000 83.424143501 1.000000000 12400.000000000 130.000000000 108.000000000 2.000000000 0.516000000 16.500000000 43.100000000 1.870000000 3.220000000 1.000000000 388.000000000 5
3.980000000 77.780431006 0.161554986 83.755328057 1.000000000 12400.000000000 130.000000000 108.000000000 2.000000000 0.516000000 16.500000000 43.100000000 1.870000000 3.220000000 1.000000000 388.000000000 5
3.980000000 131.446806085 0.168172475 80.694512759 1.000000000 12400.000000000 130.000000000 108.000000000 2.000000000 0.516000000 16.500000000 43.100000000 1.870000000 3.220000000 1.000000000 388.000000000 0
3.980000000 109.851430768 0.210345677 84.375904496 1.000000000 12400.000000000 130.000000000 108.000000000 2.000000000 0.516000000 16.500000000 43.100000000 1.870000000 3.220000000 1.000000000 388.000000000 2
3.980000000 106.192444169 0.239282143 81.189755518 1.000000000 12400.000000000 130.000000000 108.000000000 2.000000000 0.516000000 16.500000000 43.100000000 1.870000000 3.220000000 1.000000000 388.000000000 5
3.980000000 102.628824945 0.252000000 82.291931230 1.000000000 12400.000000000 130.000000000 108.000000000 2.000000000 0.516000000 16.500000000 43.100000000 1.870000000 3.220000000 1.000000000 388.000000000 5
3.980000000 115.826616634 0.222008884 84.580538436 1.000000000 12400.000000000 130.000000000 108.000000000 2.000000000 0.516000000 16.500000000 43.100000000 1.870000000 3.220000000 1.000000000 388.000000000 2
3.980000000 440.000000000 0.231263758 84.700000000 1.000000000 12400.000000000 130.000000000 108.000000000 2.000000000 0.516000000 16.500000000 43.100000000 1.870000000 3.220000000 1.000000000 388.000000000 0
3.980000000 440.000000000 0.234082559 84.700000000 1.000000000 12400.000000000 130.000000000 108.000000000 2.000000000 0.516000000 16.500000000 43.100000000 1.870000000 3.220000000 1.000000000 388.000000000 0
3.980000000 72.930855313 0.037613605 81.674272887 1.000000000 12400.000000000 130.000000000 108.000000000 2.000000000 0.516000000 16.500000000 43.100000000 1.870000000 3.220000000 1.000000000 388.000000000 5
3.980000000 120.229862860 0.096290538 80.754054682 1.000000000 12400.000000000 130.000000000 108.000000000 2.000000000 0.516000000 16.500000000 43.100000000 1.870000000 3.220000000 1.000000000 388.000000000 0
3.980000000 120.287539107 0.252000000 82.984168938 1.000000000 12400.000000000 130.000000000 108.000000000 2.000000000 0.516000000 16.500000000 43.100000000 1.870000000 3.220000000 1.000000000 388.000000000 2
3.980000000 108.456165243 0.191096091 82.830989284 1.000000000 12400.000000000 130.000000000 108.000000000 2.000000000 0.516000000 16.500000000 43.100000000 1.870000000 3.220000000 1.000000000 388.000000000 6
3.980000000 120.114469960 0.176264097 83.653847427 1.000000000 12400.000000000 130.000000000 108.000000000 2.000000000 0.516000000 16.500000000 43.100000000 1.870000000 3.220000000 1.000000000 388.000000000 0
3.980000000 93.625740405 0.252000000 84.360880986 1.000000000 12400.000000000 130.000000000 108.000000000 2.000000000 0.516000000 16.500000000 43.100000000 1.870000000 3.220000000 1.000000000 388.000000000 2
3.980000000 127.190869943 0.088252471 81.177094307 1.000000000 12400.000000000 130.000000000 108.000000000 2.000000000 0.516000000 16.500000000 43.100000000 1.870000000 3.220000000 1.000000000 388.000000000 0
3.980000000 440.000000000 0.160797951 84.700000000 1.000000000 12400.000000000 130.000000000 108.000000000 2.000000000 0.516000000 16.500000000 43.100000000 1.870000000 3.220000000 1.000000000 388.000000000 0
3.980000000 100.691803409 0.067055008 84.012464524 1.000000000 12400.000000000 130.000000000 108.000000000 2.000000000 0.516000000 16.500000000 43.100000000 1.870000000 3.220000000 1.000000000 388.000000000 0
3.980000000 131.136452945 0.084165971 82.649904211 1.000000000 12400.000000000 130.000000000 108.000000000 2.000000000 0.516000000 16.500000000 43.100000000 1.870000000 3.220000000 1.000000000 388.000000000 0
3.980000000 105.414522652 0.252000000 80.539225962 1.000000000 12400.000000000 130.000000000 108.000000000 2.000000000 0.516000000 16.500000000 43.100000000 1.870000000 3.220000000 1.000000000 388.000000000 5
3.980000000 76.705866636 0.227675773 83.466196771 1.000000000 12400.000000000 130.000000000 108.000000000 2.000000000 0.516000000 16.500000000 43.100000000 1.870000000 3.220000000 1.000000000 388.000000000 5
3.980000000 91.077138471 0.216251364 81.767130369 1.000000000 12400.000000000 130.000000000 108.000000000 2.000000000 0.516000000 16.500000000 43.100000000 1.870000000 3.220000000 1.000000000 388.000000000 5
3.980000000 81.705238382 0.252000000 81.944934838 1.000000000 12400.000000000 130.000000000 108.000000000 2.000000000 0.516000000 16.500000000 43.100000000 1.870000000 3.220000000 1.000000000 388.000000000 5
3.980000000 79.992072217 0.119507159 81.528754853 1.000000000 12400.000000000 130.000000000 108.000000000 2.000000000 0.516000000 16.500000000 43.100000000 1.870000000 3.220000000 1.000000000 388.000000000 5
3.980000000 96.415862692 0.193281780 82.310500485 1.000000000 12400.000000000 130.000000000 108.000000000 2.000000000 0.516000000 16.500000000 43.100000000 1.870000000 3.220000000 1.000000000 388.000000000 5
3.980000000 115.190242072 0.158014199 81.883227203 1.000000000 12400.000000000 130.000000000 108.000000000 2.000000000 0.516000000 16.500000000 43.100000000 1.870000000 3.220000000 1.000000000 388.000000000 0
3.980000000 104.614244775 0.252000000 82.761771436 1.000000000 12400.000000000 130.000000000 108.000000000 2.000000000 0.516000000 16.500000000 43.100000000 1.870000000 3.220000000 1.000000000 388.000000000 5
3.980000000 86.766726916 0.018702853 82.903510515 1.000000000 12400.000000000 130.000000000 108.000000000 2.000000000 0.516000000 16.500000000 43.100000000 1.870000000 3.220000000 1.000000000 388.000000000 6
3.980000000 93.438231903 0.069139790 80.667628237 1.000000000 12400.000000000 130.000000000 108.000000000 2.000000000 0.516000000 16.500000000 43.100000000 1.870000000 3.220000000 1.000000000 388.000000000 0
3.980000000 82.158519748 0.129769145 82.445915421 1.000000000 12400.000000000 130.000000000 108.000000000 2.000000000 0.516000000 16.500000000 43.100000000 1.870000000 3.220000000 1.000000000 388.000000000 5
3.980000000 82.726483776 0.052578480 82.974066849 1.000000000 12400.000000000 130.000000000 108.000000000 2.000000000 0.516000000 16.500000000 43.100000000 1.870000000 3.220000000 1.000000000 388.000000000 5
3.980000000 105.471363494 0.138554026 81.924255008 1.000000000 12400.000000000 130.000000000 108.000000000 2.000000000 0.516000000 16.500000000 43.100000000 1.870000000 3.220000000 1.000000000 388.000000000 0
3.980000000 75.751101918 0.252000000 82.241248234 1.000000000 12400.000000000 130.000000000 108.000000000 2.000000000 0.516000000 16.500000000 43.100000000 1.870000000 3.220000000 1.000000000 388.000000000 5
3.980000000 71.909563507 0.094966503 80.618779991 1.000000000 12400.000000000 130.000000000 108.000000000 2.000000000 0.516000000 16.500000000 43.100000000 1.870000000 3.220000000 1.000000000 388.000000000 5
