# Supplementary material for: Synthetic circuits reveal how mechanisms of gene regulatory networks constrain evolution
Source: Mol Syst Biol. 2018 Sep 10;14(9):e8102. doi: 10.15252/msb.20178102 (PMC6129954; doi:10.15252/msb.20178102)
Supplement: Supplementary file 6 — Code EV3 [file MSB-14-e8102-s006.zip › Model_Phenotypic_Distributions/green_node_mutations_I3.txt]

26.220000000 485.970000000 58.770000000 1.000000000 7.020000000 380.496000000 845.440000000 1.100000000 0.000000000 1545.710000000 0.001710000 1.000000000 0.000000000 2423.595936165 0.006605341 0.008304786 296.903709154 0.098400000 1.000000000 2.350000000 0
26.220000000 485.970000000 58.770000000 1.000000000 7.020000000 380.496000000 845.440000000 1.100000000 0.000000000 1545.710000000 0.001710000 1.000000000 0.000000000 3377.524217256 0.001869647 0.102513826 413.765121857 0.098400000 1.000000000 2.350000000 5
26.220000000 485.970000000 58.770000000 1.000000000 7.020000000 380.496000000 845.440000000 1.100000000 0.000000000 1545.710000000 0.001710000 1.000000000 0.000000000 1932.543916022 0.004651737 0.058505005 236.747160782 0.098400000 1.000000000 2.350000000 0
26.220000000 485.970000000 58.770000000 1.000000000 7.020000000 380.496000000 845.440000000 1.100000000 0.000000000 1545.710000000 0.001710000 1.000000000 0.000000000 4427.150000000 0.087600000 0.039474442 542.350000000 0.098400000 1.000000000 2.350000000 0
26.220000000 485.970000000 58.770000000 1.000000000 7.020000000 380.496000000 845.440000000 1.100000000 0.000000000 1545.710000000 0.001710000 1.000000000 0.000000000 1059.400738313 0.005010115 0.103000000 129.782363467 0.098400000 1.000000000 2.350000000 5
26.220000000 485.970000000 58.770000000 1.000000000 7.020000000 380.496000000 845.440000000 1.100000000 0.000000000 1545.710000000 0.001710000 1.000000000 0.000000000 4427.150000000 0.087600000 0.057455346 542.350000000 0.098400000 1.000000000 2.350000000 0
26.220000000 485.970000000 58.770000000 1.000000000 7.020000000 380.496000000 845.440000000 1.100000000 0.000000000 1545.710000000 0.001710000 1.000000000 0.000000000 4427.150000000 0.087600000 0.063800267 542.350000000 0.098400000 1.000000000 2.350000000 0
26.220000000 485.970000000 58.770000000 1.000000000 7.020000000 380.496000000 845.440000000 1.100000000 0.000000000 1545.710000000 0.001710000 1.000000000 0.000000000 4427.150000000 0.087600000 0.065641276 542.350000000 0.098400000 1.000000000 2.350000000 0
26.220000000 485.970000000 58.770000000 1.000000000 7.020000000 380.496000000 845.440000000 1.100000000 0.000000000 1545.710000000 0.001710000 1.000000000 0.000000000 305.834084286 0.003675100 0.011442907 37.466341916 0.098400000 1.000000000 2.350000000 5
26.220000000 485.970000000 58.770000000 1.000000000 7.020000000 380.496000000 845.440000000 1.100000000 0.000000000 1545.710000000 0.001710000 1.000000000 0.000000000 880.685154457 0.003442963 0.103000000 107.888730565 0.098400000 1.000000000 2.350000000 5
26.220000000 485.970000000 58.770000000 1.000000000 7.020000000 380.496000000 845.440000000 1.100000000 0.000000000 1545.710000000 0.001710000 1.000000000 0.000000000 4427.150000000 0.087600000 0.015547491 542.350000000 0.098400000 1.000000000 2.350000000 0
26.220000000 485.970000000 58.770000000 1.000000000 7.020000000 380.496000000 845.440000000 1.100000000 0.000000000 1545.710000000 0.001710000 1.000000000 0.000000000 4427.150000000 0.087600000 0.099669383 542.350000000 0.098400000 1.000000000 2.350000000 0
26.220000000 485.970000000 58.770000000 1.000000000 7.020000000 380.496000000 845.440000000 1.100000000 0.000000000 1545.710000000 0.001710000 1.000000000 0.000000000 2290.082725134 0.005641481 0.103000000 280.547613245 0.098400000 1.000000000 2.350000000 5
26.220000000 485.970000000 58.770000000 1.000000000 7.020000000 380.496000000 845.440000000 1.100000000 0.000000000 1545.710000000 0.001710000 1.000000000 0.000000000 4427.150000000 0.087600000 0.090328101 542.350000000 0.098400000 1.000000000 2.350000000 0
26.220000000 485.970000000 58.770000000 1.000000000 7.020000000 380.496000000 845.440000000 1.100000000 0.000000000 1545.710000000 0.001710000 1.000000000 0.000000000 3346.273810249 0.006538187 0.101051914 409.936776705 0.098400000 1.000000000 2.350000000 0
26.220000000 485.970000000 58.770000000 1.000000000 7.020000000 380.496000000 845.440000000 1.100000000 0.000000000 1545.710000000 0.001710000 1.000000000 0.000000000 1922.511219484 0.005039239 0.090231669 235.518100784 0.098400000 1.000000000 2.350000000 5
26.220000000 485.970000000 58.770000000 1.000000000 7.020000000 380.496000000 845.440000000 1.100000000 0.000000000 1545.710000000 0.001710000 1.000000000 0.000000000 1010.787395366 0.007640145 0.086507625 123.826964046 0.098400000 1.000000000 2.350000000 5
26.220000000 485.970000000 58.770000000 1.000000000 7.020000000 380.496000000 845.440000000 1.100000000 0.000000000 1545.710000000 0.001710000 1.000000000 0.000000000 3280.554451030 0.003440285 0.050232186 401.885797074 0.098400000 1.000000000 2.350000000 0
26.220000000 485.970000000 58.770000000 1.000000000 7.020000000 380.496000000 845.440000000 1.100000000 0.000000000 1545.710000000 0.001710000 1.000000000 0.000000000 475.529720743 0.005150664 0.103000000 58.254982109 0.098400000 1.000000000 2.350000000 5
26.220000000 485.970000000 58.770000000 1.000000000 7.020000000 380.496000000 845.440000000 1.100000000 0.000000000 1545.710000000 0.001710000 1.000000000 0.000000000 216.543805273 0.002893663 0.103000000 26.527796165 0.098400000 1.000000000 2.350000000 5
26.220000000 485.970000000 58.770000000 1.000000000 7.020000000 380.496000000 845.440000000 1.100000000 0.000000000 1545.710000000 0.001710000 1.000000000 0.000000000 734.449050597 0.003021752 0.050285946 89.974010953 0.098400000 1.000000000 2.350000000 5
26.220000000 485.970000000 58.770000000 1.000000000 7.020000000 380.496000000 845.440000000 1.100000000 0.000000000 1545.710000000 0.001710000 1.000000000 0.000000000 4427.150000000 0.087600000 0.030473581 542.350000000 0.098400000 1.000000000 2.350000000 0
26.220000000 485.970000000 58.770000000 1.000000000 7.020000000 380.496000000 845.440000000 1.100000000 0.000000000 1545.710000000 0.001710000 1.000000000 0.000000000 2143.604852044 0.002286785 0.046035869 262.603275585 0.098400000 1.000000000 2.350000000 0
26.220000000 485.970000000 58.770000000 1.000000000 7.020000000 380.496000000 845.440000000 1.100000000 0.000000000 1545.710000000 0.001710000 1.000000000 0.000000000 962.993529879 0.003485704 0.059833678 117.971955079 0.098400000 1.000000000 2.350000000 5
26.220000000 485.970000000 58.770000000 1.000000000 7.020000000 380.496000000 845.440000000 1.100000000 0.000000000 1545.710000000 0.001710000 1.000000000 0.000000000 3247.627348275 0.006933099 0.103000000 397.852047556 0.098400000 1.000000000 2.350000000 0
26.220000000 485.970000000 58.770000000 1.000000000 7.020000000 380.496000000 845.440000000 1.100000000 0.000000000 1545.710000000 0.001710000 1.000000000 0.000000000 2404.457528197 0.003879814 0.050785500 294.559149886 0.098400000 1.000000000 2.350000000 0
26.220000000 485.970000000 58.770000000 1.000000000 7.020000000 380.496000000 845.440000000 1.100000000 0.000000000 1545.710000000 0.001710000 1.000000000 0.000000000 941.187037538 0.007730013 0.081329812 115.300540937 0.098400000 1.000000000 2.350000000 5
26.220000000 485.970000000 58.770000000 1.000000000 7.020000000 380.496000000 845.440000000 1.100000000 0.000000000 1545.710000000 0.001710000 1.000000000 0.000000000 4427.150000000 0.087600000 0.070819933 542.350000000 0.098400000 1.000000000 2.350000000 0
26.220000000 485.970000000 58.770000000 1.000000000 7.020000000 380.496000000 845.440000000 1.100000000 0.000000000 1545.710000000 0.001710000 1.000000000 0.000000000 1344.199351196 0.001459931 0.045757868 164.671745507 0.098400000 1.000000000 2.350000000 5
26.220000000 485.970000000 58.770000000 1.000000000 7.020000000 380.496000000 845.440000000 1.100000000 0.000000000 1545.710000000 0.001710000 1.000000000 0.000000000 4427.150000000 0.087600000 0.035622033 542.350000000 0.098400000 1.000000000 2.350000000 0
26.220000000 485.970000000 58.770000000 1.000000000 7.020000000 380.496000000 845.440000000 1.100000000 0.000000000 1545.710000000 0.001710000 1.000000000 0.000000000 754.688512554 0.005670779 0.005368549 92.453455334 0.098400000 1.000000000 2.350000000 0
26.220000000 485.970000000 58.770000000 1.000000000 7.020000000 380.496000000 845.440000000 1.100000000 0.000000000 1545.710000000 0.001710000 1.000000000 0.000000000 1495.847561756 0.006398607 0.014905014 183.249477682 0.098400000 1.000000000 2.350000000 0
26.220000000 485.970000000 58.770000000 1.000000000 7.020000000 380.496000000 845.440000000 1.100000000 0.000000000 1545.710000000 0.001710000 1.000000000 0.000000000 3272.092564857 0.002382800 0.076125187 400.849169906 0.098400000 1.000000000 2.350000000 5
26.220000000 485.970000000 58.770000000 1.000000000 7.020000000 380.496000000 845.440000000 1.100000000 0.000000000 1545.710000000 0.001710000 1.000000000 0.000000000 3005.346086630 0.007640064 0.053429311 368.171272734 0.098400000 1.000000000 2.350000000 0
26.220000000 485.970000000 58.770000000 1.000000000 7.020000000 380.496000000 845.440000000 1.100000000 0.000000000 1545.710000000 0.001710000 1.000000000 0.000000000 4427.150000000 0.087600000 0.069746889 542.350000000 0.098400000 1.000000000 2.350000000 0
26.220000000 485.970000000 58.770000000 1.000000000 7.020000000 380.496000000 845.440000000 1.100000000 0.000000000 1545.710000000 0.001710000 1.000000000 0.000000000 4427.150000000 0.087600000 0.096640674 542.350000000 0.098400000 1.000000000 2.350000000 0
26.220000000 485.970000000 58.770000000 1.000000000 7.020000000 380.496000000 845.440000000 1.100000000 0.000000000 1545.710000000 0.001710000 1.000000000 0.000000000 4427.150000000 0.087600000 0.053173671 542.350000000 0.098400000 1.000000000 2.350000000 0
26.220000000 485.970000000 58.770000000 1.000000000 7.020000000 380.496000000 845.440000000 1.100000000 0.000000000 1545.710000000 0.001710000 1.000000000 0.000000000 1490.890505424 0.007260216 0.055710096 182.642211268 0.098400000 1.000000000 2.350000000 0
26.220000000 485.970000000 58.770000000 1.000000000 7.020000000 380.496000000 845.440000000 1.100000000 0.000000000 1545.710000000 0.001710000 1.000000000 0.000000000 4427.150000000 0.087600000 0.022936982 542.350000000 0.098400000 1.000000000 2.350000000 0
26.220000000 485.970000000 58.770000000 1.000000000 7.020000000 380.496000000 845.440000000 1.100000000 0.000000000 1545.710000000 0.001710000 1.000000000 0.000000000 139.920446101 0.001892969 0.071539651 17.141017120 0.098400000 1.000000000 2.350000000 5
26.220000000 485.970000000 58.770000000 1.000000000 7.020000000 380.496000000 845.440000000 1.100000000 0.000000000 1545.710000000 0.001710000 1.000000000 0.000000000 1444.466084456 0.001760152 0.052028758 176.954966718 0.098400000 1.000000000 2.350000000 5
26.220000000 485.970000000 58.770000000 1.000000000 7.020000000 380.496000000 845.440000000 1.100000000 0.000000000 1545.710000000 0.001710000 1.000000000 0.000000000 1960.848383224 0.000925064 0.103000000 240.214612254 0.098400000 1.000000000 2.350000000 5
26.220000000 485.970000000 58.770000000 1.000000000 7.020000000 380.496000000 845.440000000 1.100000000 0.000000000 1545.710000000 0.001710000 1.000000000 0.000000000 2940.624723132 0.001837843 0.072200402 360.242553017 0.098400000 1.000000000 2.350000000 5
26.220000000 485.970000000 58.770000000 1.000000000 7.020000000 380.496000000 845.440000000 1.100000000 0.000000000 1545.710000000 0.001710000 1.000000000 0.000000000 1431.487087079 0.006439476 0.081521471 175.364968812 0.098400000 1.000000000 2.350000000 5
26.220000000 485.970000000 58.770000000 1.000000000 7.020000000 380.496000000 845.440000000 1.100000000 0.000000000 1545.710000000 0.001710000 1.000000000 0.000000000 2062.040065853 0.006649703 0.005753921 252.611144803 0.098400000 1.000000000 2.350000000 0
26.220000000 485.970000000 58.770000000 1.000000000 7.020000000 380.496000000 845.440000000 1.100000000 0.000000000 1545.710000000 0.001710000 1.000000000 0.000000000 2995.538811481 0.001546025 0.030174710 366.969828085 0.098400000 1.000000000 2.350000000 0
26.220000000 485.970000000 58.770000000 1.000000000 7.020000000 380.496000000 845.440000000 1.100000000 0.000000000 1545.710000000 0.001710000 1.000000000 0.000000000 1294.961120292 0.006894512 0.077739277 158.639793906 0.098400000 1.000000000 2.350000000 5
26.220000000 485.970000000 58.770000000 1.000000000 7.020000000 380.496000000 845.440000000 1.100000000 0.000000000 1545.710000000 0.001710000 1.000000000 0.000000000 4427.150000000 0.087600000 0.081127794 542.350000000 0.098400000 1.000000000 2.350000000 0
26.220000000 485.970000000 58.770000000 1.000000000 7.020000000 380.496000000 845.440000000 1.100000000 0.000000000 1545.710000000 0.001710000 1.000000000 0.000000000 356.156770064 0.005775825 0.085764703 43.631145149 0.098400000 1.000000000 2.350000000 5
26.220000000 485.970000000 58.770000000 1.000000000 7.020000000 380.496000000 845.440000000 1.100000000 0.000000000 1545.710000000 0.001710000 1.000000000 0.000000000 328.929123860 0.002257618 0.103000000 40.295610116 0.098400000 1.000000000 2.350000000 5
26.220000000 485.970000000 58.770000000 1.000000000 7.020000000 380.496000000 845.440000000 1.100000000 0.000000000 1545.710000000 0.001710000 1.000000000 0.000000000 4427.150000000 0.087600000 0.071524272 542.350000000 0.098400000 1.000000000 2.350000000 0
26.220000000 485.970000000 58.770000000 1.000000000 7.020000000 380.496000000 845.440000000 1.100000000 0.000000000 1545.710000000 0.001710000 1.000000000 0.000000000 3026.035863238 0.007378086 0.048552818 370.705883114 0.098400000 1.000000000 2.350000000 0
26.220000000 485.970000000 58.770000000 1.000000000 7.020000000 380.496000000 845.440000000 1.100000000 0.000000000 1545.710000000 0.001710000 1.000000000 0.000000000 2690.855222182 0.007020226 0.081922635 329.644428075 0.098400000 1.000000000 2.350000000 0
26.220000000 485.970000000 58.770000000 1.000000000 7.020000000 380.496000000 845.440000000 1.100000000 0.000000000 1545.710000000 0.001710000 1.000000000 0.000000000 1619.618308682 0.003280436 0.030072040 198.412068648 0.098400000 1.000000000 2.350000000 0
26.220000000 485.970000000 58.770000000 1.000000000 7.020000000 380.496000000 845.440000000 1.100000000 0.000000000 1545.710000000 0.001710000 1.000000000 0.000000000 1829.647599150 0.007249682 0.046670725 224.141801249 0.098400000 1.000000000 2.350000000 0
26.220000000 485.970000000 58.770000000 1.000000000 7.020000000 380.496000000 845.440000000 1.100000000 0.000000000 1545.710000000 0.001710000 1.000000000 0.000000000 603.791684715 0.002369234 0.103000000 73.967771638 0.098400000 1.000000000 2.350000000 5
26.220000000 485.970000000 58.770000000 1.000000000 7.020000000 380.496000000 845.440000000 1.100000000 0.000000000 1545.710000000 0.001710000 1.000000000 0.000000000 1129.474854918 0.004010715 0.099383655 138.366824608 0.098400000 1.000000000 2.350000000 5
26.220000000 485.970000000 58.770000000 1.000000000 7.020000000 380.496000000 845.440000000 1.100000000 0.000000000 1545.710000000 0.001710000 1.000000000 0.000000000 799.101717638 0.003141724 0.103000000 97.894314979 0.098400000 1.000000000 2.350000000 5
26.220000000 485.970000000 58.770000000 1.000000000 7.020000000 380.496000000 845.440000000 1.100000000 0.000000000 1545.710000000 0.001710000 1.000000000 0.000000000 1233.184111629 0.005548323 0.071223956 151.071773701 0.098400000 1.000000000 2.350000000 5
26.220000000 485.970000000 58.770000000 1.000000000 7.020000000 380.496000000 845.440000000 1.100000000 0.000000000 1545.710000000 0.001710000 1.000000000 0.000000000 1063.572778215 0.002513639 0.053337927 130.293461090 0.098400000 1.000000000 2.350000000 5
26.220000000 485.970000000 58.770000000 1.000000000 7.020000000 380.496000000 845.440000000 1.100000000 0.000000000 1545.710000000 0.001710000 1.000000000 0.000000000 3196.778760457 0.003146561 0.035950767 391.622818457 0.098400000 1.000000000 2.350000000 0
26.220000000 485.970000000 58.770000000 1.000000000 7.020000000 380.496000000 845.440000000 1.100000000 0.000000000 1545.710000000 0.001710000 1.000000000 0.000000000 2173.719156579 0.007395307 0.103000000 266.292441993 0.098400000 1.000000000 2.350000000 5
26.220000000 485.970000000 58.770000000 1.000000000 7.020000000 380.496000000 845.440000000 1.100000000 0.000000000 1545.710000000 0.001710000 1.000000000 0.000000000 4427.150000000 0.087600000 0.033382448 542.350000000 0.098400000 1.000000000 2.350000000 0
26.220000000 485.970000000 58.770000000 1.000000000 7.020000000 380.496000000 845.440000000 1.100000000 0.000000000 1545.710000000 0.001710000 1.000000000 0.000000000 766.969295783 0.002164644 0.015644807 93.957918202 0.098400000 1.000000000 2.350000000 5
26.220000000 485.970000000 58.770000000 1.000000000 7.020000000 380.496000000 845.440000000 1.100000000 0.000000000 1545.710000000 0.001710000 1.000000000 0.000000000 1726.478657089 0.001272490 0.033451633 211.503043645 0.098400000 1.000000000 2.350000000 5
26.220000000 485.970000000 58.770000000 1.000000000 7.020000000 380.496000000 845.440000000 1.100000000 0.000000000 1545.710000000 0.001710000 1.000000000 0.000000000 1764.277476632 0.005098495 0.059832050 216.133605017 0.098400000 1.000000000 2.350000000 0
26.220000000 485.970000000 58.770000000 1.000000000 7.020000000 380.496000000 845.440000000 1.100000000 0.000000000 1545.710000000 0.001710000 1.000000000 0.000000000 2333.572591130 0.005314104 0.038326063 285.875358820 0.098400000 1.000000000 2.350000000 0
26.220000000 485.970000000 58.770000000 1.000000000 7.020000000 380.496000000 845.440000000 1.100000000 0.000000000 1545.710000000 0.001710000 1.000000000 0.000000000 4427.150000000 0.087600000 0.012866873 542.350000000 0.098400000 1.000000000 2.350000000 0
26.220000000 485.970000000 58.770000000 1.000000000 7.020000000 380.496000000 845.440000000 1.100000000 0.000000000 1545.710000000 0.001710000 1.000000000 0.000000000 77.266027925 0.003057576 0.045374110 9.465509469 0.098400000 1.000000000 2.350000000 5
26.220000000 485.970000000 58.770000000 1.000000000 7.020000000 380.496000000 845.440000000 1.100000000 0.000000000 1545.710000000 0.001710000 1.000000000 0.000000000 4427.150000000 0.087600000 0.018576357 542.350000000 0.098400000 1.000000000 2.350000000 0
26.220000000 485.970000000 58.770000000 1.000000000 7.020000000 380.496000000 845.440000000 1.100000000 0.000000000 1545.710000000 0.001710000 1.000000000 0.000000000 2466.572729053 0.006110950 0.050600216 302.168600477 0.098400000 1.000000000 2.350000000 0
26.220000000 485.970000000 58.770000000 1.000000000 7.020000000 380.496000000 845.440000000 1.100000000 0.000000000 1545.710000000 0.001710000 1.000000000 0.000000000 1721.946908315 0.001238397 0.043860348 210.947879725 0.098400000 1.000000000 2.350000000 5
26.220000000 485.970000000 58.770000000 1.000000000 7.020000000 380.496000000 845.440000000 1.100000000 0.000000000 1545.710000000 0.001710000 1.000000000 0.000000000 4427.150000000 0.087600000 0.080645084 542.350000000 0.098400000 1.000000000 2.350000000 0
26.220000000 485.970000000 58.770000000 1.000000000 7.020000000 380.496000000 845.440000000 1.100000000 0.000000000 1545.710000000 0.001710000 1.000000000 0.000000000 1174.271439900 0.006418563 0.103000000 143.854650380 0.098400000 1.000000000 2.350000000 5
26.220000000 485.970000000 58.770000000 1.000000000 7.020000000 380.496000000 845.440000000 1.100000000 0.000000000 1545.710000000 0.001710000 1.000000000 0.000000000 3095.110488025 0.006017695 0.044592970 379.167901061 0.098400000 1.000000000 2.350000000 0
26.220000000 485.970000000 58.770000000 1.000000000 7.020000000 380.496000000 845.440000000 1.100000000 0.000000000 1545.710000000 0.001710000 1.000000000 0.000000000 3354.900666747 0.005680450 0.030570230 410.993613636 0.098400000 1.000000000 2.350000000 0
26.220000000 485.970000000 58.770000000 1.000000000 7.020000000 380.496000000 845.440000000 1.100000000 0.000000000 1545.710000000 0.001710000 1.000000000 0.000000000 1710.922821957 0.006039556 0.018422789 209.597369072 0.098400000 1.000000000 2.350000000 0
26.220000000 485.970000000 58.770000000 1.000000000 7.020000000 380.496000000 845.440000000 1.100000000 0.000000000 1545.710000000 0.001710000 1.000000000 0.000000000 2136.551864634 0.005795155 0.103000000 261.739246193 0.098400000 1.000000000 2.350000000 5
26.220000000 485.970000000 58.770000000 1.000000000 7.020000000 380.496000000 845.440000000 1.100000000 0.000000000 1545.710000000 0.001710000 1.000000000 0.000000000 2329.778397537 0.007518377 0.103000000 285.410549429 0.098400000 1.000000000 2.350000000 5
26.220000000 485.970000000 58.770000000 1.000000000 7.020000000 380.496000000 845.440000000 1.100000000 0.000000000 1545.710000000 0.001710000 1.000000000 0.000000000 3067.820567480 0.004566494 0.003669102 375.824737082 0.098400000 1.000000000 2.350000000 4
26.220000000 485.970000000 58.770000000 1.000000000 7.020000000 380.496000000 845.440000000 1.100000000 0.000000000 1545.710000000 0.001710000 1.000000000 0.000000000 4427.150000000 0.087600000 0.029408365 542.350000000 0.098400000 1.000000000 2.350000000 0
26.220000000 485.970000000 58.770000000 1.000000000 7.020000000 380.496000000 845.440000000 1.100000000 0.000000000 1545.710000000 0.001710000 1.000000000 0.000000000 1262.668659354 0.005928479 0.096302372 154.683791469 0.098400000 1.000000000 2.350000000 5
26.220000000 485.970000000 58.770000000 1.000000000 7.020000000 380.496000000 845.440000000 1.100000000 0.000000000 1545.710000000 0.001710000 1.000000000 0.000000000 1758.656322454 0.003551690 0.039103577 215.444982999 0.098400000 1.000000000 2.350000000 0
26.220000000 485.970000000 58.770000000 1.000000000 7.020000000 380.496000000 845.440000000 1.100000000 0.000000000 1545.710000000 0.001710000 1.000000000 0.000000000 2859.117384897 0.007607590 0.025835738 350.257459923 0.098400000 1.000000000 2.350000000 0
26.220000000 485.970000000 58.770000000 1.000000000 7.020000000 380.496000000 845.440000000 1.100000000 0.000000000 1545.710000000 0.001710000 1.000000000 0.000000000 3207.096825565 0.004605270 0.103000000 392.886837660 0.098400000 1.000000000 2.350000000 5
26.220000000 485.970000000 58.770000000 1.000000000 7.020000000 380.496000000 845.440000000 1.100000000 0.000000000 1545.710000000 0.001710000 1.000000000 0.000000000 4427.150000000 0.087600000 0.007505082 542.350000000 0.098400000 1.000000000 2.350000000 0
26.220000000 485.970000000 58.770000000 1.000000000 7.020000000 380.496000000 845.440000000 1.100000000 0.000000000 1545.710000000 0.001710000 1.000000000 0.000000000 4427.150000000 0.087600000 0.088109949 542.350000000 0.098400000 1.000000000 2.350000000 0
26.220000000 485.970000000 58.770000000 1.000000000 7.020000000 380.496000000 845.440000000 1.100000000 0.000000000 1545.710000000 0.001710000 1.000000000 0.000000000 2270.861495110 0.004782966 0.052591545 278.192907824 0.098400000 1.000000000 2.350000000 0
26.220000000 485.970000000 58.770000000 1.000000000 7.020000000 380.496000000 845.440000000 1.100000000 0.000000000 1545.710000000 0.001710000 1.000000000 0.000000000 1251.060925141 0.001410299 0.103000000 153.261780773 0.098400000 1.000000000 2.350000000 5
26.220000000 485.970000000 58.770000000 1.000000000 7.020000000 380.496000000 845.440000000 1.100000000 0.000000000 1545.710000000 0.001710000 1.000000000 0.000000000 447.142797291 0.001184950 0.079330264 54.777429297 0.098400000 1.000000000 2.350000000 5
26.220000000 485.970000000 58.770000000 1.000000000 7.020000000 380.496000000 845.440000000 1.100000000 0.000000000 1545.710000000 0.001710000 1.000000000 0.000000000 4427.150000000 0.087600000 0.072813356 542.350000000 0.098400000 1.000000000 2.350000000 0
26.220000000 485.970000000 58.770000000 1.000000000 7.020000000 380.496000000 845.440000000 1.100000000 0.000000000 1545.710000000 0.001710000 1.000000000 0.000000000 2206.082886522 0.006170039 0.024788069 270.257175272 0.098400000 1.000000000 2.350000000 0
26.220000000 485.970000000 58.770000000 1.000000000 7.020000000 380.496000000 845.440000000 1.100000000 0.000000000 1545.710000000 0.001710000 1.000000000 0.000000000 4427.150000000 0.087600000 0.004657250 542.350000000 0.098400000 1.000000000 2.350000000 0
26.220000000 485.970000000 58.770000000 1.000000000 7.020000000 380.496000000 845.440000000 1.100000000 0.000000000 1545.710000000 0.001710000 1.000000000 0.000000000 1487.604227376 0.006274865 0.006963358 182.239624300 0.098400000 1.000000000 2.350000000 0
26.220000000 485.970000000 58.770000000 1.000000000 7.020000000 380.496000000 845.440000000 1.100000000 0.000000000 1545.710000000 0.001710000 1.000000000 0.000000000 1173.372515516 0.006034559 0.100111207 143.744527244 0.098400000 1.000000000 2.350000000 5
26.220000000 485.970000000 58.770000000 1.000000000 7.020000000 380.496000000 845.440000000 1.100000000 0.000000000 1545.710000000 0.001710000 1.000000000 0.000000000 1639.541426141 0.001235352 0.103000000 200.852759104 0.098400000 1.000000000 2.350000000 5
26.220000000 485.970000000 58.770000000 1.000000000 7.020000000 380.496000000 845.440000000 1.100000000 0.000000000 1545.710000000 0.001710000 1.000000000 0.000000000 491.204870174 0.004838386 0.103000000 60.175273334 0.098400000 1.000000000 2.350000000 5
26.220000000 485.970000000 58.770000000 1.000000000 7.020000000 380.496000000 845.440000000 1.100000000 0.000000000 1545.710000000 0.001710000 1.000000000 0.000000000 1491.832880341 0.006025653 0.103000000 182.757657331 0.098400000 1.000000000 2.350000000 5
26.220000000 485.970000000 58.770000000 1.000000000 7.020000000 380.496000000 845.440000000 1.100000000 0.000000000 1545.710000000 0.001710000 1.000000000 0.000000000 2744.434603898 0.003169199 0.049634733 336.208194307 0.098400000 1.000000000 2.350000000 0
26.220000000 485.970000000 58.770000000 1.000000000 7.020000000 380.496000000 845.440000000 1.100000000 0.000000000 1545.710000000 0.001710000 1.000000000 0.000000000 1440.202214767 0.004418708 0.103000000 176.432619446 0.098400000 1.000000000 2.350000000 5
26.220000000 485.970000000 58.770000000 1.000000000 7.020000000 380.496000000 845.440000000 1.100000000 0.000000000 1545.710000000 0.001710000 1.000000000 0.000000000 4427.150000000 0.087600000 0.041554740 542.350000000 0.098400000 1.000000000 2.350000000 0
26.220000000 485.970000000 58.770000000 1.000000000 7.020000000 380.496000000 845.440000000 1.100000000 0.000000000 1545.710000000 0.001710000 1.000000000 0.000000000 2450.925837840 0.007367810 0.045383954 300.251771038 0.098400000 1.000000000 2.350000000 0
26.220000000 485.970000000 58.770000000 1.000000000 7.020000000 380.496000000 845.440000000 1.100000000 0.000000000 1545.710000000 0.001710000 1.000000000 0.000000000 1597.478954392 0.006967110 0.087035420 195.699877103 0.098400000 1.000000000 2.350000000 5
26.220000000 485.970000000 58.770000000 1.000000000 7.020000000 380.496000000 845.440000000 1.100000000 0.000000000 1545.710000000 0.001710000 1.000000000 0.000000000 1070.091749723 0.005135991 0.103000000 131.092070624 0.098400000 1.000000000 2.350000000 5
26.220000000 485.970000000 58.770000000 1.000000000 7.020000000 380.496000000 845.440000000 1.100000000 0.000000000 1545.710000000 0.001710000 1.000000000 0.000000000 4427.150000000 0.087600000 0.022721456 542.350000000 0.098400000 1.000000000 2.350000000 0
26.220000000 485.970000000 58.770000000 1.000000000 7.020000000 380.496000000 845.440000000 1.100000000 0.000000000 1545.710000000 0.001710000 1.000000000 0.000000000 236.886574552 0.007569357 0.103000000 29.019896256 0.098400000 1.000000000 2.350000000 5
26.220000000 485.970000000 58.770000000 1.000000000 7.020000000 380.496000000 845.440000000 1.100000000 0.000000000 1545.710000000 0.001710000 1.000000000 0.000000000 385.912896486 0.006777533 0.103000000 47.276432786 0.098400000 1.000000000 2.350000000 5
26.220000000 485.970000000 58.770000000 1.000000000 7.020000000 380.496000000 845.440000000 1.100000000 0.000000000 1545.710000000 0.001710000 1.000000000 0.000000000 4427.150000000 0.087600000 0.074061727 542.350000000 0.098400000 1.000000000 2.350000000 0
26.220000000 485.970000000 58.770000000 1.000000000 7.020000000 380.496000000 845.440000000 1.100000000 0.000000000 1545.710000000 0.001710000 1.000000000 0.000000000 2676.633791533 0.006558785 0.023787295 327.902225323 0.098400000 1.000000000 2.350000000 0
26.220000000 485.970000000 58.770000000 1.000000000 7.020000000 380.496000000 845.440000000 1.100000000 0.000000000 1545.710000000 0.001710000 1.000000000 0.000000000 2386.839509425 0.002356153 0.005066925 292.400846580 0.098400000 1.000000000 2.350000000 0
26.220000000 485.970000000 58.770000000 1.000000000 7.020000000 380.496000000 845.440000000 1.100000000 0.000000000 1545.710000000 0.001710000 1.000000000 0.000000000 4427.150000000 0.087600000 0.082385765 542.350000000 0.098400000 1.000000000 2.350000000 0
26.220000000 485.970000000 58.770000000 1.000000000 7.020000000 380.496000000 845.440000000 1.100000000 0.000000000 1545.710000000 0.001710000 1.000000000 0.000000000 2624.223643125 0.007034096 0.081086586 321.481696543 0.098400000 1.000000000 2.350000000 0
26.220000000 485.970000000 58.770000000 1.000000000 7.020000000 380.496000000 845.440000000 1.100000000 0.000000000 1545.710000000 0.001710000 1.000000000 0.000000000 2859.206410338 0.006244766 0.069398485 350.268366025 0.098400000 1.000000000 2.350000000 0
26.220000000 485.970000000 58.770000000 1.000000000 7.020000000 380.496000000 845.440000000 1.100000000 0.000000000 1545.710000000 0.001710000 1.000000000 0.000000000 3021.288630085 0.005275763 0.068080024 370.124321183 0.098400000 1.000000000 2.350000000 0
26.220000000 485.970000000 58.770000000 1.000000000 7.020000000 380.496000000 845.440000000 1.100000000 0.000000000 1545.710000000 0.001710000 1.000000000 0.000000000 793.037399295 0.002489287 0.089756911 97.151402936 0.098400000 1.000000000 2.350000000 5
26.220000000 485.970000000 58.770000000 1.000000000 7.020000000 380.496000000 845.440000000 1.100000000 0.000000000 1545.710000000 0.001710000 1.000000000 0.000000000 4427.150000000 0.087600000 0.083510028 542.350000000 0.098400000 1.000000000 2.350000000 0
26.220000000 485.970000000 58.770000000 1.000000000 7.020000000 380.496000000 845.440000000 1.100000000 0.000000000 1545.710000000 0.001710000 1.000000000 0.000000000 2310.673679952 0.002415709 0.103000000 283.070117417 0.098400000 1.000000000 2.350000000 5
26.220000000 485.970000000 58.770000000 1.000000000 7.020000000 380.496000000 845.440000000 1.100000000 0.000000000 1545.710000000 0.001710000 1.000000000 0.000000000 4427.150000000 0.087600000 0.071764451 542.350000000 0.098400000 1.000000000 2.350000000 0
26.220000000 485.970000000 58.770000000 1.000000000 7.020000000 380.496000000 845.440000000 1.100000000 0.000000000 1545.710000000 0.001710000 1.000000000 0.000000000 2442.122999370 0.006807870 0.055579246 299.173375356 0.098400000 1.000000000 2.350000000 0
26.220000000 485.970000000 58.770000000 1.000000000 7.020000000 380.496000000 845.440000000 1.100000000 0.000000000 1545.710000000 0.001710000 1.000000000 0.000000000 4427.150000000 0.087600000 0.026171737 542.350000000 0.098400000 1.000000000 2.350000000 0
26.220000000 485.970000000 58.770000000 1.000000000 7.020000000 380.496000000 845.440000000 1.100000000 0.000000000 1545.710000000 0.001710000 1.000000000 0.000000000 1217.838205211 0.005558672 0.016611030 149.191816540 0.098400000 1.000000000 2.350000000 0
26.220000000 485.970000000 58.770000000 1.000000000 7.020000000 380.496000000 845.440000000 1.100000000 0.000000000 1545.710000000 0.001710000 1.000000000 0.000000000 1389.190152240 0.003661074 0.019192167 170.183363805 0.098400000 1.000000000 2.350000000 0
26.220000000 485.970000000 58.770000000 1.000000000 7.020000000 380.496000000 845.440000000 1.100000000 0.000000000 1545.710000000 0.001710000 1.000000000 0.000000000 469.147866491 0.001220388 0.087873342 57.473170187 0.098400000 1.000000000 2.350000000 5
26.220000000 485.970000000 58.770000000 1.000000000 7.020000000 380.496000000 845.440000000 1.100000000 0.000000000 1545.710000000 0.001710000 1.000000000 0.000000000 3039.133551976 0.007566369 0.037030409 372.310421358 0.098400000 1.000000000 2.350000000 0
26.220000000 485.970000000 58.770000000 1.000000000 7.020000000 380.496000000 845.440000000 1.100000000 0.000000000 1545.710000000 0.001710000 1.000000000 0.000000000 2289.851401645 0.004678777 0.095832980 280.519274857 0.098400000 1.000000000 2.350000000 5
26.220000000 485.970000000 58.770000000 1.000000000 7.020000000 380.496000000 845.440000000 1.100000000 0.000000000 1545.710000000 0.001710000 1.000000000 0.000000000 1265.018512281 0.005235319 0.045502387 154.971661257 0.098400000 1.000000000 2.350000000 0
26.220000000 485.970000000 58.770000000 1.000000000 7.020000000 380.496000000 845.440000000 1.100000000 0.000000000 1545.710000000 0.001710000 1.000000000 0.000000000 1327.924191985 0.005180317 0.038322134 162.677949815 0.098400000 1.000000000 2.350000000 0
26.220000000 485.970000000 58.770000000 1.000000000 7.020000000 380.496000000 845.440000000 1.100000000 0.000000000 1545.710000000 0.001710000 1.000000000 0.000000000 680.431419866 0.002085540 0.034666928 83.356556829 0.098400000 1.000000000 2.350000000 5
26.220000000 485.970000000 58.770000000 1.000000000 7.020000000 380.496000000 845.440000000 1.100000000 0.000000000 1545.710000000 0.001710000 1.000000000 0.000000000 3039.854195166 0.002044045 0.089619900 372.398704076 0.098400000 1.000000000 2.350000000 5
26.220000000 485.970000000 58.770000000 1.000000000 7.020000000 380.496000000 845.440000000 1.100000000 0.000000000 1545.710000000 0.001710000 1.000000000 0.000000000 591.737857399 0.006575573 0.081046759 72.491112106 0.098400000 1.000000000 2.350000000 5
26.220000000 485.970000000 58.770000000 1.000000000 7.020000000 380.496000000 845.440000000 1.100000000 0.000000000 1545.710000000 0.001710000 1.000000000 0.000000000 3177.530155609 0.006752896 0.099147760 389.264759472 0.098400000 1.000000000 2.350000000 0
26.220000000 485.970000000 58.770000000 1.000000000 7.020000000 380.496000000 845.440000000 1.100000000 0.000000000 1545.710000000 0.001710000 1.000000000 0.000000000 2235.981663332 0.004061276 0.103000000 273.919938359 0.098400000 1.000000000 2.350000000 5
26.220000000 485.970000000 58.770000000 1.000000000 7.020000000 380.496000000 845.440000000 1.100000000 0.000000000 1545.710000000 0.001710000 1.000000000 0.000000000 664.163677408 0.002235732 0.088929727 81.363669729 0.098400000 1.000000000 2.350000000 5
26.220000000 485.970000000 58.770000000 1.000000000 7.020000000 380.496000000 845.440000000 1.100000000 0.000000000 1545.710000000 0.001710000 1.000000000 0.000000000 1777.248221804 0.002621120 0.103000000 217.722591983 0.098400000 1.000000000 2.350000000 5
26.220000000 485.970000000 58.770000000 1.000000000 7.020000000 380.496000000 845.440000000 1.100000000 0.000000000 1545.710000000 0.001710000 1.000000000 0.000000000 146.734803512 0.005539303 0.066282149 17.975813037 0.098400000 1.000000000 2.350000000 5
26.220000000 485.970000000 58.770000000 1.000000000 7.020000000 380.496000000 845.440000000 1.100000000 0.000000000 1545.710000000 0.001710000 1.000000000 0.000000000 2513.924119663 0.006452587 0.030210301 307.969403860 0.098400000 1.000000000 2.350000000 0
26.220000000 485.970000000 58.770000000 1.000000000 7.020000000 380.496000000 845.440000000 1.100000000 0.000000000 1545.710000000 0.001710000 1.000000000 0.000000000 93.882656983 0.006408253 0.013034186 11.501137078 0.098400000 1.000000000 2.350000000 5
26.220000000 485.970000000 58.770000000 1.000000000 7.020000000 380.496000000 845.440000000 1.100000000 0.000000000 1545.710000000 0.001710000 1.000000000 0.000000000 1401.272342848 0.002599640 0.069015255 171.663497994 0.098400000 1.000000000 2.350000000 5
26.220000000 485.970000000 58.770000000 1.000000000 7.020000000 380.496000000 845.440000000 1.100000000 0.000000000 1545.710000000 0.001710000 1.000000000 0.000000000 4427.150000000 0.087600000 0.016122291 542.350000000 0.098400000 1.000000000 2.350000000 0
26.220000000 485.970000000 58.770000000 1.000000000 7.020000000 380.496000000 845.440000000 1.100000000 0.000000000 1545.710000000 0.001710000 1.000000000 0.000000000 1475.873172377 0.006156891 0.004865860 180.802506136 0.098400000 1.000000000 2.350000000 0
26.220000000 485.970000000 58.770000000 1.000000000 7.020000000 380.496000000 845.440000000 1.100000000 0.000000000 1545.710000000 0.001710000 1.000000000 0.000000000 1841.983449718 0.003215466 0.082810447 225.653010166 0.098400000 1.000000000 2.350000000 5
26.220000000 485.970000000 58.770000000 1.000000000 7.020000000 380.496000000 845.440000000 1.100000000 0.000000000 1545.710000000 0.001710000 1.000000000 0.000000000 473.952903741 0.007667748 0.103000000 58.061813434 0.098400000 1.000000000 2.350000000 5
26.220000000 485.970000000 58.770000000 1.000000000 7.020000000 380.496000000 845.440000000 1.100000000 0.000000000 1545.710000000 0.001710000 1.000000000 0.000000000 4427.150000000 0.087600000 0.005085220 542.350000000 0.098400000 1.000000000 2.350000000 0
26.220000000 485.970000000 58.770000000 1.000000000 7.020000000 380.496000000 845.440000000 1.100000000 0.000000000 1545.710000000 0.001710000 1.000000000 0.000000000 3266.927046973 0.005474348 0.051105506 400.216365817 0.098400000 1.000000000 2.350000000 0
26.220000000 485.970000000 58.770000000 1.000000000 7.020000000 380.496000000 845.440000000 1.100000000 0.000000000 1545.710000000 0.001710000 1.000000000 0.000000000 4427.150000000 0.087600000 0.075096532 542.350000000 0.098400000 1.000000000 2.350000000 0
26.220000000 485.970000000 58.770000000 1.000000000 7.020000000 380.496000000 845.440000000 1.100000000 0.000000000 1545.710000000 0.001710000 1.000000000 0.000000000 2673.127582279 0.004534167 0.103000000 327.472695583 0.098400000 1.000000000 2.350000000 5
26.220000000 485.970000000 58.770000000 1.000000000 7.020000000 380.496000000 845.440000000 1.100000000 0.000000000 1545.710000000 0.001710000 1.000000000 0.000000000 723.873756765 0.005824736 0.103000000 88.678479830 0.098400000 1.000000000 2.350000000 5
26.220000000 485.970000000 58.770000000 1.000000000 7.020000000 380.496000000 845.440000000 1.100000000 0.000000000 1545.710000000 0.001710000 1.000000000 0.000000000 2626.370054618 0.002360991 0.011469637 321.744643647 0.098400000 1.000000000 2.350000000 0
26.220000000 485.970000000 58.770000000 1.000000000 7.020000000 380.496000000 845.440000000 1.100000000 0.000000000 1545.710000000 0.001710000 1.000000000 0.000000000 1171.786419158 0.001257506 0.088696440 143.550221797 0.098400000 1.000000000 2.350000000 5
26.220000000 485.970000000 58.770000000 1.000000000 7.020000000 380.496000000 845.440000000 1.100000000 0.000000000 1545.710000000 0.001710000 1.000000000 0.000000000 72.123873036 0.002594032 0.093981802 8.835567474 0.098400000 1.000000000 2.350000000 5
26.220000000 485.970000000 58.770000000 1.000000000 7.020000000 380.496000000 845.440000000 1.100000000 0.000000000 1545.710000000 0.001710000 1.000000000 0.000000000 2301.657410654 0.002256501 0.078705605 281.965575295 0.098400000 1.000000000 2.350000000 5
26.220000000 485.970000000 58.770000000 1.000000000 7.020000000 380.496000000 845.440000000 1.100000000 0.000000000 1545.710000000 0.001710000 1.000000000 0.000000000 4427.150000000 0.087600000 0.087232298 542.350000000 0.098400000 1.000000000 2.350000000 0
26.220000000 485.970000000 58.770000000 1.000000000 7.020000000 380.496000000 845.440000000 1.100000000 0.000000000 1545.710000000 0.001710000 1.000000000 0.000000000 1554.007612023 0.003223644 0.028655837 190.374400773 0.098400000 1.000000000 2.350000000 0
26.220000000 485.970000000 58.770000000 1.000000000 7.020000000 380.496000000 845.440000000 1.100000000 0.000000000 1545.710000000 0.001710000 1.000000000 0.000000000 2040.875739779 0.006556147 0.063094484 250.018399528 0.098400000 1.000000000 2.350000000 0
26.220000000 485.970000000 58.770000000 1.000000000 7.020000000 380.496000000 845.440000000 1.100000000 0.000000000 1545.710000000 0.001710000 1.000000000 0.000000000 4427.150000000 0.087600000 0.061299839 542.350000000 0.098400000 1.000000000 2.350000000 0
26.220000000 485.970000000 58.770000000 1.000000000 7.020000000 380.496000000 845.440000000 1.100000000 0.000000000 1545.710000000 0.001710000 1.000000000 0.000000000 4427.150000000 0.087600000 0.027541946 542.350000000 0.098400000 1.000000000 2.350000000 0
26.220000000 485.970000000 58.770000000 1.000000000 7.020000000 380.496000000 845.440000000 1.100000000 0.000000000 1545.710000000 0.001710000 1.000000000 0.000000000 2072.434174964 0.006272043 0.090484927 253.884479810 0.098400000 1.000000000 2.350000000 5
26.220000000 485.970000000 58.770000000 1.000000000 7.020000000 380.496000000 845.440000000 1.100000000 0.000000000 1545.710000000 0.001710000 1.000000000 0.000000000 1704.831074163 0.001322148 0.103000000 208.851096772 0.098400000 1.000000000 2.350000000 5
26.220000000 485.970000000 58.770000000 1.000000000 7.020000000 380.496000000 845.440000000 1.100000000 0.000000000 1545.710000000 0.001710000 1.000000000 0.000000000 1800.091182609 0.005305503 0.027824580 220.520979160 0.098400000 1.000000000 2.350000000 0
26.220000000 485.970000000 58.770000000 1.000000000 7.020000000 380.496000000 845.440000000 1.100000000 0.000000000 1545.710000000 0.001710000 1.000000000 0.000000000 4427.150000000 0.087600000 0.010392273 542.350000000 0.098400000 1.000000000 2.350000000 0
26.220000000 485.970000000 58.770000000 1.000000000 7.020000000 380.496000000 845.440000000 1.100000000 0.000000000 1545.710000000 0.001710000 1.000000000 0.000000000 1038.825505780 0.007339300 0.081655126 127.261785361 0.098400000 1.000000000 2.350000000 5
26.220000000 485.970000000 58.770000000 1.000000000 7.020000000 380.496000000 845.440000000 1.100000000 0.000000000 1545.710000000 0.001710000 1.000000000 0.000000000 4427.150000000 0.087600000 0.062479236 542.350000000 0.098400000 1.000000000 2.350000000 0
26.220000000 485.970000000 58.770000000 1.000000000 7.020000000 380.496000000 845.440000000 1.100000000 0.000000000 1545.710000000 0.001710000 1.000000000 0.000000000 1797.482879019 0.001453069 0.044568858 220.201447757 0.098400000 1.000000000 2.350000000 5
26.220000000 485.970000000 58.770000000 1.000000000 7.020000000 380.496000000 845.440000000 1.100000000 0.000000000 1545.710000000 0.001710000 1.000000000 0.000000000 2701.917036067 0.000947519 0.099502193 330.999560555 0.098400000 1.000000000 2.350000000 5
26.220000000 485.970000000 58.770000000 1.000000000 7.020000000 380.496000000 845.440000000 1.100000000 0.000000000 1545.710000000 0.001710000 1.000000000 0.000000000 4427.150000000 0.087600000 0.070609082 542.350000000 0.098400000 1.000000000 2.350000000 0
26.220000000 485.970000000 58.770000000 1.000000000 7.020000000 380.496000000 845.440000000 1.100000000 0.000000000 1545.710000000 0.001710000 1.000000000 0.000000000 4427.150000000 0.087600000 0.077517020 542.350000000 0.098400000 1.000000000 2.350000000 0
26.220000000 485.970000000 58.770000000 1.000000000 7.020000000 380.496000000 845.440000000 1.100000000 0.000000000 1545.710000000 0.001710000 1.000000000 0.000000000 4427.150000000 0.087600000 0.069585397 542.350000000 0.098400000 1.000000000 2.350000000 0
26.220000000 485.970000000 58.770000000 1.000000000 7.020000000 380.496000000 845.440000000 1.100000000 0.000000000 1545.710000000 0.001710000 1.000000000 0.000000000 837.721845454 0.001072260 0.076922809 102.625491091 0.098400000 1.000000000 2.350000000 5
26.220000000 485.970000000 58.770000000 1.000000000 7.020000000 380.496000000 845.440000000 1.100000000 0.000000000 1545.710000000 0.001710000 1.000000000 0.000000000 1089.253897913 0.002945098 0.093682732 133.439538198 0.098400000 1.000000000 2.350000000 5
26.220000000 485.970000000 58.770000000 1.000000000 7.020000000 380.496000000 845.440000000 1.100000000 0.000000000 1545.710000000 0.001710000 1.000000000 0.000000000 48.054771467 0.002453309 0.054613984 5.886971371 0.098400000 1.000000000 2.350000000 5
26.220000000 485.970000000 58.770000000 1.000000000 7.020000000 380.496000000 845.440000000 1.100000000 0.000000000 1545.710000000 0.001710000 1.000000000 0.000000000 696.031779417 0.001128939 0.062163701 85.267685885 0.098400000 1.000000000 2.350000000 5
26.220000000 485.970000000 58.770000000 1.000000000 7.020000000 380.496000000 845.440000000 1.100000000 0.000000000 1545.710000000 0.001710000 1.000000000 0.000000000 2400.037978027 0.001489503 0.040053470 294.017730907 0.098400000 1.000000000 2.350000000 0
26.220000000 485.970000000 58.770000000 1.000000000 7.020000000 380.496000000 845.440000000 1.100000000 0.000000000 1545.710000000 0.001710000 1.000000000 0.000000000 2498.425478512 0.005180958 0.068848698 306.070735862 0.098400000 1.000000000 2.350000000 0
26.220000000 485.970000000 58.770000000 1.000000000 7.020000000 380.496000000 845.440000000 1.100000000 0.000000000 1545.710000000 0.001710000 1.000000000 0.000000000 4427.150000000 0.087600000 0.021665560 542.350000000 0.098400000 1.000000000 2.350000000 0
26.220000000 485.970000000 58.770000000 1.000000000 7.020000000 380.496000000 845.440000000 1.100000000 0.000000000 1545.710000000 0.001710000 1.000000000 0.000000000 4427.150000000 0.087600000 0.008598702 542.350000000 0.098400000 1.000000000 2.350000000 0
26.220000000 485.970000000 58.770000000 1.000000000 7.020000000 380.496000000 845.440000000 1.100000000 0.000000000 1545.710000000 0.001710000 1.000000000 0.000000000 930.471411912 0.002779645 0.036184339 113.987818405 0.098400000 1.000000000 2.350000000 5
26.220000000 485.970000000 58.770000000 1.000000000 7.020000000 380.496000000 845.440000000 1.100000000 0.000000000 1545.710000000 0.001710000 1.000000000 0.000000000 4427.150000000 0.087600000 0.082278453 542.350000000 0.098400000 1.000000000 2.350000000 0
26.220000000 485.970000000 58.770000000 1.000000000 7.020000000 380.496000000 845.440000000 1.100000000 0.000000000 1545.710000000 0.001710000 1.000000000 0.000000000 1164.412593178 0.006288808 0.080941424 142.646887932 0.098400000 1.000000000 2.350000000 5
26.220000000 485.970000000 58.770000000 1.000000000 7.020000000 380.496000000 845.440000000 1.100000000 0.000000000 1545.710000000 0.001710000 1.000000000 0.000000000 106.240167043 0.005419998 0.098493351 13.014999400 0.098400000 1.000000000 2.350000000 5
26.220000000 485.970000000 58.770000000 1.000000000 7.020000000 380.496000000 845.440000000 1.100000000 0.000000000 1545.710000000 0.001710000 1.000000000 0.000000000 4427.150000000 0.087600000 0.010885491 542.350000000 0.098400000 1.000000000 2.350000000 0
26.220000000 485.970000000 58.770000000 1.000000000 7.020000000 380.496000000 845.440000000 1.100000000 0.000000000 1545.710000000 0.001710000 1.000000000 0.000000000 4427.150000000 0.087600000 0.007585376 542.350000000 0.098400000 1.000000000 2.350000000 0
26.220000000 485.970000000 58.770000000 1.000000000 7.020000000 380.496000000 845.440000000 1.100000000 0.000000000 1545.710000000 0.001710000 1.000000000 0.000000000 1012.890866158 0.005450412 0.029879107 124.084650681 0.098400000 1.000000000 2.350000000 0
26.220000000 485.970000000 58.770000000 1.000000000 7.020000000 380.496000000 845.440000000 1.100000000 0.000000000 1545.710000000 0.001710000 1.000000000 0.000000000 1240.708528074 0.004556661 0.053925349 151.993555719 0.098400000 1.000000000 2.350000000 5
26.220000000 485.970000000 58.770000000 1.000000000 7.020000000 380.496000000 845.440000000 1.100000000 0.000000000 1545.710000000 0.001710000 1.000000000 0.000000000 4427.150000000 0.087600000 0.085618403 542.350000000 0.098400000 1.000000000 2.350000000 0
26.220000000 485.970000000 58.770000000 1.000000000 7.020000000 380.496000000 845.440000000 1.100000000 0.000000000 1545.710000000 0.001710000 1.000000000 0.000000000 2114.114588140 0.006091264 0.032118585 258.990557555 0.098400000 1.000000000 2.350000000 0
26.220000000 485.970000000 58.770000000 1.000000000 7.020000000 380.496000000 845.440000000 1.100000000 0.000000000 1545.710000000 0.001710000 1.000000000 0.000000000 109.122141594 0.006184479 0.085502892 13.368056988 0.098400000 1.000000000 2.350000000 5
26.220000000 485.970000000 58.770000000 1.000000000 7.020000000 380.496000000 845.440000000 1.100000000 0.000000000 1545.710000000 0.001710000 1.000000000 0.000000000 4427.150000000 0.087600000 0.095304080 542.350000000 0.098400000 1.000000000 2.350000000 0
26.220000000 485.970000000 58.770000000 1.000000000 7.020000000 380.496000000 845.440000000 1.100000000 0.000000000 1545.710000000 0.001710000 1.000000000 0.000000000 265.345186922 0.002045397 0.063936667 32.506231351 0.098400000 1.000000000 2.350000000 5
26.220000000 485.970000000 58.770000000 1.000000000 7.020000000 380.496000000 845.440000000 1.100000000 0.000000000 1545.710000000 0.001710000 1.000000000 0.000000000 1851.191750316 0.003870002 0.039150035 226.781077168 0.098400000 1.000000000 2.350000000 0
26.220000000 485.970000000 58.770000000 1.000000000 7.020000000 380.496000000 845.440000000 1.100000000 0.000000000 1545.710000000 0.001710000 1.000000000 0.000000000 2594.052889538 0.007456645 0.092304933 317.785614818 0.098400000 1.000000000 2.350000000 0
26.220000000 485.970000000 58.770000000 1.000000000 7.020000000 380.496000000 845.440000000 1.100000000 0.000000000 1545.710000000 0.001710000 1.000000000 0.000000000 558.298544330 0.001320192 0.032268976 68.394614033 0.098400000 1.000000000 2.350000000 5
26.220000000 485.970000000 58.770000000 1.000000000 7.020000000 380.496000000 845.440000000 1.100000000 0.000000000 1545.710000000 0.001710000 1.000000000 0.000000000 3064.676394529 0.002273932 0.010779418 375.439558762 0.098400000 1.000000000 2.350000000 0
26.220000000 485.970000000 58.770000000 1.000000000 7.020000000 380.496000000 845.440000000 1.100000000 0.000000000 1545.710000000 0.001710000 1.000000000 0.000000000 888.368080018 0.006801486 0.062821538 108.829930813 0.098400000 1.000000000 2.350000000 5
26.220000000 485.970000000 58.770000000 1.000000000 7.020000000 380.496000000 845.440000000 1.100000000 0.000000000 1545.710000000 0.001710000 1.000000000 0.000000000 2817.994199898 0.004451728 0.016488179 345.219645667 0.098400000 1.000000000 2.350000000 0
26.220000000 485.970000000 58.770000000 1.000000000 7.020000000 380.496000000 845.440000000 1.100000000 0.000000000 1545.710000000 0.001710000 1.000000000 0.000000000 3467.694760012 0.007131651 0.087785539 424.811504713 0.098400000 1.000000000 2.350000000 0
26.220000000 485.970000000 58.770000000 1.000000000 7.020000000 380.496000000 845.440000000 1.100000000 0.000000000 1545.710000000 0.001710000 1.000000000 0.000000000 560.850903130 0.005891706 0.013483934 68.707291895 0.098400000 1.000000000 2.350000000 0
26.220000000 485.970000000 58.770000000 1.000000000 7.020000000 380.496000000 845.440000000 1.100000000 0.000000000 1545.710000000 0.001710000 1.000000000 0.000000000 1210.740630465 0.007667921 0.084985137 148.322324957 0.098400000 1.000000000 2.350000000 5
26.220000000 485.970000000 58.770000000 1.000000000 7.020000000 380.496000000 845.440000000 1.100000000 0.000000000 1545.710000000 0.001710000 1.000000000 0.000000000 4427.150000000 0.087600000 0.048271305 542.350000000 0.098400000 1.000000000 2.350000000 0
26.220000000 485.970000000 58.770000000 1.000000000 7.020000000 380.496000000 845.440000000 1.100000000 0.000000000 1545.710000000 0.001710000 1.000000000 0.000000000 4427.150000000 0.087600000 0.083752416 542.350000000 0.098400000 1.000000000 2.350000000 0
26.220000000 485.970000000 58.770000000 1.000000000 7.020000000 380.496000000 845.440000000 1.100000000 0.000000000 1545.710000000 0.001710000 1.000000000 0.000000000 3483.919004443 0.006702815 0.103000000 426.799063068 0.098400000 1.000000000 2.350000000 0
26.220000000 485.970000000 58.770000000 1.000000000 7.020000000 380.496000000 845.440000000 1.100000000 0.000000000 1545.710000000 0.001710000 1.000000000 0.000000000 1852.886599273 0.005875599 0.077657877 226.988705401 0.098400000 1.000000000 2.350000000 5
26.220000000 485.970000000 58.770000000 1.000000000 7.020000000 380.496000000 845.440000000 1.100000000 0.000000000 1545.710000000 0.001710000 1.000000000 0.000000000 4427.150000000 0.087600000 0.052589904 542.350000000 0.098400000 1.000000000 2.350000000 0
26.220000000 485.970000000 58.770000000 1.000000000 7.020000000 380.496000000 845.440000000 1.100000000 0.000000000 1545.710000000 0.001710000 1.000000000 0.000000000 940.432889522 0.006404197 0.015353179 115.208153695 0.098400000 1.000000000 2.350000000 0
26.220000000 485.970000000 58.770000000 1.000000000 7.020000000 380.496000000 845.440000000 1.100000000 0.000000000 1545.710000000 0.001710000 1.000000000 0.000000000 1551.284153894 0.006142080 0.046849989 190.040762311 0.098400000 1.000000000 2.350000000 0
26.220000000 485.970000000 58.770000000 1.000000000 7.020000000 380.496000000 845.440000000 1.100000000 0.000000000 1545.710000000 0.001710000 1.000000000 0.000000000 1431.611942570 0.002085119 0.052248604 175.380264290 0.098400000 1.000000000 2.350000000 5
26.220000000 485.970000000 58.770000000 1.000000000 7.020000000 380.496000000 845.440000000 1.100000000 0.000000000 1545.710000000 0.001710000 1.000000000 0.000000000 2588.129105646 0.000883886 0.019441812 317.059919010 0.098400000 1.000000000 2.350000000 0
26.220000000 485.970000000 58.770000000 1.000000000 7.020000000 380.496000000 845.440000000 1.100000000 0.000000000 1545.710000000 0.001710000 1.000000000 0.000000000 2168.632707614 0.001255464 0.103000000 265.669324277 0.098400000 1.000000000 2.350000000 5
26.220000000 485.970000000 58.770000000 1.000000000 7.020000000 380.496000000 845.440000000 1.100000000 0.000000000 1545.710000000 0.001710000 1.000000000 0.000000000 1214.344707113 0.007584316 0.095666695 148.763843986 0.098400000 1.000000000 2.350000000 5
26.220000000 485.970000000 58.770000000 1.000000000 7.020000000 380.496000000 845.440000000 1.100000000 0.000000000 1545.710000000 0.001710000 1.000000000 0.000000000 1499.351687008 0.007794724 0.069419399 183.678752120 0.098400000 1.000000000 2.350000000 0
26.220000000 485.970000000 58.770000000 1.000000000 7.020000000 380.496000000 845.440000000 1.100000000 0.000000000 1545.710000000 0.001710000 1.000000000 0.000000000 979.006124906 0.002257532 0.103000000 119.933585228 0.098400000 1.000000000 2.350000000 5
26.220000000 485.970000000 58.770000000 1.000000000 7.020000000 380.496000000 845.440000000 1.100000000 0.000000000 1545.710000000 0.001710000 1.000000000 0.000000000 3066.273793171 0.004474777 0.103000000 375.635248800 0.098400000 1.000000000 2.350000000 5
26.220000000 485.970000000 58.770000000 1.000000000 7.020000000 380.496000000 845.440000000 1.100000000 0.000000000 1545.710000000 0.001710000 1.000000000 0.000000000 176.464923020 0.006836917 0.062934293 21.617914685 0.098400000 1.000000000 2.350000000 5
26.220000000 485.970000000 58.770000000 1.000000000 7.020000000 380.496000000 845.440000000 1.100000000 0.000000000 1545.710000000 0.001710000 1.000000000 0.000000000 1001.821497765 0.003312242 0.100978267 122.728592732 0.098400000 1.000000000 2.350000000 5
26.220000000 485.970000000 58.770000000 1.000000000 7.020000000 380.496000000 845.440000000 1.100000000 0.000000000 1545.710000000 0.001710000 1.000000000 0.000000000 1470.221242245 0.004823477 0.094323062 180.110113895 0.098400000 1.000000000 2.350000000 5
26.220000000 485.970000000 58.770000000 1.000000000 7.020000000 380.496000000 845.440000000 1.100000000 0.000000000 1545.710000000 0.001710000 1.000000000 0.000000000 1588.299405065 0.005157787 0.103000000 194.575332288 0.098400000 1.000000000 2.350000000 5
26.220000000 485.970000000 58.770000000 1.000000000 7.020000000 380.496000000 845.440000000 1.100000000 0.000000000 1545.710000000 0.001710000 1.000000000 0.000000000 2358.635180349 0.001795891 0.084800050 288.945662573 0.098400000 1.000000000 2.350000000 5
26.220000000 485.970000000 58.770000000 1.000000000 7.020000000 380.496000000 845.440000000 1.100000000 0.000000000 1545.710000000 0.001710000 1.000000000 0.000000000 1191.024696209 0.005726357 0.080773951 145.907015572 0.098400000 1.000000000 2.350000000 5
26.220000000 485.970000000 58.770000000 1.000000000 7.020000000 380.496000000 845.440000000 1.100000000 0.000000000 1545.710000000 0.001710000 1.000000000 0.000000000 454.006697977 0.007743792 0.103000000 55.618294534 0.098400000 1.000000000 2.350000000 5
26.220000000 485.970000000 58.770000000 1.000000000 7.020000000 380.496000000 845.440000000 1.100000000 0.000000000 1545.710000000 0.001710000 1.000000000 0.000000000 4427.150000000 0.087600000 0.055520710 542.350000000 0.098400000 1.000000000 2.350000000 0
26.220000000 485.970000000 58.770000000 1.000000000 7.020000000 380.496000000 845.440000000 1.100000000 0.000000000 1545.710000000 0.001710000 1.000000000 0.000000000 337.145726135 0.001143243 0.032757174 41.302188670 0.098400000 1.000000000 2.350000000 5
26.220000000 485.970000000 58.770000000 1.000000000 7.020000000 380.496000000 845.440000000 1.100000000 0.000000000 1545.710000000 0.001710000 1.000000000 0.000000000 2074.391381241 0.002686827 0.103000000 254.124248245 0.098400000 1.000000000 2.350000000 5
26.220000000 485.970000000 58.770000000 1.000000000 7.020000000 380.496000000 845.440000000 1.100000000 0.000000000 1545.710000000 0.001710000 1.000000000 0.000000000 4427.150000000 0.087600000 0.045765212 542.350000000 0.098400000 1.000000000 2.350000000 0
26.220000000 485.970000000 58.770000000 1.000000000 7.020000000 380.496000000 845.440000000 1.100000000 0.000000000 1545.710000000 0.001710000 1.000000000 0.000000000 2514.862039070 0.001899739 0.103000000 308.084304098 0.098400000 1.000000000 2.350000000 5
26.220000000 485.970000000 58.770000000 1.000000000 7.020000000 380.496000000 845.440000000 1.100000000 0.000000000 1545.710000000 0.001710000 1.000000000 0.000000000 2388.537322945 0.006581383 0.100253704 292.608837988 0.098400000 1.000000000 2.350000000 5
26.220000000 485.970000000 58.770000000 1.000000000 7.020000000 380.496000000 845.440000000 1.100000000 0.000000000 1545.710000000 0.001710000 1.000000000 0.000000000 909.020641875 0.001950381 0.103000000 111.359982183 0.098400000 1.000000000 2.350000000 5
26.220000000 485.970000000 58.770000000 1.000000000 7.020000000 380.496000000 845.440000000 1.100000000 0.000000000 1545.710000000 0.001710000 1.000000000 0.000000000 4427.150000000 0.087600000 0.068712613 542.350000000 0.098400000 1.000000000 2.350000000 0
26.220000000 485.970000000 58.770000000 1.000000000 7.020000000 380.496000000 845.440000000 1.100000000 0.000000000 1545.710000000 0.001710000 1.000000000 0.000000000 2457.017866499 0.002108716 0.052260986 300.998077747 0.098400000 1.000000000 2.350000000 5
26.220000000 485.970000000 58.770000000 1.000000000 7.020000000 380.496000000 845.440000000 1.100000000 0.000000000 1545.710000000 0.001710000 1.000000000 0.000000000 3358.517575841 0.005198202 0.003461363 411.436704710 0.098400000 1.000000000 2.350000000 4
26.220000000 485.970000000 58.770000000 1.000000000 7.020000000 380.496000000 845.440000000 1.100000000 0.000000000 1545.710000000 0.001710000 1.000000000 0.000000000 4427.150000000 0.087600000 0.025188005 542.350000000 0.098400000 1.000000000 2.350000000 0
26.220000000 485.970000000 58.770000000 1.000000000 7.020000000 380.496000000 845.440000000 1.100000000 0.000000000 1545.710000000 0.001710000 1.000000000 0.000000000 3158.516006277 0.004295521 0.103000000 386.935422564 0.098400000 1.000000000 2.350000000 5
26.220000000 485.970000000 58.770000000 1.000000000 7.020000000 380.496000000 845.440000000 1.100000000 0.000000000 1545.710000000 0.001710000 1.000000000 0.000000000 4427.150000000 0.087600000 0.084563792 542.350000000 0.098400000 1.000000000 2.350000000 0
26.220000000 485.970000000 58.770000000 1.000000000 7.020000000 380.496000000 845.440000000 1.100000000 0.000000000 1545.710000000 0.001710000 1.000000000 0.000000000 71.312356786 0.006009335 0.029511058 8.736152311 0.098400000 1.000000000 2.350000000 5
26.220000000 485.970000000 58.770000000 1.000000000 7.020000000 380.496000000 845.440000000 1.100000000 0.000000000 1545.710000000 0.001710000 1.000000000 0.000000000 2176.377831423 0.002856338 0.103000000 266.618144150 0.098400000 1.000000000 2.350000000 5
26.220000000 485.970000000 58.770000000 1.000000000 7.020000000 380.496000000 845.440000000 1.100000000 0.000000000 1545.710000000 0.001710000 1.000000000 0.000000000 90.982194851 0.001533098 0.103000000 11.145814661 0.098400000 1.000000000 2.350000000 5
26.220000000 485.970000000 58.770000000 1.000000000 7.020000000 380.496000000 845.440000000 1.100000000 0.000000000 1545.710000000 0.001710000 1.000000000 0.000000000 2619.614197997 0.003597211 0.091300771 320.917014396 0.098400000 1.000000000 2.350000000 5
26.220000000 485.970000000 58.770000000 1.000000000 7.020000000 380.496000000 845.440000000 1.100000000 0.000000000 1545.710000000 0.001710000 1.000000000 0.000000000 872.551753508 0.005741817 0.012755356 106.892344627 0.098400000 1.000000000 2.350000000 0
26.220000000 485.970000000 58.770000000 1.000000000 7.020000000 380.496000000 845.440000000 1.100000000 0.000000000 1545.710000000 0.001710000 1.000000000 0.000000000 1019.581471563 0.001516044 0.103000000 124.904286302 0.098400000 1.000000000 2.350000000 5
26.220000000 485.970000000 58.770000000 1.000000000 7.020000000 380.496000000 845.440000000 1.100000000 0.000000000 1545.710000000 0.001710000 1.000000000 0.000000000 136.671044052 0.007403503 0.085726600 16.742947662 0.098400000 1.000000000 2.350000000 5
26.220000000 485.970000000 58.770000000 1.000000000 7.020000000 380.496000000 845.440000000 1.100000000 0.000000000 1545.710000000 0.001710000 1.000000000 0.000000000 1932.279599428 0.003033545 0.077813963 236.714780559 0.098400000 1.000000000 2.350000000 5
26.220000000 485.970000000 58.770000000 1.000000000 7.020000000 380.496000000 845.440000000 1.100000000 0.000000000 1545.710000000 0.001710000 1.000000000 0.000000000 4427.150000000 0.087600000 0.078561299 542.350000000 0.098400000 1.000000000 2.350000000 0
26.220000000 485.970000000 58.770000000 1.000000000 7.020000000 380.496000000 845.440000000 1.100000000 0.000000000 1545.710000000 0.001710000 1.000000000 0.000000000 1513.508184576 0.003316276 0.103000000 185.413000216 0.098400000 1.000000000 2.350000000 5
26.220000000 485.970000000 58.770000000 1.000000000 7.020000000 380.496000000 845.440000000 1.100000000 0.000000000 1545.710000000 0.001710000 1.000000000 0.000000000 1490.944694895 0.001209141 0.004239219 182.648849774 0.098400000 1.000000000 2.350000000 4
26.220000000 485.970000000 58.770000000 1.000000000 7.020000000 380.496000000 845.440000000 1.100000000 0.000000000 1545.710000000 0.001710000 1.000000000 0.000000000 4427.150000000 0.087600000 0.089208010 542.350000000 0.098400000 1.000000000 2.350000000 0
26.220000000 485.970000000 58.770000000 1.000000000 7.020000000 380.496000000 845.440000000 1.100000000 0.000000000 1545.710000000 0.001710000 1.000000000 0.000000000 910.708597365 0.005808234 0.024155627 111.566765929 0.098400000 1.000000000 2.350000000 0
26.220000000 485.970000000 58.770000000 1.000000000 7.020000000 380.496000000 845.440000000 1.100000000 0.000000000 1545.710000000 0.001710000 1.000000000 0.000000000 4427.150000000 0.087600000 0.052380098 542.350000000 0.098400000 1.000000000 2.350000000 0
26.220000000 485.970000000 58.770000000 1.000000000 7.020000000 380.496000000 845.440000000 1.100000000 0.000000000 1545.710000000 0.001710000 1.000000000 0.000000000 2418.250883887 0.005820308 0.103000000 296.248911123 0.098400000 1.000000000 2.350000000 5
26.220000000 485.970000000 58.770000000 1.000000000 7.020000000 380.496000000 845.440000000 1.100000000 0.000000000 1545.710000000 0.001710000 1.000000000 0.000000000 1026.928076453 0.002569413 0.009887230 125.804285435 0.098400000 1.000000000 2.350000000 0
26.220000000 485.970000000 58.770000000 1.000000000 7.020000000 380.496000000 845.440000000 1.100000000 0.000000000 1545.710000000 0.001710000 1.000000000 0.000000000 471.444656581 0.006941379 0.103000000 57.754539489 0.098400000 1.000000000 2.350000000 5
26.220000000 485.970000000 58.770000000 1.000000000 7.020000000 380.496000000 845.440000000 1.100000000 0.000000000 1545.710000000 0.001710000 1.000000000 0.000000000 1851.619331428 0.006053390 0.103000000 226.833458184 0.098400000 1.000000000 2.350000000 5
26.220000000 485.970000000 58.770000000 1.000000000 7.020000000 380.496000000 845.440000000 1.100000000 0.000000000 1545.710000000 0.001710000 1.000000000 0.000000000 1113.463196712 0.005988555 0.103000000 136.405309225 0.098400000 1.000000000 2.350000000 5
26.220000000 485.970000000 58.770000000 1.000000000 7.020000000 380.496000000 845.440000000 1.100000000 0.000000000 1545.710000000 0.001710000 1.000000000 0.000000000 3281.860540352 0.004267521 0.025733516 402.045800133 0.098400000 1.000000000 2.350000000 0
26.220000000 485.970000000 58.770000000 1.000000000 7.020000000 380.496000000 845.440000000 1.100000000 0.000000000 1545.710000000 0.001710000 1.000000000 0.000000000 3038.181237065 0.002766205 0.036359926 372.193757592 0.098400000 1.000000000 2.350000000 0
26.220000000 485.970000000 58.770000000 1.000000000 7.020000000 380.496000000 845.440000000 1.100000000 0.000000000 1545.710000000 0.001710000 1.000000000 0.000000000 2837.950946695 0.002362682 0.103000000 347.664455901 0.098400000 1.000000000 2.350000000 5
26.220000000 485.970000000 58.770000000 1.000000000 7.020000000 380.496000000 845.440000000 1.100000000 0.000000000 1545.710000000 0.001710000 1.000000000 0.000000000 4427.150000000 0.087600000 0.049891056 542.350000000 0.098400000 1.000000000 2.350000000 0
26.220000000 485.970000000 58.770000000 1.000000000 7.020000000 380.496000000 845.440000000 1.100000000 0.000000000 1545.710000000 0.001710000 1.000000000 0.000000000 2190.164745732 0.002448224 0.103000000 268.307116282 0.098400000 1.000000000 2.350000000 5
26.220000000 485.970000000 58.770000000 1.000000000 7.020000000 380.496000000 845.440000000 1.100000000 0.000000000 1545.710000000 0.001710000 1.000000000 0.000000000 3103.573424182 0.002767090 0.012560462 380.204656857 0.098400000 1.000000000 2.350000000 0
26.220000000 485.970000000 58.770000000 1.000000000 7.020000000 380.496000000 845.440000000 1.100000000 0.000000000 1545.710000000 0.001710000 1.000000000 0.000000000 2522.683405403 0.006225686 0.103000000 309.042464095 0.098400000 1.000000000 2.350000000 5
26.220000000 485.970000000 58.770000000 1.000000000 7.020000000 380.496000000 845.440000000 1.100000000 0.000000000 1545.710000000 0.001710000 1.000000000 0.000000000 4427.150000000 0.087600000 0.006422958 542.350000000 0.098400000 1.000000000 2.350000000 0
26.220000000 485.970000000 58.770000000 1.000000000 7.020000000 380.496000000 845.440000000 1.100000000 0.000000000 1545.710000000 0.001710000 1.000000000 0.000000000 1125.731150169 0.003919141 0.080161261 137.908200376 0.098400000 1.000000000 2.350000000 5
26.220000000 485.970000000 58.770000000 1.000000000 7.020000000 380.496000000 845.440000000 1.100000000 0.000000000 1545.710000000 0.001710000 1.000000000 0.000000000 2830.523041658 0.005556093 0.085020383 346.754497056 0.098400000 1.000000000 2.350000000 0
26.220000000 485.970000000 58.770000000 1.000000000 7.020000000 380.496000000 845.440000000 1.100000000 0.000000000 1545.710000000 0.001710000 1.000000000 0.000000000 932.535701649 0.006471590 0.020540320 114.240705146 0.098400000 1.000000000 2.350000000 0
26.220000000 485.970000000 58.770000000 1.000000000 7.020000000 380.496000000 845.440000000 1.100000000 0.000000000 1545.710000000 0.001710000 1.000000000 0.000000000 1186.977744798 0.004485435 0.068696567 145.411241971 0.098400000 1.000000000 2.350000000 5
26.220000000 485.970000000 58.770000000 1.000000000 7.020000000 380.496000000 845.440000000 1.100000000 0.000000000 1545.710000000 0.001710000 1.000000000 0.000000000 3304.139666091 0.005658328 0.040826459 404.775114443 0.098400000 1.000000000 2.350000000 0
26.220000000 485.970000000 58.770000000 1.000000000 7.020000000 380.496000000 845.440000000 1.100000000 0.000000000 1545.710000000 0.001710000 1.000000000 0.000000000 4427.150000000 0.087600000 0.019499171 542.350000000 0.098400000 1.000000000 2.350000000 0
26.220000000 485.970000000 58.770000000 1.000000000 7.020000000 380.496000000 845.440000000 1.100000000 0.000000000 1545.710000000 0.001710000 1.000000000 0.000000000 1661.901775911 0.003833298 0.057813473 203.592023800 0.098400000 1.000000000 2.350000000 5
26.220000000 485.970000000 58.770000000 1.000000000 7.020000000 380.496000000 845.440000000 1.100000000 0.000000000 1545.710000000 0.001710000 1.000000000 0.000000000 4427.150000000 0.087600000 0.084709880 542.350000000 0.098400000 1.000000000 2.350000000 0
26.220000000 485.970000000 58.770000000 1.000000000 7.020000000 380.496000000 845.440000000 1.100000000 0.000000000 1545.710000000 0.001710000 1.000000000 0.000000000 686.966249463 0.004795738 0.046599976 84.157109065 0.098400000 1.000000000 2.350000000 5
26.220000000 485.970000000 58.770000000 1.000000000 7.020000000 380.496000000 845.440000000 1.100000000 0.000000000 1545.710000000 0.001710000 1.000000000 0.000000000 589.321136847 0.006420094 0.039917325 72.195050669 0.098400000 1.000000000 2.350000000 5
26.220000000 485.970000000 58.770000000 1.000000000 7.020000000 380.496000000 845.440000000 1.100000000 0.000000000 1545.710000000 0.001710000 1.000000000 0.000000000 2306.280484587 0.006602852 0.005201737 282.531927045 0.098400000 1.000000000 2.350000000 0
26.220000000 485.970000000 58.770000000 1.000000000 7.020000000 380.496000000 845.440000000 1.100000000 0.000000000 1545.710000000 0.001710000 1.000000000 0.000000000 4427.150000000 0.087600000 0.058539818 542.350000000 0.098400000 1.000000000 2.350000000 0
26.220000000 485.970000000 58.770000000 1.000000000 7.020000000 380.496000000 845.440000000 1.100000000 0.000000000 1545.710000000 0.001710000 1.000000000 0.000000000 3119.144240342 0.001510260 0.071543085 382.112166687 0.098400000 1.000000000 2.350000000 5
26.220000000 485.970000000 58.770000000 1.000000000 7.020000000 380.496000000 845.440000000 1.100000000 0.000000000 1545.710000000 0.001710000 1.000000000 0.000000000 2957.042863582 0.006096957 0.070282418 362.253864690 0.098400000 1.000000000 2.350000000 0
26.220000000 485.970000000 58.770000000 1.000000000 7.020000000 380.496000000 845.440000000 1.100000000 0.000000000 1545.710000000 0.001710000 1.000000000 0.000000000 4427.150000000 0.087600000 0.012728617 542.350000000 0.098400000 1.000000000 2.350000000 0
26.220000000 485.970000000 58.770000000 1.000000000 7.020000000 380.496000000 845.440000000 1.100000000 0.000000000 1545.710000000 0.001710000 1.000000000 0.000000000 4427.150000000 0.087600000 0.035346671 542.350000000 0.098400000 1.000000000 2.350000000 0
26.220000000 485.970000000 58.770000000 1.000000000 7.020000000 380.496000000 845.440000000 1.100000000 0.000000000 1545.710000000 0.001710000 1.000000000 0.000000000 4427.150000000 0.087600000 0.018704974 542.350000000 0.098400000 1.000000000 2.350000000 0
26.220000000 485.970000000 58.770000000 1.000000000 7.020000000 380.496000000 845.440000000 1.100000000 0.000000000 1545.710000000 0.001710000 1.000000000 0.000000000 648.143327700 0.001977960 0.023453920 79.401089590 0.098400000 1.000000000 2.350000000 5
26.220000000 485.970000000 58.770000000 1.000000000 7.020000000 380.496000000 845.440000000 1.100000000 0.000000000 1545.710000000 0.001710000 1.000000000 0.000000000 301.938444541 0.004684191 0.023717937 36.989104818 0.098400000 1.000000000 2.350000000 5
26.220000000 485.970000000 58.770000000 1.000000000 7.020000000 380.496000000 845.440000000 1.100000000 0.000000000 1545.710000000 0.001710000 1.000000000 0.000000000 4427.150000000 0.087600000 0.078873551 542.350000000 0.098400000 1.000000000 2.350000000 0
26.220000000 485.970000000 58.770000000 1.000000000 7.020000000 380.496000000 845.440000000 1.100000000 0.000000000 1545.710000000 0.001710000 1.000000000 0.000000000 1895.058308667 0.001017467 0.070386747 232.154969609 0.098400000 1.000000000 2.350000000 5
26.220000000 485.970000000 58.770000000 1.000000000 7.020000000 380.496000000 845.440000000 1.100000000 0.000000000 1545.710000000 0.001710000 1.000000000 0.000000000 4427.150000000 0.087600000 0.054679316 542.350000000 0.098400000 1.000000000 2.350000000 0
26.220000000 485.970000000 58.770000000 1.000000000 7.020000000 380.496000000 845.440000000 1.100000000 0.000000000 1545.710000000 0.001710000 1.000000000 0.000000000 4427.150000000 0.087600000 0.093554343 542.350000000 0.098400000 1.000000000 2.350000000 0
26.220000000 485.970000000 58.770000000 1.000000000 7.020000000 380.496000000 845.440000000 1.100000000 0.000000000 1545.710000000 0.001710000 1.000000000 0.000000000 1580.716747580 0.004594741 0.103000000 193.646415425 0.098400000 1.000000000 2.350000000 5
26.220000000 485.970000000 58.770000000 1.000000000 7.020000000 380.496000000 845.440000000 1.100000000 0.000000000 1545.710000000 0.001710000 1.000000000 0.000000000 1408.414406673 0.005291702 0.074060622 172.538439732 0.098400000 1.000000000 2.350000000 5
26.220000000 485.970000000 58.770000000 1.000000000 7.020000000 380.496000000 845.440000000 1.100000000 0.000000000 1545.710000000 0.001710000 1.000000000 0.000000000 376.547824527 0.006819986 0.092298635 46.129160438 0.098400000 1.000000000 2.350000000 5
26.220000000 485.970000000 58.770000000 1.000000000 7.020000000 380.496000000 845.440000000 1.100000000 0.000000000 1545.710000000 0.001710000 1.000000000 0.000000000 584.390036631 0.005917904 0.006766289 71.590964021 0.098400000 1.000000000 2.350000000 0
26.220000000 485.970000000 58.770000000 1.000000000 7.020000000 380.496000000 845.440000000 1.100000000 0.000000000 1545.710000000 0.001710000 1.000000000 0.000000000 3079.481375957 0.007176505 0.061594396 377.253249664 0.098400000 1.000000000 2.350000000 0
26.220000000 485.970000000 58.770000000 1.000000000 7.020000000 380.496000000 845.440000000 1.100000000 0.000000000 1545.710000000 0.001710000 1.000000000 0.000000000 163.598565009 0.004372224 0.103000000 20.041715716 0.098400000 1.000000000 2.350000000 5
26.220000000 485.970000000 58.770000000 1.000000000 7.020000000 380.496000000 845.440000000 1.100000000 0.000000000 1545.710000000 0.001710000 1.000000000 0.000000000 1957.643495269 0.004601568 0.103000000 239.821996015 0.098400000 1.000000000 2.350000000 5
26.220000000 485.970000000 58.770000000 1.000000000 7.020000000 380.496000000 845.440000000 1.100000000 0.000000000 1545.710000000 0.001710000 1.000000000 0.000000000 4427.150000000 0.087600000 0.062990287 542.350000000 0.098400000 1.000000000 2.350000000 0
26.220000000 485.970000000 58.770000000 1.000000000 7.020000000 380.496000000 845.440000000 1.100000000 0.000000000 1545.710000000 0.001710000 1.000000000 0.000000000 260.526854480 0.005844314 0.018763253 31.915959370 0.098400000 1.000000000 2.350000000 5
26.220000000 485.970000000 58.770000000 1.000000000 7.020000000 380.496000000 845.440000000 1.100000000 0.000000000 1545.710000000 0.001710000 1.000000000 0.000000000 4427.150000000 0.087600000 0.013708107 542.350000000 0.098400000 1.000000000 2.350000000 0
26.220000000 485.970000000 58.770000000 1.000000000 7.020000000 380.496000000 845.440000000 1.100000000 0.000000000 1545.710000000 0.001710000 1.000000000 0.000000000 2544.378014118 0.001017074 0.093414658 311.700171884 0.098400000 1.000000000 2.350000000 5
26.220000000 485.970000000 58.770000000 1.000000000 7.020000000 380.496000000 845.440000000 1.100000000 0.000000000 1545.710000000 0.001710000 1.000000000 0.000000000 316.724276242 0.005315124 0.063760944 38.800449775 0.098400000 1.000000000 2.350000000 5
26.220000000 485.970000000 58.770000000 1.000000000 7.020000000 380.496000000 845.440000000 1.100000000 0.000000000 1545.710000000 0.001710000 1.000000000 0.000000000 4427.150000000 0.087600000 0.090636152 542.350000000 0.098400000 1.000000000 2.350000000 0
26.220000000 485.970000000 58.770000000 1.000000000 7.020000000 380.496000000 845.440000000 1.100000000 0.000000000 1545.710000000 0.001710000 1.000000000 0.000000000 4427.150000000 0.087600000 0.075328205 542.350000000 0.098400000 1.000000000 2.350000000 0
26.220000000 485.970000000 58.770000000 1.000000000 7.020000000 380.496000000 845.440000000 1.100000000 0.000000000 1545.710000000 0.001710000 1.000000000 0.000000000 712.994257116 0.004399338 0.084149259 87.345681837 0.098400000 1.000000000 2.350000000 5
26.220000000 485.970000000 58.770000000 1.000000000 7.020000000 380.496000000 845.440000000 1.100000000 0.000000000 1545.710000000 0.001710000 1.000000000 0.000000000 3538.075299204 0.005506918 0.026630125 433.433504291 0.098400000 1.000000000 2.350000000 0
26.220000000 485.970000000 58.770000000 1.000000000 7.020000000 380.496000000 845.440000000 1.100000000 0.000000000 1545.710000000 0.001710000 1.000000000 0.000000000 2384.115999930 0.007434396 0.059392523 292.067201826 0.098400000 1.000000000 2.350000000 0
26.220000000 485.970000000 58.770000000 1.000000000 7.020000000 380.496000000 845.440000000 1.100000000 0.000000000 1545.710000000 0.001710000 1.000000000 0.000000000 2339.923651593 0.007216315 0.087990827 286.653398336 0.098400000 1.000000000 2.350000000 0
26.220000000 485.970000000 58.770000000 1.000000000 7.020000000 380.496000000 845.440000000 1.100000000 0.000000000 1545.710000000 0.001710000 1.000000000 0.000000000 2384.221644645 0.001286110 0.013423792 292.080143879 0.098400000 1.000000000 2.350000000 0
26.220000000 485.970000000 58.770000000 1.000000000 7.020000000 380.496000000 845.440000000 1.100000000 0.000000000 1545.710000000 0.001710000 1.000000000 0.000000000 2483.368702657 0.005767711 0.038005582 304.226198770 0.098400000 1.000000000 2.350000000 0
26.220000000 485.970000000 58.770000000 1.000000000 7.020000000 380.496000000 845.440000000 1.100000000 0.000000000 1545.710000000 0.001710000 1.000000000 0.000000000 1899.800542403 0.001740479 0.020851348 232.735919084 0.098400000 1.000000000 2.350000000 0
26.220000000 485.970000000 58.770000000 1.000000000 7.020000000 380.496000000 845.440000000 1.100000000 0.000000000 1545.710000000 0.001710000 1.000000000 0.000000000 2385.923235854 0.006413684 0.103000000 292.288598074 0.098400000 1.000000000 2.350000000 5
26.220000000 485.970000000 58.770000000 1.000000000 7.020000000 380.496000000 845.440000000 1.100000000 0.000000000 1545.710000000 0.001710000 1.000000000 0.000000000 1121.832236296 0.003868646 0.046758918 137.430562180 0.098400000 1.000000000 2.350000000 5
26.220000000 485.970000000 58.770000000 1.000000000 7.020000000 380.496000000 845.440000000 1.100000000 0.000000000 1545.710000000 0.001710000 1.000000000 0.000000000 4427.150000000 0.087600000 0.093399861 542.350000000 0.098400000 1.000000000 2.350000000 0
26.220000000 485.970000000 58.770000000 1.000000000 7.020000000 380.496000000 845.440000000 1.100000000 0.000000000 1545.710000000 0.001710000 1.000000000 0.000000000 1733.696943859 0.003050416 0.103000000 212.387323109 0.098400000 1.000000000 2.350000000 5
26.220000000 485.970000000 58.770000000 1.000000000 7.020000000 380.496000000 845.440000000 1.100000000 0.000000000 1545.710000000 0.001710000 1.000000000 0.000000000 1642.558402628 0.001326489 0.103000000 201.222355164 0.098400000 1.000000000 2.350000000 5
26.220000000 485.970000000 58.770000000 1.000000000 7.020000000 380.496000000 845.440000000 1.100000000 0.000000000 1545.710000000 0.001710000 1.000000000 0.000000000 2595.370709676 0.004114108 0.054616703 317.947054966 0.098400000 1.000000000 2.350000000 0
26.220000000 485.970000000 58.770000000 1.000000000 7.020000000 380.496000000 845.440000000 1.100000000 0.000000000 1545.710000000 0.001710000 1.000000000 0.000000000 4427.150000000 0.087600000 0.037449759 542.350000000 0.098400000 1.000000000 2.350000000 0
26.220000000 485.970000000 58.770000000 1.000000000 7.020000000 380.496000000 845.440000000 1.100000000 0.000000000 1545.710000000 0.001710000 1.000000000 0.000000000 4427.150000000 0.087600000 0.018477383 542.350000000 0.098400000 1.000000000 2.350000000 0
26.220000000 485.970000000 58.770000000 1.000000000 7.020000000 380.496000000 845.440000000 1.100000000 0.000000000 1545.710000000 0.001710000 1.000000000 0.000000000 4427.150000000 0.087600000 0.080232312 542.350000000 0.098400000 1.000000000 2.350000000 0
26.220000000 485.970000000 58.770000000 1.000000000 7.020000000 380.496000000 845.440000000 1.100000000 0.000000000 1545.710000000 0.001710000 1.000000000 0.000000000 3261.475145854 0.004738480 0.102902466 399.548478221 0.098400000 1.000000000 2.350000000 5
26.220000000 485.970000000 58.770000000 1.000000000 7.020000000 380.496000000 845.440000000 1.100000000 0.000000000 1545.710000000 0.001710000 1.000000000 0.000000000 4427.150000000 0.087600000 0.057570177 542.350000000 0.098400000 1.000000000 2.350000000 0
26.220000000 485.970000000 58.770000000 1.000000000 7.020000000 380.496000000 845.440000000 1.100000000 0.000000000 1545.710000000 0.001710000 1.000000000 0.000000000 66.163060029 0.002762759 0.092031255 8.105335398 0.098400000 1.000000000 2.350000000 5
26.220000000 485.970000000 58.770000000 1.000000000 7.020000000 380.496000000 845.440000000 1.100000000 0.000000000 1545.710000000 0.001710000 1.000000000 0.000000000 4427.150000000 0.087600000 0.088419725 542.350000000 0.098400000 1.000000000 2.350000000 0
26.220000000 485.970000000 58.770000000 1.000000000 7.020000000 380.496000000 845.440000000 1.100000000 0.000000000 1545.710000000 0.001710000 1.000000000 0.000000000 1626.894736304 0.003296204 0.052543181 199.303470683 0.098400000 1.000000000 2.350000000 5
26.220000000 485.970000000 58.770000000 1.000000000 7.020000000 380.496000000 845.440000000 1.100000000 0.000000000 1545.710000000 0.001710000 1.000000000 0.000000000 1380.985764888 0.002372064 0.089635024 169.178281646 0.098400000 1.000000000 2.350000000 5
26.220000000 485.970000000 58.770000000 1.000000000 7.020000000 380.496000000 845.440000000 1.100000000 0.000000000 1545.710000000 0.001710000 1.000000000 0.000000000 1838.251520956 0.001284601 0.103000000 225.195828556 0.098400000 1.000000000 2.350000000 5
26.220000000 485.970000000 58.770000000 1.000000000 7.020000000 380.496000000 845.440000000 1.100000000 0.000000000 1545.710000000 0.001710000 1.000000000 0.000000000 1703.189713685 0.001653895 0.062633716 208.650021169 0.098400000 1.000000000 2.350000000 5
26.220000000 485.970000000 58.770000000 1.000000000 7.020000000 380.496000000 845.440000000 1.100000000 0.000000000 1545.710000000 0.001710000 1.000000000 0.000000000 2564.665856129 0.003794704 0.103000000 314.185543086 0.098400000 1.000000000 2.350000000 5
26.220000000 485.970000000 58.770000000 1.000000000 7.020000000 380.496000000 845.440000000 1.100000000 0.000000000 1545.710000000 0.001710000 1.000000000 0.000000000 2559.308531821 0.005045511 0.091753355 313.529241664 0.098400000 1.000000000 2.350000000 5
26.220000000 485.970000000 58.770000000 1.000000000 7.020000000 380.496000000 845.440000000 1.100000000 0.000000000 1545.710000000 0.001710000 1.000000000 0.000000000 432.145793540 0.001204180 0.103000000 52.940214614 0.098400000 1.000000000 2.350000000 5
26.220000000 485.970000000 58.770000000 1.000000000 7.020000000 380.496000000 845.440000000 1.100000000 0.000000000 1545.710000000 0.001710000 1.000000000 0.000000000 1819.523991311 0.007480905 0.040442448 222.901604122 0.098400000 1.000000000 2.350000000 0
26.220000000 485.970000000 58.770000000 1.000000000 7.020000000 380.496000000 845.440000000 1.100000000 0.000000000 1545.710000000 0.001710000 1.000000000 0.000000000 1699.878725778 0.002721647 0.014390106 208.244407107 0.098400000 1.000000000 2.350000000 0
26.220000000 485.970000000 58.770000000 1.000000000 7.020000000 380.496000000 845.440000000 1.100000000 0.000000000 1545.710000000 0.001710000 1.000000000 0.000000000 4427.150000000 0.087600000 0.078510006 542.350000000 0.098400000 1.000000000 2.350000000 0
26.220000000 485.970000000 58.770000000 1.000000000 7.020000000 380.496000000 845.440000000 1.100000000 0.000000000 1545.710000000 0.001710000 1.000000000 0.000000000 181.914744511 0.006447659 0.061731738 22.285547516 0.098400000 1.000000000 2.350000000 5
26.220000000 485.970000000 58.770000000 1.000000000 7.020000000 380.496000000 845.440000000 1.100000000 0.000000000 1545.710000000 0.001710000 1.000000000 0.000000000 3395.129319941 0.005784398 0.012499474 415.921842872 0.098400000 1.000000000 2.350000000 0
26.220000000 485.970000000 58.770000000 1.000000000 7.020000000 380.496000000 845.440000000 1.100000000 0.000000000 1545.710000000 0.001710000 1.000000000 0.000000000 1266.369055611 0.001919081 0.057621109 155.137110175 0.098400000 1.000000000 2.350000000 5
26.220000000 485.970000000 58.770000000 1.000000000 7.020000000 380.496000000 845.440000000 1.100000000 0.000000000 1545.710000000 0.001710000 1.000000000 0.000000000 971.375361958 0.003065693 0.103000000 118.998775185 0.098400000 1.000000000 2.350000000 5
26.220000000 485.970000000 58.770000000 1.000000000 7.020000000 380.496000000 845.440000000 1.100000000 0.000000000 1545.710000000 0.001710000 1.000000000 0.000000000 2359.477204869 0.007080714 0.076485274 289.048815166 0.098400000 1.000000000 2.350000000 0
26.220000000 485.970000000 58.770000000 1.000000000 7.020000000 380.496000000 845.440000000 1.100000000 0.000000000 1545.710000000 0.001710000 1.000000000 0.000000000 1376.241333734 0.006389708 0.024639750 168.597062975 0.098400000 1.000000000 2.350000000 0
26.220000000 485.970000000 58.770000000 1.000000000 7.020000000 380.496000000 845.440000000 1.100000000 0.000000000 1545.710000000 0.001710000 1.000000000 0.000000000 886.544493007 0.002736648 0.012914380 108.606531467 0.098400000 1.000000000 2.350000000 0
26.220000000 485.970000000 58.770000000 1.000000000 7.020000000 380.496000000 845.440000000 1.100000000 0.000000000 1545.710000000 0.001710000 1.000000000 0.000000000 2409.570148594 0.001503823 0.060118914 295.185473745 0.098400000 1.000000000 2.350000000 5
26.220000000 485.970000000 58.770000000 1.000000000 7.020000000 380.496000000 845.440000000 1.100000000 0.000000000 1545.710000000 0.001710000 1.000000000 0.000000000 1831.480830483 0.003361151 0.044750002 224.366382077 0.098400000 1.000000000 2.350000000 0
26.220000000 485.970000000 58.770000000 1.000000000 7.020000000 380.496000000 845.440000000 1.100000000 0.000000000 1545.710000000 0.001710000 1.000000000 0.000000000 4427.150000000 0.087600000 0.015748068 542.350000000 0.098400000 1.000000000 2.350000000 0
26.220000000 485.970000000 58.770000000 1.000000000 7.020000000 380.496000000 845.440000000 1.100000000 0.000000000 1545.710000000 0.001710000 1.000000000 0.000000000 4427.150000000 0.087600000 0.082109480 542.350000000 0.098400000 1.000000000 2.350000000 0
26.220000000 485.970000000 58.770000000 1.000000000 7.020000000 380.496000000 845.440000000 1.100000000 0.000000000 1545.710000000 0.001710000 1.000000000 0.000000000 940.240160935 0.001363563 0.103000000 115.184543393 0.098400000 1.000000000 2.350000000 5
26.220000000 485.970000000 58.770000000 1.000000000 7.020000000 380.496000000 845.440000000 1.100000000 0.000000000 1545.710000000 0.001710000 1.000000000 0.000000000 3086.509923186 0.003074052 0.002349536 378.114285001 0.098400000 1.000000000 2.350000000 4
26.220000000 485.970000000 58.770000000 1.000000000 7.020000000 380.496000000 845.440000000 1.100000000 0.000000000 1545.710000000 0.001710000 1.000000000 0.000000000 2323.109498261 0.007615141 0.016565942 284.593572927 0.098400000 1.000000000 2.350000000 0
26.220000000 485.970000000 58.770000000 1.000000000 7.020000000 380.496000000 845.440000000 1.100000000 0.000000000 1545.710000000 0.001710000 1.000000000 0.000000000 1519.477780372 0.007751987 0.095610770 186.144308231 0.098400000 1.000000000 2.350000000 5
26.220000000 485.970000000 58.770000000 1.000000000 7.020000000 380.496000000 845.440000000 1.100000000 0.000000000 1545.710000000 0.001710000 1.000000000 0.000000000 2203.399994220 0.007456005 0.090516019 269.928506345 0.098400000 1.000000000 2.350000000 0
26.220000000 485.970000000 58.770000000 1.000000000 7.020000000 380.496000000 845.440000000 1.100000000 0.000000000 1545.710000000 0.001710000 1.000000000 0.000000000 1461.130408594 0.007190358 0.057522521 178.996437234 0.098400000 1.000000000 2.350000000 0
26.220000000 485.970000000 58.770000000 1.000000000 7.020000000 380.496000000 845.440000000 1.100000000 0.000000000 1545.710000000 0.001710000 1.000000000 0.000000000 1981.855216743 0.005484063 0.004252044 242.788063833 0.098400000 1.000000000 2.350000000 4
26.220000000 485.970000000 58.770000000 1.000000000 7.020000000 380.496000000 845.440000000 1.100000000 0.000000000 1545.710000000 0.001710000 1.000000000 0.000000000 4427.150000000 0.087600000 0.032190306 542.350000000 0.098400000 1.000000000 2.350000000 0
26.220000000 485.970000000 58.770000000 1.000000000 7.020000000 380.496000000 845.440000000 1.100000000 0.000000000 1545.710000000 0.001710000 1.000000000 0.000000000 719.941986311 0.004382828 0.045803833 88.196816524 0.098400000 1.000000000 2.350000000 5
26.220000000 485.970000000 58.770000000 1.000000000 7.020000000 380.496000000 845.440000000 1.100000000 0.000000000 1545.710000000 0.001710000 1.000000000 0.000000000 4427.150000000 0.087600000 0.082228990 542.350000000 0.098400000 1.000000000 2.350000000 0
26.220000000 485.970000000 58.770000000 1.000000000 7.020000000 380.496000000 845.440000000 1.100000000 0.000000000 1545.710000000 0.001710000 1.000000000 0.000000000 2600.633423070 0.001943908 0.006606197 318.591766035 0.098400000 1.000000000 2.350000000 0
26.220000000 485.970000000 58.770000000 1.000000000 7.020000000 380.496000000 845.440000000 1.100000000 0.000000000 1545.710000000 0.001710000 1.000000000 0.000000000 3234.635294509 0.002250937 0.082868309 396.260450172 0.098400000 1.000000000 2.350000000 5
26.220000000 485.970000000 58.770000000 1.000000000 7.020000000 380.496000000 845.440000000 1.100000000 0.000000000 1545.710000000 0.001710000 1.000000000 0.000000000 4427.150000000 0.087600000 0.057936967 542.350000000 0.098400000 1.000000000 2.350000000 0
26.220000000 485.970000000 58.770000000 1.000000000 7.020000000 380.496000000 845.440000000 1.100000000 0.000000000 1545.710000000 0.001710000 1.000000000 0.000000000 386.765611586 0.002262733 0.046275846 47.380895033 0.098400000 1.000000000 2.350000000 5
26.220000000 485.970000000 58.770000000 1.000000000 7.020000000 380.496000000 845.440000000 1.100000000 0.000000000 1545.710000000 0.001710000 1.000000000 0.000000000 3303.272472276 0.004307384 0.070795195 404.668878475 0.098400000 1.000000000 2.350000000 0
26.220000000 485.970000000 58.770000000 1.000000000 7.020000000 380.496000000 845.440000000 1.100000000 0.000000000 1545.710000000 0.001710000 1.000000000 0.000000000 2720.612601512 0.001551830 0.055614786 333.289869200 0.098400000 1.000000000 2.350000000 5
26.220000000 485.970000000 58.770000000 1.000000000 7.020000000 380.496000000 845.440000000 1.100000000 0.000000000 1545.710000000 0.001710000 1.000000000 0.000000000 4427.150000000 0.087600000 0.004566937 542.350000000 0.098400000 1.000000000 2.350000000 0
26.220000000 485.970000000 58.770000000 1.000000000 7.020000000 380.496000000 845.440000000 1.100000000 0.000000000 1545.710000000 0.001710000 1.000000000 0.000000000 1974.823496484 0.006324115 0.103000000 241.926639784 0.098400000 1.000000000 2.350000000 5
26.220000000 485.970000000 58.770000000 1.000000000 7.020000000 380.496000000 845.440000000 1.100000000 0.000000000 1545.710000000 0.001710000 1.000000000 0.000000000 1528.647418239 0.002151168 0.103000000 187.267638838 0.098400000 1.000000000 2.350000000 5
26.220000000 485.970000000 58.770000000 1.000000000 7.020000000 380.496000000 845.440000000 1.100000000 0.000000000 1545.710000000 0.001710000 1.000000000 0.000000000 1760.617701447 0.000972908 0.103000000 215.685262614 0.098400000 1.000000000 2.350000000 5
26.220000000 485.970000000 58.770000000 1.000000000 7.020000000 380.496000000 845.440000000 1.100000000 0.000000000 1545.710000000 0.001710000 1.000000000 0.000000000 2095.950787149 0.003693145 0.015052134 256.765392953 0.098400000 1.000000000 2.350000000 0
26.220000000 485.970000000 58.770000000 1.000000000 7.020000000 380.496000000 845.440000000 1.100000000 0.000000000 1545.710000000 0.001710000 1.000000000 0.000000000 1973.434424561 0.004294328 0.017925079 241.756470903 0.098400000 1.000000000 2.350000000 0
26.220000000 485.970000000 58.770000000 1.000000000 7.020000000 380.496000000 845.440000000 1.100000000 0.000000000 1545.710000000 0.001710000 1.000000000 0.000000000 1096.157102575 0.001070754 0.078925800 134.285218387 0.098400000 1.000000000 2.350000000 5
26.220000000 485.970000000 58.770000000 1.000000000 7.020000000 380.496000000 845.440000000 1.100000000 0.000000000 1545.710000000 0.001710000 1.000000000 0.000000000 2204.394571573 0.002692688 0.047158385 270.050347491 0.098400000 1.000000000 2.350000000 0
26.220000000 485.970000000 58.770000000 1.000000000 7.020000000 380.496000000 845.440000000 1.100000000 0.000000000 1545.710000000 0.001710000 1.000000000 0.000000000 2538.673873353 0.005363422 0.035830463 311.001383557 0.098400000 1.000000000 2.350000000 0
26.220000000 485.970000000 58.770000000 1.000000000 7.020000000 380.496000000 845.440000000 1.100000000 0.000000000 1545.710000000 0.001710000 1.000000000 0.000000000 600.252212458 0.006893627 0.030519741 73.534166998 0.098400000 1.000000000 2.350000000 0
26.220000000 485.970000000 58.770000000 1.000000000 7.020000000 380.496000000 845.440000000 1.100000000 0.000000000 1545.710000000 0.001710000 1.000000000 0.000000000 4427.150000000 0.087600000 0.043451846 542.350000000 0.098400000 1.000000000 2.350000000 0
26.220000000 485.970000000 58.770000000 1.000000000 7.020000000 380.496000000 845.440000000 1.100000000 0.000000000 1545.710000000 0.001710000 1.000000000 0.000000000 261.454255432 0.006933509 0.029793170 32.029571041 0.098400000 1.000000000 2.350000000 5
26.220000000 485.970000000 58.770000000 1.000000000 7.020000000 380.496000000 845.440000000 1.100000000 0.000000000 1545.710000000 0.001710000 1.000000000 0.000000000 3216.412109130 0.006614249 0.079464618 394.028010658 0.098400000 1.000000000 2.350000000 0
26.220000000 485.970000000 58.770000000 1.000000000 7.020000000 380.496000000 845.440000000 1.100000000 0.000000000 1545.710000000 0.001710000 1.000000000 0.000000000 1715.109711390 0.003853566 0.103000000 210.110285844 0.098400000 1.000000000 2.350000000 5
26.220000000 485.970000000 58.770000000 1.000000000 7.020000000 380.496000000 845.440000000 1.100000000 0.000000000 1545.710000000 0.001710000 1.000000000 0.000000000 4427.150000000 0.087600000 0.055325862 542.350000000 0.098400000 1.000000000 2.350000000 0
26.220000000 485.970000000 58.770000000 1.000000000 7.020000000 380.496000000 845.440000000 1.100000000 0.000000000 1545.710000000 0.001710000 1.000000000 0.000000000 3004.175471342 0.005516647 0.003719971 368.027865982 0.098400000 1.000000000 2.350000000 4
26.220000000 485.970000000 58.770000000 1.000000000 7.020000000 380.496000000 845.440000000 1.100000000 0.000000000 1545.710000000 0.001710000 1.000000000 0.000000000 4427.150000000 0.087600000 0.015626163 542.350000000 0.098400000 1.000000000 2.350000000 0
26.220000000 485.970000000 58.770000000 1.000000000 7.020000000 380.496000000 845.440000000 1.100000000 0.000000000 1545.710000000 0.001710000 1.000000000 0.000000000 335.264418999 0.005842008 0.103000000 41.071718294 0.098400000 1.000000000 2.350000000 5
26.220000000 485.970000000 58.770000000 1.000000000 7.020000000 380.496000000 845.440000000 1.100000000 0.000000000 1545.710000000 0.001710000 1.000000000 0.000000000 555.885004994 0.004517403 0.082379569 68.098942312 0.098400000 1.000000000 2.350000000 5
26.220000000 485.970000000 58.770000000 1.000000000 7.020000000 380.496000000 845.440000000 1.100000000 0.000000000 1545.710000000 0.001710000 1.000000000 0.000000000 3296.431529195 0.002487715 0.083852917 403.830825669 0.098400000 1.000000000 2.350000000 5
26.220000000 485.970000000 58.770000000 1.000000000 7.020000000 380.496000000 845.440000000 1.100000000 0.000000000 1545.710000000 0.001710000 1.000000000 0.000000000 4427.150000000 0.087600000 0.046687558 542.350000000 0.098400000 1.000000000 2.350000000 0
26.220000000 485.970000000 58.770000000 1.000000000 7.020000000 380.496000000 845.440000000 1.100000000 0.000000000 1545.710000000 0.001710000 1.000000000 0.000000000 332.635999446 0.004393169 0.006890399 40.749722575 0.098400000 1.000000000 2.350000000 5
26.220000000 485.970000000 58.770000000 1.000000000 7.020000000 380.496000000 845.440000000 1.100000000 0.000000000 1545.710000000 0.001710000 1.000000000 0.000000000 4427.150000000 0.087600000 0.087425579 542.350000000 0.098400000 1.000000000 2.350000000 0
26.220000000 485.970000000 58.770000000 1.000000000 7.020000000 380.496000000 845.440000000 1.100000000 0.000000000 1545.710000000 0.001710000 1.000000000 0.000000000 1715.543581402 0.007860581 0.097974907 210.163437284 0.098400000 1.000000000 2.350000000 5
26.220000000 485.970000000 58.770000000 1.000000000 7.020000000 380.496000000 845.440000000 1.100000000 0.000000000 1545.710000000 0.001710000 1.000000000 0.000000000 4427.150000000 0.087600000 0.089391491 542.350000000 0.098400000 1.000000000 2.350000000 0
26.220000000 485.970000000 58.770000000 1.000000000 7.020000000 380.496000000 845.440000000 1.100000000 0.000000000 1545.710000000 0.001710000 1.000000000 0.000000000 255.898432585 0.005141502 0.050823879 31.348952467 0.098400000 1.000000000 2.350000000 5
26.220000000 485.970000000 58.770000000 1.000000000 7.020000000 380.496000000 845.440000000 1.100000000 0.000000000 1545.710000000 0.001710000 1.000000000 0.000000000 385.086740843 0.003370390 0.103000000 47.175224218 0.098400000 1.000000000 2.350000000 5
26.220000000 485.970000000 58.770000000 1.000000000 7.020000000 380.496000000 845.440000000 1.100000000 0.000000000 1545.710000000 0.001710000 1.000000000 0.000000000 1824.477470912 0.002170741 0.062388670 223.508432366 0.098400000 1.000000000 2.350000000 5
26.220000000 485.970000000 58.770000000 1.000000000 7.020000000 380.496000000 845.440000000 1.100000000 0.000000000 1545.710000000 0.001710000 1.000000000 0.000000000 4427.150000000 0.087600000 0.040558108 542.350000000 0.098400000 1.000000000 2.350000000 0
26.220000000 485.970000000 58.770000000 1.000000000 7.020000000 380.496000000 845.440000000 1.100000000 0.000000000 1545.710000000 0.001710000 1.000000000 0.000000000 56.860203968 0.002976216 0.103000000 6.965684836 0.098400000 1.000000000 2.350000000 5
26.220000000 485.970000000 58.770000000 1.000000000 7.020000000 380.496000000 845.440000000 1.100000000 0.000000000 1545.710000000 0.001710000 1.000000000 0.000000000 2904.036694933 0.006178713 0.073069723 355.760320183 0.098400000 1.000000000 2.350000000 0
26.220000000 485.970000000 58.770000000 1.000000000 7.020000000 380.496000000 845.440000000 1.100000000 0.000000000 1545.710000000 0.001710000 1.000000000 0.000000000 2361.463896597 0.002423102 0.096419989 289.292195729 0.098400000 1.000000000 2.350000000 5
26.220000000 485.970000000 58.770000000 1.000000000 7.020000000 380.496000000 845.440000000 1.100000000 0.000000000 1545.710000000 0.001710000 1.000000000 0.000000000 156.673005660 0.001767953 0.103000000 19.193296956 0.098400000 1.000000000 2.350000000 5
26.220000000 485.970000000 58.770000000 1.000000000 7.020000000 380.496000000 845.440000000 1.100000000 0.000000000 1545.710000000 0.001710000 1.000000000 0.000000000 4427.150000000 0.087600000 0.069456741 542.350000000 0.098400000 1.000000000 2.350000000 0
26.220000000 485.970000000 58.770000000 1.000000000 7.020000000 380.496000000 845.440000000 1.100000000 0.000000000 1545.710000000 0.001710000 1.000000000 0.000000000 3083.907586873 0.002400067 0.075678579 377.795484621 0.098400000 1.000000000 2.350000000 5
26.220000000 485.970000000 58.770000000 1.000000000 7.020000000 380.496000000 845.440000000 1.100000000 0.000000000 1545.710000000 0.001710000 1.000000000 0.000000000 316.415097308 0.007687822 0.030294137 38.762573670 0.098400000 1.000000000 2.350000000 5
26.220000000 485.970000000 58.770000000 1.000000000 7.020000000 380.496000000 845.440000000 1.100000000 0.000000000 1545.710000000 0.001710000 1.000000000 0.000000000 2084.556666873 0.003749861 0.018106436 255.369551129 0.098400000 1.000000000 2.350000000 0
26.220000000 485.970000000 58.770000000 1.000000000 7.020000000 380.496000000 845.440000000 1.100000000 0.000000000 1545.710000000 0.001710000 1.000000000 0.000000000 1506.575737234 0.007118179 0.103000000 184.563737639 0.098400000 1.000000000 2.350000000 5
26.220000000 485.970000000 58.770000000 1.000000000 7.020000000 380.496000000 845.440000000 1.100000000 0.000000000 1545.710000000 0.001710000 1.000000000 0.000000000 2379.062120865 0.002226321 0.101072682 291.448074100 0.098400000 1.000000000 2.350000000 5
26.220000000 485.970000000 58.770000000 1.000000000 7.020000000 380.496000000 845.440000000 1.100000000 0.000000000 1545.710000000 0.001710000 1.000000000 0.000000000 2985.863705053 0.004164363 0.077647706 365.784574825 0.098400000 1.000000000 2.350000000 0
26.220000000 485.970000000 58.770000000 1.000000000 7.020000000 380.496000000 845.440000000 1.100000000 0.000000000 1545.710000000 0.001710000 1.000000000 0.000000000 2637.900743641 0.001975776 0.054968714 323.157215887 0.098400000 1.000000000 2.350000000 5
26.220000000 485.970000000 58.770000000 1.000000000 7.020000000 380.496000000 845.440000000 1.100000000 0.000000000 1545.710000000 0.001710000 1.000000000 0.000000000 2698.045059510 0.003816413 0.003567269 330.525222327 0.098400000 1.000000000 2.350000000 4
26.220000000 485.970000000 58.770000000 1.000000000 7.020000000 380.496000000 845.440000000 1.100000000 0.000000000 1545.710000000 0.001710000 1.000000000 0.000000000 1387.943888200 0.006428537 0.015880636 170.030689668 0.098400000 1.000000000 2.350000000 0
26.220000000 485.970000000 58.770000000 1.000000000 7.020000000 380.496000000 845.440000000 1.100000000 0.000000000 1545.710000000 0.001710000 1.000000000 0.000000000 4427.150000000 0.087600000 0.085211804 542.350000000 0.098400000 1.000000000 2.350000000 0
26.220000000 485.970000000 58.770000000 1.000000000 7.020000000 380.496000000 845.440000000 1.100000000 0.000000000 1545.710000000 0.001710000 1.000000000 0.000000000 1994.631155471 0.001269951 0.076481267 244.353185948 0.098400000 1.000000000 2.350000000 5
26.220000000 485.970000000 58.770000000 1.000000000 7.020000000 380.496000000 845.440000000 1.100000000 0.000000000 1545.710000000 0.001710000 1.000000000 0.000000000 4427.150000000 0.087600000 0.049185158 542.350000000 0.098400000 1.000000000 2.350000000 0
26.220000000 485.970000000 58.770000000 1.000000000 7.020000000 380.496000000 845.440000000 1.100000000 0.000000000 1545.710000000 0.001710000 1.000000000 0.000000000 3008.124518399 0.003738455 0.103000000 368.511645766 0.098400000 1.000000000 2.350000000 5
26.220000000 485.970000000 58.770000000 1.000000000 7.020000000 380.496000000 845.440000000 1.100000000 0.000000000 1545.710000000 0.001710000 1.000000000 0.000000000 188.783027541 0.001144162 0.066611567 23.126949615 0.098400000 1.000000000 2.350000000 5
26.220000000 485.970000000 58.770000000 1.000000000 7.020000000 380.496000000 845.440000000 1.100000000 0.000000000 1545.710000000 0.001710000 1.000000000 0.000000000 4427.150000000 0.087600000 0.067201462 542.350000000 0.098400000 1.000000000 2.350000000 0
26.220000000 485.970000000 58.770000000 1.000000000 7.020000000 380.496000000 845.440000000 1.100000000 0.000000000 1545.710000000 0.001710000 1.000000000 0.000000000 801.690220160 0.001148677 0.003021904 98.211420644 0.098400000 1.000000000 2.350000000 4
26.220000000 485.970000000 58.770000000 1.000000000 7.020000000 380.496000000 845.440000000 1.100000000 0.000000000 1545.710000000 0.001710000 1.000000000 0.000000000 3130.819656303 0.002269496 0.016082636 383.542468766 0.098400000 1.000000000 2.350000000 0
26.220000000 485.970000000 58.770000000 1.000000000 7.020000000 380.496000000 845.440000000 1.100000000 0.000000000 1545.710000000 0.001710000 1.000000000 0.000000000 2498.642997154 0.003005884 0.008401518 306.097383081 0.098400000 1.000000000 2.350000000 0
26.220000000 485.970000000 58.770000000 1.000000000 7.020000000 380.496000000 845.440000000 1.100000000 0.000000000 1545.710000000 0.001710000 1.000000000 0.000000000 2196.045426911 0.004087689 0.034162576 269.027531772 0.098400000 1.000000000 2.350000000 0
26.220000000 485.970000000 58.770000000 1.000000000 7.020000000 380.496000000 845.440000000 1.100000000 0.000000000 1545.710000000 0.001710000 1.000000000 0.000000000 2541.406410611 0.001015257 0.028148552 311.336134261 0.098400000 1.000000000 2.350000000 0
26.220000000 485.970000000 58.770000000 1.000000000 7.020000000 380.496000000 845.440000000 1.100000000 0.000000000 1545.710000000 0.001710000 1.000000000 0.000000000 847.797529627 0.004149129 0.103000000 103.859817308 0.098400000 1.000000000 2.350000000 5
26.220000000 485.970000000 58.770000000 1.000000000 7.020000000 380.496000000 845.440000000 1.100000000 0.000000000 1545.710000000 0.001710000 1.000000000 0.000000000 4427.150000000 0.087600000 0.057968305 542.350000000 0.098400000 1.000000000 2.350000000 0
26.220000000 485.970000000 58.770000000 1.000000000 7.020000000 380.496000000 845.440000000 1.100000000 0.000000000 1545.710000000 0.001710000 1.000000000 0.000000000 4427.150000000 0.087600000 0.062865493 542.350000000 0.098400000 1.000000000 2.350000000 0
26.220000000 485.970000000 58.770000000 1.000000000 7.020000000 380.496000000 845.440000000 1.100000000 0.000000000 1545.710000000 0.001710000 1.000000000 0.000000000 1637.768924914 0.001837480 0.080223432 200.635618045 0.098400000 1.000000000 2.350000000 5
26.220000000 485.970000000 58.770000000 1.000000000 7.020000000 380.496000000 845.440000000 1.100000000 0.000000000 1545.710000000 0.001710000 1.000000000 0.000000000 1664.020862001 0.007642976 0.014575038 203.851623393 0.098400000 1.000000000 2.350000000 0
26.220000000 485.970000000 58.770000000 1.000000000 7.020000000 380.496000000 845.440000000 1.100000000 0.000000000 1545.710000000 0.001710000 1.000000000 0.000000000 234.532512541 0.001956471 0.103000000 28.731510831 0.098400000 1.000000000 2.350000000 5
26.220000000 485.970000000 58.770000000 1.000000000 7.020000000 380.496000000 845.440000000 1.100000000 0.000000000 1545.710000000 0.001710000 1.000000000 0.000000000 4427.150000000 0.087600000 0.060204366 542.350000000 0.098400000 1.000000000 2.350000000 0
26.220000000 485.970000000 58.770000000 1.000000000 7.020000000 380.496000000 845.440000000 1.100000000 0.000000000 1545.710000000 0.001710000 1.000000000 0.000000000 1781.460965880 0.004493706 0.076129905 218.238676088 0.098400000 1.000000000 2.350000000 5
26.220000000 485.970000000 58.770000000 1.000000000 7.020000000 380.496000000 845.440000000 1.100000000 0.000000000 1545.710000000 0.001710000 1.000000000 0.000000000 1512.531442968 0.007134081 0.080982262 185.293344046 0.098400000 1.000000000 2.350000000 5
26.220000000 485.970000000 58.770000000 1.000000000 7.020000000 380.496000000 845.440000000 1.100000000 0.000000000 1545.710000000 0.001710000 1.000000000 0.000000000 742.171629175 0.003975451 0.014574824 90.920068912 0.098400000 1.000000000 2.350000000 0
26.220000000 485.970000000 58.770000000 1.000000000 7.020000000 380.496000000 845.440000000 1.100000000 0.000000000 1545.710000000 0.001710000 1.000000000 0.000000000 2302.801269633 0.001887223 0.052100290 282.105704253 0.098400000 1.000000000 2.350000000 5
26.220000000 485.970000000 58.770000000 1.000000000 7.020000000 380.496000000 845.440000000 1.100000000 0.000000000 1545.710000000 0.001710000 1.000000000 0.000000000 286.147567939 0.001244341 0.099314767 35.054636385 0.098400000 1.000000000 2.350000000 5
26.220000000 485.970000000 58.770000000 1.000000000 7.020000000 380.496000000 845.440000000 1.100000000 0.000000000 1545.710000000 0.001710000 1.000000000 0.000000000 3414.069737807 0.003967099 0.080871012 418.242147273 0.098400000 1.000000000 2.350000000 0
26.220000000 485.970000000 58.770000000 1.000000000 7.020000000 380.496000000 845.440000000 1.100000000 0.000000000 1545.710000000 0.001710000 1.000000000 0.000000000 382.446631576 0.004162759 0.001926337 46.851796446 0.098400000 1.000000000 2.350000000 4
26.220000000 485.970000000 58.770000000 1.000000000 7.020000000 380.496000000 845.440000000 1.100000000 0.000000000 1545.710000000 0.001710000 1.000000000 0.000000000 2298.239109311 0.003794612 0.103000000 281.546814753 0.098400000 1.000000000 2.350000000 5
26.220000000 485.970000000 58.770000000 1.000000000 7.020000000 380.496000000 845.440000000 1.100000000 0.000000000 1545.710000000 0.001710000 1.000000000 0.000000000 4427.150000000 0.087600000 0.092278211 542.350000000 0.098400000 1.000000000 2.350000000 0
26.220000000 485.970000000 58.770000000 1.000000000 7.020000000 380.496000000 845.440000000 1.100000000 0.000000000 1545.710000000 0.001710000 1.000000000 0.000000000 282.575038373 0.001230652 0.103000000 34.616982045 0.098400000 1.000000000 2.350000000 5
26.220000000 485.970000000 58.770000000 1.000000000 7.020000000 380.496000000 845.440000000 1.100000000 0.000000000 1545.710000000 0.001710000 1.000000000 0.000000000 4427.150000000 0.087600000 0.074601954 542.350000000 0.098400000 1.000000000 2.350000000 0
26.220000000 485.970000000 58.770000000 1.000000000 7.020000000 380.496000000 845.440000000 1.100000000 0.000000000 1545.710000000 0.001710000 1.000000000 0.000000000 1115.909026484 0.003373117 0.082833400 136.704936701 0.098400000 1.000000000 2.350000000 5
26.220000000 485.970000000 58.770000000 1.000000000 7.020000000 380.496000000 845.440000000 1.100000000 0.000000000 1545.710000000 0.001710000 1.000000000 0.000000000 1878.375238090 0.003958369 0.082641473 230.111202552 0.098400000 1.000000000 2.350000000 5
26.220000000 485.970000000 58.770000000 1.000000000 7.020000000 380.496000000 845.440000000 1.100000000 0.000000000 1545.710000000 0.001710000 1.000000000 0.000000000 4427.150000000 0.087600000 0.049240206 542.350000000 0.098400000 1.000000000 2.350000000 0
26.220000000 485.970000000 58.770000000 1.000000000 7.020000000 380.496000000 845.440000000 1.100000000 0.000000000 1545.710000000 0.001710000 1.000000000 0.000000000 3251.090865030 0.006951445 0.087569285 398.276347232 0.098400000 1.000000000 2.350000000 0
26.220000000 485.970000000 58.770000000 1.000000000 7.020000000 380.496000000 845.440000000 1.100000000 0.000000000 1545.710000000 0.001710000 1.000000000 0.000000000 4427.150000000 0.087600000 0.090891173 542.350000000 0.098400000 1.000000000 2.350000000 0
26.220000000 485.970000000 58.770000000 1.000000000 7.020000000 380.496000000 845.440000000 1.100000000 0.000000000 1545.710000000 0.001710000 1.000000000 0.000000000 881.534950041 0.003770414 0.065738116 107.992835155 0.098400000 1.000000000 2.350000000 5
26.220000000 485.970000000 58.770000000 1.000000000 7.020000000 380.496000000 845.440000000 1.100000000 0.000000000 1545.710000000 0.001710000 1.000000000 0.000000000 4427.150000000 0.087600000 0.052153573 542.350000000 0.098400000 1.000000000 2.350000000 0
26.220000000 485.970000000 58.770000000 1.000000000 7.020000000 380.496000000 845.440000000 1.100000000 0.000000000 1545.710000000 0.001710000 1.000000000 0.000000000 616.234535409 0.003107543 0.086773022 75.492088653 0.098400000 1.000000000 2.350000000 5
26.220000000 485.970000000 58.770000000 1.000000000 7.020000000 380.496000000 845.440000000 1.100000000 0.000000000 1545.710000000 0.001710000 1.000000000 0.000000000 443.114388630 0.002176672 0.029655250 54.283927284 0.098400000 1.000000000 2.350000000 5
26.220000000 485.970000000 58.770000000 1.000000000 7.020000000 380.496000000 845.440000000 1.100000000 0.000000000 1545.710000000 0.001710000 1.000000000 0.000000000 1222.826089190 0.003061111 0.094898861 149.802859508 0.098400000 1.000000000 2.350000000 5
26.220000000 485.970000000 58.770000000 1.000000000 7.020000000 380.496000000 845.440000000 1.100000000 0.000000000 1545.710000000 0.001710000 1.000000000 0.000000000 4427.150000000 0.087600000 0.009549620 542.350000000 0.098400000 1.000000000 2.350000000 0
26.220000000 485.970000000 58.770000000 1.000000000 7.020000000 380.496000000 845.440000000 1.100000000 0.000000000 1545.710000000 0.001710000 1.000000000 0.000000000 4427.150000000 0.087600000 0.102862486 542.350000000 0.098400000 1.000000000 2.350000000 0
26.220000000 485.970000000 58.770000000 1.000000000 7.020000000 380.496000000 845.440000000 1.100000000 0.000000000 1545.710000000 0.001710000 1.000000000 0.000000000 907.943360215 0.007671125 0.022722028 111.228009309 0.098400000 1.000000000 2.350000000 0
26.220000000 485.970000000 58.770000000 1.000000000 7.020000000 380.496000000 845.440000000 1.100000000 0.000000000 1545.710000000 0.001710000 1.000000000 0.000000000 3220.145898566 0.006102862 0.098965787 394.485420211 0.098400000 1.000000000 2.350000000 0
26.220000000 485.970000000 58.770000000 1.000000000 7.020000000 380.496000000 845.440000000 1.100000000 0.000000000 1545.710000000 0.001710000 1.000000000 0.000000000 142.563109428 0.005119655 0.103000000 17.464757778 0.098400000 1.000000000 2.350000000 5
26.220000000 485.970000000 58.770000000 1.000000000 7.020000000 380.496000000 845.440000000 1.100000000 0.000000000 1545.710000000 0.001710000 1.000000000 0.000000000 311.692052661 0.007870673 0.082621158 38.183974964 0.098400000 1.000000000 2.350000000 5
26.220000000 485.970000000 58.770000000 1.000000000 7.020000000 380.496000000 845.440000000 1.100000000 0.000000000 1545.710000000 0.001710000 1.000000000 0.000000000 695.905108910 0.006996018 0.103000000 85.252168058 0.098400000 1.000000000 2.350000000 5
26.220000000 485.970000000 58.770000000 1.000000000 7.020000000 380.496000000 845.440000000 1.100000000 0.000000000 1545.710000000 0.001710000 1.000000000 0.000000000 4427.150000000 0.087600000 0.011709435 542.350000000 0.098400000 1.000000000 2.350000000 0
26.220000000 485.970000000 58.770000000 1.000000000 7.020000000 380.496000000 845.440000000 1.100000000 0.000000000 1545.710000000 0.001710000 1.000000000 0.000000000 635.425290230 0.004579417 0.086673713 77.843060695 0.098400000 1.000000000 2.350000000 5
26.220000000 485.970000000 58.770000000 1.000000000 7.020000000 380.496000000 845.440000000 1.100000000 0.000000000 1545.710000000 0.001710000 1.000000000 0.000000000 4427.150000000 0.087600000 0.007277086 542.350000000 0.098400000 1.000000000 2.350000000 0
26.220000000 485.970000000 58.770000000 1.000000000 7.020000000 380.496000000 845.440000000 1.100000000 0.000000000 1545.710000000 0.001710000 1.000000000 0.000000000 314.932417424 0.003921458 0.103000000 38.580937305 0.098400000 1.000000000 2.350000000 5
26.220000000 485.970000000 58.770000000 1.000000000 7.020000000 380.496000000 845.440000000 1.100000000 0.000000000 1545.710000000 0.001710000 1.000000000 0.000000000 1731.077566559 0.007169568 0.103000000 212.066435116 0.098400000 1.000000000 2.350000000 5
26.220000000 485.970000000 58.770000000 1.000000000 7.020000000 380.496000000 845.440000000 1.100000000 0.000000000 1545.710000000 0.001710000 1.000000000 0.000000000 2528.309006329 0.005406939 0.014332872 309.731630865 0.098400000 1.000000000 2.350000000 0
26.220000000 485.970000000 58.770000000 1.000000000 7.020000000 380.496000000 845.440000000 1.100000000 0.000000000 1545.710000000 0.001710000 1.000000000 0.000000000 365.387432907 0.002912916 0.003921827 44.761951648 0.098400000 1.000000000 2.350000000 5
26.220000000 485.970000000 58.770000000 1.000000000 7.020000000 380.496000000 845.440000000 1.100000000 0.000000000 1545.710000000 0.001710000 1.000000000 0.000000000 4427.150000000 0.087600000 0.048409905 542.350000000 0.098400000 1.000000000 2.350000000 0
26.220000000 485.970000000 58.770000000 1.000000000 7.020000000 380.496000000 845.440000000 1.100000000 0.000000000 1545.710000000 0.001710000 1.000000000 0.000000000 776.242455331 0.003547443 0.015615805 95.093930779 0.098400000 1.000000000 2.350000000 0
26.220000000 485.970000000 58.770000000 1.000000000 7.020000000 380.496000000 845.440000000 1.100000000 0.000000000 1545.710000000 0.001710000 1.000000000 0.000000000 1761.494678673 0.007298883 0.103000000 215.792697103 0.098400000 1.000000000 2.350000000 5
26.220000000 485.970000000 58.770000000 1.000000000 7.020000000 380.496000000 845.440000000 1.100000000 0.000000000 1545.710000000 0.001710000 1.000000000 0.000000000 4427.150000000 0.087600000 0.090563277 542.350000000 0.098400000 1.000000000 2.350000000 0
26.220000000 485.970000000 58.770000000 1.000000000 7.020000000 380.496000000 845.440000000 1.100000000 0.000000000 1545.710000000 0.001710000 1.000000000 0.000000000 2580.273411280 0.000915864 0.086136115 316.097553642 0.098400000 1.000000000 2.350000000 5
26.220000000 485.970000000 58.770000000 1.000000000 7.020000000 380.496000000 845.440000000 1.100000000 0.000000000 1545.710000000 0.001710000 1.000000000 0.000000000 4427.150000000 0.087600000 0.068410684 542.350000000 0.098400000 1.000000000 2.350000000 0
26.220000000 485.970000000 58.770000000 1.000000000 7.020000000 380.496000000 845.440000000 1.100000000 0.000000000 1545.710000000 0.001710000 1.000000000 0.000000000 578.406118194 0.002214878 0.041402523 70.857901404 0.098400000 1.000000000 2.350000000 5
26.220000000 485.970000000 58.770000000 1.000000000 7.020000000 380.496000000 845.440000000 1.100000000 0.000000000 1545.710000000 0.001710000 1.000000000 0.000000000 401.519408920 0.003114431 0.103000000 49.188315604 0.098400000 1.000000000 2.350000000 5
26.220000000 485.970000000 58.770000000 1.000000000 7.020000000 380.496000000 845.440000000 1.100000000 0.000000000 1545.710000000 0.001710000 1.000000000 0.000000000 4427.150000000 0.087600000 0.080458985 542.350000000 0.098400000 1.000000000 2.350000000 0
26.220000000 485.970000000 58.770000000 1.000000000 7.020000000 380.496000000 845.440000000 1.100000000 0.000000000 1545.710000000 0.001710000 1.000000000 0.000000000 376.379416424 0.002066589 0.098493109 46.108529527 0.098400000 1.000000000 2.350000000 5
26.220000000 485.970000000 58.770000000 1.000000000 7.020000000 380.496000000 845.440000000 1.100000000 0.000000000 1545.710000000 0.001710000 1.000000000 0.000000000 2700.486434223 0.006325029 0.100287447 330.824304033 0.098400000 1.000000000 2.350000000 5
26.220000000 485.970000000 58.770000000 1.000000000 7.020000000 380.496000000 845.440000000 1.100000000 0.000000000 1545.710000000 0.001710000 1.000000000 0.000000000 2032.657912126 0.007492082 0.019844839 249.011670859 0.098400000 1.000000000 2.350000000 0
26.220000000 485.970000000 58.770000000 1.000000000 7.020000000 380.496000000 845.440000000 1.100000000 0.000000000 1545.710000000 0.001710000 1.000000000 0.000000000 222.991485277 0.007182974 0.026224985 27.317672101 0.098400000 1.000000000 2.350000000 5
26.220000000 485.970000000 58.770000000 1.000000000 7.020000000 380.496000000 845.440000000 1.100000000 0.000000000 1545.710000000 0.001710000 1.000000000 0.000000000 1598.125806486 0.001357266 0.103000000 195.779120009 0.098400000 1.000000000 2.350000000 5
26.220000000 485.970000000 58.770000000 1.000000000 7.020000000 380.496000000 845.440000000 1.100000000 0.000000000 1545.710000000 0.001710000 1.000000000 0.000000000 631.204360456 0.005641464 0.081465683 77.325973796 0.098400000 1.000000000 2.350000000 5
26.220000000 485.970000000 58.770000000 1.000000000 7.020000000 380.496000000 845.440000000 1.100000000 0.000000000 1545.710000000 0.001710000 1.000000000 0.000000000 2859.211502643 0.002750876 0.103000000 350.268989860 0.098400000 1.000000000 2.350000000 5
26.220000000 485.970000000 58.770000000 1.000000000 7.020000000 380.496000000 845.440000000 1.100000000 0.000000000 1545.710000000 0.001710000 1.000000000 0.000000000 2148.385115423 0.004221338 0.082393210 263.188883898 0.098400000 1.000000000 2.350000000 5
26.220000000 485.970000000 58.770000000 1.000000000 7.020000000 380.496000000 845.440000000 1.100000000 0.000000000 1545.710000000 0.001710000 1.000000000 0.000000000 660.092507334 0.003930673 0.103000000 80.864929210 0.098400000 1.000000000 2.350000000 5
26.220000000 485.970000000 58.770000000 1.000000000 7.020000000 380.496000000 845.440000000 1.100000000 0.000000000 1545.710000000 0.001710000 1.000000000 0.000000000 2283.672120085 0.004662197 0.025211089 279.762279193 0.098400000 1.000000000 2.350000000 0
26.220000000 485.970000000 58.770000000 1.000000000 7.020000000 380.496000000 845.440000000 1.100000000 0.000000000 1545.710000000 0.001710000 1.000000000 0.000000000 4427.150000000 0.087600000 0.055934855 542.350000000 0.098400000 1.000000000 2.350000000 0
26.220000000 485.970000000 58.770000000 1.000000000 7.020000000 380.496000000 845.440000000 1.100000000 0.000000000 1545.710000000 0.001710000 1.000000000 0.000000000 1405.171362330 0.002819215 0.103000000 172.141149128 0.098400000 1.000000000 2.350000000 5
26.220000000 485.970000000 58.770000000 1.000000000 7.020000000 380.496000000 845.440000000 1.100000000 0.000000000 1545.710000000 0.001710000 1.000000000 0.000000000 171.502805754 0.003068171 0.085779907 21.010028280 0.098400000 1.000000000 2.350000000 5
26.220000000 485.970000000 58.770000000 1.000000000 7.020000000 380.496000000 845.440000000 1.100000000 0.000000000 1545.710000000 0.001710000 1.000000000 0.000000000 4427.150000000 0.087600000 0.051738628 542.350000000 0.098400000 1.000000000 2.350000000 0
26.220000000 485.970000000 58.770000000 1.000000000 7.020000000 380.496000000 845.440000000 1.100000000 0.000000000 1545.710000000 0.001710000 1.000000000 0.000000000 1590.861590269 0.004982707 0.083025884 194.889213937 0.098400000 1.000000000 2.350000000 5
26.220000000 485.970000000 58.770000000 1.000000000 7.020000000 380.496000000 845.440000000 1.100000000 0.000000000 1545.710000000 0.001710000 1.000000000 0.000000000 2890.311354674 0.002206315 0.061200562 354.078891207 0.098400000 1.000000000 2.350000000 5
26.220000000 485.970000000 58.770000000 1.000000000 7.020000000 380.496000000 845.440000000 1.100000000 0.000000000 1545.710000000 0.001710000 1.000000000 0.000000000 3274.595170499 0.006110111 0.056485309 401.155752735 0.098400000 1.000000000 2.350000000 0
26.220000000 485.970000000 58.770000000 1.000000000 7.020000000 380.496000000 845.440000000 1.100000000 0.000000000 1545.710000000 0.001710000 1.000000000 0.000000000 467.616139993 0.006360589 0.095197965 57.285525344 0.098400000 1.000000000 2.350000000 5
26.220000000 485.970000000 58.770000000 1.000000000 7.020000000 380.496000000 845.440000000 1.100000000 0.000000000 1545.710000000 0.001710000 1.000000000 0.000000000 4427.150000000 0.087600000 0.099047879 542.350000000 0.098400000 1.000000000 2.350000000 0
26.220000000 485.970000000 58.770000000 1.000000000 7.020000000 380.496000000 845.440000000 1.100000000 0.000000000 1545.710000000 0.001710000 1.000000000 0.000000000 3002.741980349 0.003484216 0.103000000 367.852255524 0.098400000 1.000000000 2.350000000 5
26.220000000 485.970000000 58.770000000 1.000000000 7.020000000 380.496000000 845.440000000 1.100000000 0.000000000 1545.710000000 0.001710000 1.000000000 0.000000000 2393.028123343 0.006938347 0.024227132 293.158985509 0.098400000 1.000000000 2.350000000 0
26.220000000 485.970000000 58.770000000 1.000000000 7.020000000 380.496000000 845.440000000 1.100000000 0.000000000 1545.710000000 0.001710000 1.000000000 0.000000000 4427.150000000 0.087600000 0.089052854 542.350000000 0.098400000 1.000000000 2.350000000 0
26.220000000 485.970000000 58.770000000 1.000000000 7.020000000 380.496000000 845.440000000 1.100000000 0.000000000 1545.710000000 0.001710000 1.000000000 0.000000000 328.640432130 0.003196727 0.084681229 40.260243806 0.098400000 1.000000000 2.350000000 5
26.220000000 485.970000000 58.770000000 1.000000000 7.020000000 380.496000000 845.440000000 1.100000000 0.000000000 1545.710000000 0.001710000 1.000000000 0.000000000 2442.088556977 0.003518985 0.040228415 299.169155975 0.098400000 1.000000000 2.350000000 0
26.220000000 485.970000000 58.770000000 1.000000000 7.020000000 380.496000000 845.440000000 1.100000000 0.000000000 1545.710000000 0.001710000 1.000000000 0.000000000 1108.516602556 0.004910508 0.007594430 135.799324486 0.098400000 1.000000000 2.350000000 0
26.220000000 485.970000000 58.770000000 1.000000000 7.020000000 380.496000000 845.440000000 1.100000000 0.000000000 1545.710000000 0.001710000 1.000000000 0.000000000 2734.197572319 0.002644248 0.103000000 334.954102153 0.098400000 1.000000000 2.350000000 5
26.220000000 485.970000000 58.770000000 1.000000000 7.020000000 380.496000000 845.440000000 1.100000000 0.000000000 1545.710000000 0.001710000 1.000000000 0.000000000 2564.287325338 0.003750018 0.041598502 314.139171001 0.098400000 1.000000000 2.350000000 0
26.220000000 485.970000000 58.770000000 1.000000000 7.020000000 380.496000000 845.440000000 1.100000000 0.000000000 1545.710000000 0.001710000 1.000000000 0.000000000 935.584361786 0.005436539 0.049527256 114.614182626 0.098400000 1.000000000 2.350000000 5
26.220000000 485.970000000 58.770000000 1.000000000 7.020000000 380.496000000 845.440000000 1.100000000 0.000000000 1545.710000000 0.001710000 1.000000000 0.000000000 1910.369656026 0.002436404 0.091777166 234.030693097 0.098400000 1.000000000 2.350000000 5
26.220000000 485.970000000 58.770000000 1.000000000 7.020000000 380.496000000 845.440000000 1.100000000 0.000000000 1545.710000000 0.001710000 1.000000000 0.000000000 4427.150000000 0.087600000 0.058549656 542.350000000 0.098400000 1.000000000 2.350000000 0
26.220000000 485.970000000 58.770000000 1.000000000 7.020000000 380.496000000 845.440000000 1.100000000 0.000000000 1545.710000000 0.001710000 1.000000000 0.000000000 4427.150000000 0.087600000 0.061962693 542.350000000 0.098400000 1.000000000 2.350000000 0
26.220000000 485.970000000 58.770000000 1.000000000 7.020000000 380.496000000 845.440000000 1.100000000 0.000000000 1545.710000000 0.001710000 1.000000000 0.000000000 536.313660280 0.004449812 0.071812112 65.701345934 0.098400000 1.000000000 2.350000000 5
26.220000000 485.970000000 58.770000000 1.000000000 7.020000000 380.496000000 845.440000000 1.100000000 0.000000000 1545.710000000 0.001710000 1.000000000 0.000000000 2132.618407058 0.004353856 0.073161969 261.257376205 0.098400000 1.000000000 2.350000000 5
26.220000000 485.970000000 58.770000000 1.000000000 7.020000000 380.496000000 845.440000000 1.100000000 0.000000000 1545.710000000 0.001710000 1.000000000 0.000000000 1549.001753861 0.007795141 0.102309164 189.761155869 0.098400000 1.000000000 2.350000000 5
26.220000000 485.970000000 58.770000000 1.000000000 7.020000000 380.496000000 845.440000000 1.100000000 0.000000000 1545.710000000 0.001710000 1.000000000 0.000000000 2618.913814494 0.005170096 0.099589029 320.831213600 0.098400000 1.000000000 2.350000000 5
26.220000000 485.970000000 58.770000000 1.000000000 7.020000000 380.496000000 845.440000000 1.100000000 0.000000000 1545.710000000 0.001710000 1.000000000 0.000000000 1169.903289429 0.002695740 0.017003049 143.319528144 0.098400000 1.000000000 2.350000000 0
26.220000000 485.970000000 58.770000000 1.000000000 7.020000000 380.496000000 845.440000000 1.100000000 0.000000000 1545.710000000 0.001710000 1.000000000 0.000000000 691.099888788 0.003189616 0.004591778 84.663502408 0.098400000 1.000000000 2.350000000 6
26.220000000 485.970000000 58.770000000 1.000000000 7.020000000 380.496000000 845.440000000 1.100000000 0.000000000 1545.710000000 0.001710000 1.000000000 0.000000000 4427.150000000 0.087600000 0.026967256 542.350000000 0.098400000 1.000000000 2.350000000 0
26.220000000 485.970000000 58.770000000 1.000000000 7.020000000 380.496000000 845.440000000 1.100000000 0.000000000 1545.710000000 0.001710000 1.000000000 0.000000000 3086.907626696 0.005071623 0.037240442 378.163005848 0.098400000 1.000000000 2.350000000 0
26.220000000 485.970000000 58.770000000 1.000000000 7.020000000 380.496000000 845.440000000 1.100000000 0.000000000 1545.710000000 0.001710000 1.000000000 0.000000000 919.328422089 0.000954439 0.103000000 112.622741430 0.098400000 1.000000000 2.350000000 5
26.220000000 485.970000000 58.770000000 1.000000000 7.020000000 380.496000000 845.440000000 1.100000000 0.000000000 1545.710000000 0.001710000 1.000000000 0.000000000 2294.872804713 0.001902157 0.100018741 281.134424096 0.098400000 1.000000000 2.350000000 5
26.220000000 485.970000000 58.770000000 1.000000000 7.020000000 380.496000000 845.440000000 1.100000000 0.000000000 1545.710000000 0.001710000 1.000000000 0.000000000 1868.937997133 0.005806939 0.055912775 228.955089108 0.098400000 1.000000000 2.350000000 0
26.220000000 485.970000000 58.770000000 1.000000000 7.020000000 380.496000000 845.440000000 1.100000000 0.000000000 1545.710000000 0.001710000 1.000000000 0.000000000 2508.286095444 0.001249612 0.088791533 307.278715170 0.098400000 1.000000000 2.350000000 5
26.220000000 485.970000000 58.770000000 1.000000000 7.020000000 380.496000000 845.440000000 1.100000000 0.000000000 1545.710000000 0.001710000 1.000000000 0.000000000 2342.094657286 0.005119761 0.019125076 286.919358364 0.098400000 1.000000000 2.350000000 0
26.220000000 485.970000000 58.770000000 1.000000000 7.020000000 380.496000000 845.440000000 1.100000000 0.000000000 1545.710000000 0.001710000 1.000000000 0.000000000 1014.869192289 0.005006700 0.060081541 124.327006412 0.098400000 1.000000000 2.350000000 5
26.220000000 485.970000000 58.770000000 1.000000000 7.020000000 380.496000000 845.440000000 1.100000000 0.000000000 1545.710000000 0.001710000 1.000000000 0.000000000 4427.150000000 0.087600000 0.099675026 542.350000000 0.098400000 1.000000000 2.350000000 0
26.220000000 485.970000000 58.770000000 1.000000000 7.020000000 380.496000000 845.440000000 1.100000000 0.000000000 1545.710000000 0.001710000 1.000000000 0.000000000 2338.029167557 0.007018113 0.085796522 286.421313718 0.098400000 1.000000000 2.350000000 0
26.220000000 485.970000000 58.770000000 1.000000000 7.020000000 380.496000000 845.440000000 1.100000000 0.000000000 1545.710000000 0.001710000 1.000000000 0.000000000 3277.666416776 0.004700479 0.103000000 401.531997140 0.098400000 1.000000000 2.350000000 5
26.220000000 485.970000000 58.770000000 1.000000000 7.020000000 380.496000000 845.440000000 1.100000000 0.000000000 1545.710000000 0.001710000 1.000000000 0.000000000 1599.196812754 0.004982881 0.017966473 195.910324113 0.098400000 1.000000000 2.350000000 0
26.220000000 485.970000000 58.770000000 1.000000000 7.020000000 380.496000000 845.440000000 1.100000000 0.000000000 1545.710000000 0.001710000 1.000000000 0.000000000 4427.150000000 0.087600000 0.042436045 542.350000000 0.098400000 1.000000000 2.350000000 0
26.220000000 485.970000000 58.770000000 1.000000000 7.020000000 380.496000000 845.440000000 1.100000000 0.000000000 1545.710000000 0.001710000 1.000000000 0.000000000 2714.205536151 0.004993914 0.018127192 332.504968779 0.098400000 1.000000000 2.350000000 0
26.220000000 485.970000000 58.770000000 1.000000000 7.020000000 380.496000000 845.440000000 1.100000000 0.000000000 1545.710000000 0.001710000 1.000000000 0.000000000 4427.150000000 0.087600000 0.036305318 542.350000000 0.098400000 1.000000000 2.350000000 0
26.220000000 485.970000000 58.770000000 1.000000000 7.020000000 380.496000000 845.440000000 1.100000000 0.000000000 1545.710000000 0.001710000 1.000000000 0.000000000 1712.250872755 0.007553255 0.092289925 209.760062532 0.098400000 1.000000000 2.350000000 5
26.220000000 485.970000000 58.770000000 1.000000000 7.020000000 380.496000000 845.440000000 1.100000000 0.000000000 1545.710000000 0.001710000 1.000000000 0.000000000 771.333762342 0.005268692 0.047146691 94.492589139 0.098400000 1.000000000 2.350000000 5
26.220000000 485.970000000 58.770000000 1.000000000 7.020000000 380.496000000 845.440000000 1.100000000 0.000000000 1545.710000000 0.001710000 1.000000000 0.000000000 163.933428624 0.005295873 0.001297987 20.082738334 0.098400000 1.000000000 2.350000000 5
26.220000000 485.970000000 58.770000000 1.000000000 7.020000000 380.496000000 845.440000000 1.100000000 0.000000000 1545.710000000 0.001710000 1.000000000 0.000000000 2570.241316865 0.006559666 0.001508235 314.868567408 0.098400000 1.000000000 2.350000000 4
26.220000000 485.970000000 58.770000000 1.000000000 7.020000000 380.496000000 845.440000000 1.100000000 0.000000000 1545.710000000 0.001710000 1.000000000 0.000000000 1793.465942360 0.001478336 0.103000000 219.709351126 0.098400000 1.000000000 2.350000000 5
26.220000000 485.970000000 58.770000000 1.000000000 7.020000000 380.496000000 845.440000000 1.100000000 0.000000000 1545.710000000 0.001710000 1.000000000 0.000000000 4427.150000000 0.087600000 0.061096058 542.350000000 0.098400000 1.000000000 2.350000000 0
26.220000000 485.970000000 58.770000000 1.000000000 7.020000000 380.496000000 845.440000000 1.100000000 0.000000000 1545.710000000 0.001710000 1.000000000 0.000000000 3065.903427379 0.004253013 0.039962494 375.589876973 0.098400000 1.000000000 2.350000000 0
26.220000000 485.970000000 58.770000000 1.000000000 7.020000000 380.496000000 845.440000000 1.100000000 0.000000000 1545.710000000 0.001710000 1.000000000 0.000000000 1899.163183538 0.004214013 0.041796677 232.657839150 0.098400000 1.000000000 2.350000000 0
26.220000000 485.970000000 58.770000000 1.000000000 7.020000000 380.496000000 845.440000000 1.100000000 0.000000000 1545.710000000 0.001710000 1.000000000 0.000000000 4427.150000000 0.087600000 0.087192446 542.350000000 0.098400000 1.000000000 2.350000000 0
26.220000000 485.970000000 58.770000000 1.000000000 7.020000000 380.496000000 845.440000000 1.100000000 0.000000000 1545.710000000 0.001710000 1.000000000 0.000000000 3067.038412921 0.002384792 0.103000000 375.728918886 0.098400000 1.000000000 2.350000000 5
26.220000000 485.970000000 58.770000000 1.000000000 7.020000000 380.496000000 845.440000000 1.100000000 0.000000000 1545.710000000 0.001710000 1.000000000 0.000000000 4427.150000000 0.087600000 0.091280272 542.350000000 0.098400000 1.000000000 2.350000000 0
26.220000000 485.970000000 58.770000000 1.000000000 7.020000000 380.496000000 845.440000000 1.100000000 0.000000000 1545.710000000 0.001710000 1.000000000 0.000000000 2458.766261927 0.007143778 0.088872716 301.212265714 0.098400000 1.000000000 2.350000000 0
26.220000000 485.970000000 58.770000000 1.000000000 7.020000000 380.496000000 845.440000000 1.100000000 0.000000000 1545.710000000 0.001710000 1.000000000 0.000000000 174.068437155 0.003680893 0.073614810 21.324332108 0.098400000 1.000000000 2.350000000 5
26.220000000 485.970000000 58.770000000 1.000000000 7.020000000 380.496000000 845.440000000 1.100000000 0.000000000 1545.710000000 0.001710000 1.000000000 0.000000000 4427.150000000 0.087600000 0.019191093 542.350000000 0.098400000 1.000000000 2.350000000 0
26.220000000 485.970000000 58.770000000 1.000000000 7.020000000 380.496000000 845.440000000 1.100000000 0.000000000 1545.710000000 0.001710000 1.000000000 0.000000000 4427.150000000 0.087600000 0.098751545 542.350000000 0.098400000 1.000000000 2.350000000 0
26.220000000 485.970000000 58.770000000 1.000000000 7.020000000 380.496000000 845.440000000 1.100000000 0.000000000 1545.710000000 0.001710000 1.000000000 0.000000000 325.529335916 0.002678331 0.102363733 39.879117566 0.098400000 1.000000000 2.350000000 5
26.220000000 485.970000000 58.770000000 1.000000000 7.020000000 380.496000000 845.440000000 1.100000000 0.000000000 1545.710000000 0.001710000 1.000000000 0.000000000 3354.232220732 0.003278089 0.062003598 410.911725357 0.098400000 1.000000000 2.350000000 0
26.220000000 485.970000000 58.770000000 1.000000000 7.020000000 380.496000000 845.440000000 1.100000000 0.000000000 1545.710000000 0.001710000 1.000000000 0.000000000 3026.371130200 0.005542041 0.011897386 370.746955144 0.098400000 1.000000000 2.350000000 0
26.220000000 485.970000000 58.770000000 1.000000000 7.020000000 380.496000000 845.440000000 1.100000000 0.000000000 1545.710000000 0.001710000 1.000000000 0.000000000 1214.698445019 0.004046016 0.032577170 148.807178807 0.098400000 1.000000000 2.350000000 0
26.220000000 485.970000000 58.770000000 1.000000000 7.020000000 380.496000000 845.440000000 1.100000000 0.000000000 1545.710000000 0.001710000 1.000000000 0.000000000 372.264047896 0.005516331 0.020207483 45.604374457 0.098400000 1.000000000 2.350000000 5
26.220000000 485.970000000 58.770000000 1.000000000 7.020000000 380.496000000 845.440000000 1.100000000 0.000000000 1545.710000000 0.001710000 1.000000000 0.000000000 4427.150000000 0.087600000 0.078863118 542.350000000 0.098400000 1.000000000 2.350000000 0
26.220000000 485.970000000 58.770000000 1.000000000 7.020000000 380.496000000 845.440000000 1.100000000 0.000000000 1545.710000000 0.001710000 1.000000000 0.000000000 3454.551607493 0.006434841 0.036262358 423.201396909 0.098400000 1.000000000 2.350000000 0
26.220000000 485.970000000 58.770000000 1.000000000 7.020000000 380.496000000 845.440000000 1.100000000 0.000000000 1545.710000000 0.001710000 1.000000000 0.000000000 2876.749451217 0.006932028 0.103000000 352.417484130 0.098400000 1.000000000 2.350000000 0
26.220000000 485.970000000 58.770000000 1.000000000 7.020000000 380.496000000 845.440000000 1.100000000 0.000000000 1545.710000000 0.001710000 1.000000000 0.000000000 230.684486599 0.007574357 0.079549834 28.260106684 0.098400000 1.000000000 2.350000000 5
26.220000000 485.970000000 58.770000000 1.000000000 7.020000000 380.496000000 845.440000000 1.100000000 0.000000000 1545.710000000 0.001710000 1.000000000 0.000000000 3517.457025829 0.004753175 0.076893725 430.907653447 0.098400000 1.000000000 2.350000000 0
26.220000000 485.970000000 58.770000000 1.000000000 7.020000000 380.496000000 845.440000000 1.100000000 0.000000000 1545.710000000 0.001710000 1.000000000 0.000000000 2882.453010320 0.002343039 0.011855594 353.116201201 0.098400000 1.000000000 2.350000000 0
26.220000000 485.970000000 58.770000000 1.000000000 7.020000000 380.496000000 845.440000000 1.100000000 0.000000000 1545.710000000 0.001710000 1.000000000 0.000000000 2952.624030253 0.006162114 0.055568485 361.712533528 0.098400000 1.000000000 2.350000000 0
26.220000000 485.970000000 58.770000000 1.000000000 7.020000000 380.496000000 845.440000000 1.100000000 0.000000000 1545.710000000 0.001710000 1.000000000 0.000000000 710.028817557 0.006801517 0.093263430 86.982399332 0.098400000 1.000000000 2.350000000 5
26.220000000 485.970000000 58.770000000 1.000000000 7.020000000 380.496000000 845.440000000 1.100000000 0.000000000 1545.710000000 0.001710000 1.000000000 0.000000000 4427.150000000 0.087600000 0.076487683 542.350000000 0.098400000 1.000000000 2.350000000 0
26.220000000 485.970000000 58.770000000 1.000000000 7.020000000 380.496000000 845.440000000 1.100000000 0.000000000 1545.710000000 0.001710000 1.000000000 0.000000000 4427.150000000 0.087600000 0.048332714 542.350000000 0.098400000 1.000000000 2.350000000 0
26.220000000 485.970000000 58.770000000 1.000000000 7.020000000 380.496000000 845.440000000 1.100000000 0.000000000 1545.710000000 0.001710000 1.000000000 0.000000000 2578.483234273 0.003178955 0.062088082 315.878247204 0.098400000 1.000000000 2.350000000 0
26.220000000 485.970000000 58.770000000 1.000000000 7.020000000 380.496000000 845.440000000 1.100000000 0.000000000 1545.710000000 0.001710000 1.000000000 0.000000000 2460.368366350 0.003809404 0.090101720 301.408532236 0.098400000 1.000000000 2.350000000 5
26.220000000 485.970000000 58.770000000 1.000000000 7.020000000 380.496000000 845.440000000 1.100000000 0.000000000 1545.710000000 0.001710000 1.000000000 0.000000000 4427.150000000 0.087600000 0.083901841 542.350000000 0.098400000 1.000000000 2.350000000 0
26.220000000 485.970000000 58.770000000 1.000000000 7.020000000 380.496000000 845.440000000 1.100000000 0.000000000 1545.710000000 0.001710000 1.000000000 0.000000000 3162.523171455 0.006066762 0.030658903 387.426322135 0.098400000 1.000000000 2.350000000 0
26.220000000 485.970000000 58.770000000 1.000000000 7.020000000 380.496000000 845.440000000 1.100000000 0.000000000 1545.710000000 0.001710000 1.000000000 0.000000000 3044.715804086 0.005983824 0.103000000 372.994277661 0.098400000 1.000000000 2.350000000 5
26.220000000 485.970000000 58.770000000 1.000000000 7.020000000 380.496000000 845.440000000 1.100000000 0.000000000 1545.710000000 0.001710000 1.000000000 0.000000000 1111.778797556 0.007229779 0.057715576 136.198961150 0.098400000 1.000000000 2.350000000 0
26.220000000 485.970000000 58.770000000 1.000000000 7.020000000 380.496000000 845.440000000 1.100000000 0.000000000 1545.710000000 0.001710000 1.000000000 0.000000000 1983.421968007 0.003908019 0.062633724 242.979999401 0.098400000 1.000000000 2.350000000 0
26.220000000 485.970000000 58.770000000 1.000000000 7.020000000 380.496000000 845.440000000 1.100000000 0.000000000 1545.710000000 0.001710000 1.000000000 0.000000000 2154.135185116 0.005745582 0.103000000 263.893298770 0.098400000 1.000000000 2.350000000 5
26.220000000 485.970000000 58.770000000 1.000000000 7.020000000 380.496000000 845.440000000 1.100000000 0.000000000 1545.710000000 0.001710000 1.000000000 0.000000000 3411.270683481 0.002963307 0.050015583 417.899247865 0.098400000 1.000000000 2.350000000 0
26.220000000 485.970000000 58.770000000 1.000000000 7.020000000 380.496000000 845.440000000 1.100000000 0.000000000 1545.710000000 0.001710000 1.000000000 0.000000000 4427.150000000 0.087600000 0.055866279 542.350000000 0.098400000 1.000000000 2.350000000 0
26.220000000 485.970000000 58.770000000 1.000000000 7.020000000 380.496000000 845.440000000 1.100000000 0.000000000 1545.710000000 0.001710000 1.000000000 0.000000000 4427.150000000 0.087600000 0.030859579 542.350000000 0.098400000 1.000000000 2.350000000 0
26.220000000 485.970000000 58.770000000 1.000000000 7.020000000 380.496000000 845.440000000 1.100000000 0.000000000 1545.710000000 0.001710000 1.000000000 0.000000000 3184.190923070 0.004867051 0.103000000 390.080739782 0.098400000 1.000000000 2.350000000 5
26.220000000 485.970000000 58.770000000 1.000000000 7.020000000 380.496000000 845.440000000 1.100000000 0.000000000 1545.710000000 0.001710000 1.000000000 0.000000000 4427.150000000 0.087600000 0.079324017 542.350000000 0.098400000 1.000000000 2.350000000 0
26.220000000 485.970000000 58.770000000 1.000000000 7.020000000 380.496000000 845.440000000 1.100000000 0.000000000 1545.710000000 0.001710000 1.000000000 0.000000000 2339.289538671 0.004345976 0.015869101 286.575716047 0.098400000 1.000000000 2.350000000 0
26.220000000 485.970000000 58.770000000 1.000000000 7.020000000 380.496000000 845.440000000 1.100000000 0.000000000 1545.710000000 0.001710000 1.000000000 0.000000000 620.817826173 0.004398789 0.103000000 76.053566747 0.098400000 1.000000000 2.350000000 5
26.220000000 485.970000000 58.770000000 1.000000000 7.020000000 380.496000000 845.440000000 1.100000000 0.000000000 1545.710000000 0.001710000 1.000000000 0.000000000 681.335324683 0.004586763 0.015907440 83.467290095 0.098400000 1.000000000 2.350000000 0
26.220000000 485.970000000 58.770000000 1.000000000 7.020000000 380.496000000 845.440000000 1.100000000 0.000000000 1545.710000000 0.001710000 1.000000000 0.000000000 3043.901621729 0.003940604 0.010140710 372.894535885 0.098400000 1.000000000 2.350000000 0
26.220000000 485.970000000 58.770000000 1.000000000 7.020000000 380.496000000 845.440000000 1.100000000 0.000000000 1545.710000000 0.001710000 1.000000000 0.000000000 1333.158946839 0.002708965 0.025562146 163.319235810 0.098400000 1.000000000 2.350000000 0
26.220000000 485.970000000 58.770000000 1.000000000 7.020000000 380.496000000 845.440000000 1.100000000 0.000000000 1545.710000000 0.001710000 1.000000000 0.000000000 4427.150000000 0.087600000 0.006830200 542.350000000 0.098400000 1.000000000 2.350000000 0
26.220000000 485.970000000 58.770000000 1.000000000 7.020000000 380.496000000 845.440000000 1.100000000 0.000000000 1545.710000000 0.001710000 1.000000000 0.000000000 4427.150000000 0.087600000 0.045705425 542.350000000 0.098400000 1.000000000 2.350000000 0
26.220000000 485.970000000 58.770000000 1.000000000 7.020000000 380.496000000 845.440000000 1.100000000 0.000000000 1545.710000000 0.001710000 1.000000000 0.000000000 1274.734610491 0.005491732 0.045548435 156.161936234 0.098400000 1.000000000 2.350000000 0
26.220000000 485.970000000 58.770000000 1.000000000 7.020000000 380.496000000 845.440000000 1.100000000 0.000000000 1545.710000000 0.001710000 1.000000000 0.000000000 2334.923165732 0.007104599 0.103000000 286.040811568 0.098400000 1.000000000 2.350000000 5
26.220000000 485.970000000 58.770000000 1.000000000 7.020000000 380.496000000 845.440000000 1.100000000 0.000000000 1545.710000000 0.001710000 1.000000000 0.000000000 2343.879382331 0.003652943 0.103000000 287.137996907 0.098400000 1.000000000 2.350000000 5
26.220000000 485.970000000 58.770000000 1.000000000 7.020000000 380.496000000 845.440000000 1.100000000 0.000000000 1545.710000000 0.001710000 1.000000000 0.000000000 2178.948767053 0.004019552 0.069318021 266.933097774 0.098400000 1.000000000 2.350000000 5
26.220000000 485.970000000 58.770000000 1.000000000 7.020000000 380.496000000 845.440000000 1.100000000 0.000000000 1545.710000000 0.001710000 1.000000000 0.000000000 626.488000961 0.001402635 0.020906323 76.748194057 0.098400000 1.000000000 2.350000000 5
26.220000000 485.970000000 58.770000000 1.000000000 7.020000000 380.496000000 845.440000000 1.100000000 0.000000000 1545.710000000 0.001710000 1.000000000 0.000000000 4427.150000000 0.087600000 0.005532491 542.350000000 0.098400000 1.000000000 2.350000000 0
26.220000000 485.970000000 58.770000000 1.000000000 7.020000000 380.496000000 845.440000000 1.100000000 0.000000000 1545.710000000 0.001710000 1.000000000 0.000000000 2022.025091128 0.006085312 0.039854255 247.709092345 0.098400000 1.000000000 2.350000000 0
26.220000000 485.970000000 58.770000000 1.000000000 7.020000000 380.496000000 845.440000000 1.100000000 0.000000000 1545.710000000 0.001710000 1.000000000 0.000000000 4427.150000000 0.087600000 0.053280072 542.350000000 0.098400000 1.000000000 2.350000000 0
26.220000000 485.970000000 58.770000000 1.000000000 7.020000000 380.496000000 845.440000000 1.100000000 0.000000000 1545.710000000 0.001710000 1.000000000 0.000000000 4427.150000000 0.087600000 0.003978395 542.350000000 0.098400000 1.000000000 2.350000000 0
26.220000000 485.970000000 58.770000000 1.000000000 7.020000000 380.496000000 845.440000000 1.100000000 0.000000000 1545.710000000 0.001710000 1.000000000 0.000000000 2673.334663712 0.005255800 0.050955882 327.498064187 0.098400000 1.000000000 2.350000000 0
26.220000000 485.970000000 58.770000000 1.000000000 7.020000000 380.496000000 845.440000000 1.100000000 0.000000000 1545.710000000 0.001710000 1.000000000 0.000000000 2688.568022469 0.003382241 0.103000000 329.364233646 0.098400000 1.000000000 2.350000000 5
26.220000000 485.970000000 58.770000000 1.000000000 7.020000000 380.496000000 845.440000000 1.100000000 0.000000000 1545.710000000 0.001710000 1.000000000 0.000000000 1772.519265962 0.006163579 0.070953070 217.143269122 0.098400000 1.000000000 2.350000000 0
26.220000000 485.970000000 58.770000000 1.000000000 7.020000000 380.496000000 845.440000000 1.100000000 0.000000000 1545.710000000 0.001710000 1.000000000 0.000000000 1073.472290911 0.006021017 0.085684833 131.506205341 0.098400000 1.000000000 2.350000000 5
26.220000000 485.970000000 58.770000000 1.000000000 7.020000000 380.496000000 845.440000000 1.100000000 0.000000000 1545.710000000 0.001710000 1.000000000 0.000000000 4427.150000000 0.087600000 0.046437127 542.350000000 0.098400000 1.000000000 2.350000000 0
26.220000000 485.970000000 58.770000000 1.000000000 7.020000000 380.496000000 845.440000000 1.100000000 0.000000000 1545.710000000 0.001710000 1.000000000 0.000000000 1702.139673398 0.004438459 0.103000000 208.521385511 0.098400000 1.000000000 2.350000000 5
26.220000000 485.970000000 58.770000000 1.000000000 7.020000000 380.496000000 845.440000000 1.100000000 0.000000000 1545.710000000 0.001710000 1.000000000 0.000000000 2887.533867077 0.001772340 0.074833803 353.738633841 0.098400000 1.000000000 2.350000000 5
26.220000000 485.970000000 58.770000000 1.000000000 7.020000000 380.496000000 845.440000000 1.100000000 0.000000000 1545.710000000 0.001710000 1.000000000 0.000000000 856.998929353 0.002519597 0.080392810 104.987038915 0.098400000 1.000000000 2.350000000 5
26.220000000 485.970000000 58.770000000 1.000000000 7.020000000 380.496000000 845.440000000 1.100000000 0.000000000 1545.710000000 0.001710000 1.000000000 0.000000000 1611.573111042 0.003847905 0.044920722 197.426488096 0.098400000 1.000000000 2.350000000 0
26.220000000 485.970000000 58.770000000 1.000000000 7.020000000 380.496000000 845.440000000 1.100000000 0.000000000 1545.710000000 0.001710000 1.000000000 0.000000000 2406.986600057 0.003896579 0.046280136 294.868974971 0.098400000 1.000000000 2.350000000 0
26.220000000 485.970000000 58.770000000 1.000000000 7.020000000 380.496000000 845.440000000 1.100000000 0.000000000 1545.710000000 0.001710000 1.000000000 0.000000000 4427.150000000 0.087600000 0.057999904 542.350000000 0.098400000 1.000000000 2.350000000 0
26.220000000 485.970000000 58.770000000 1.000000000 7.020000000 380.496000000 845.440000000 1.100000000 0.000000000 1545.710000000 0.001710000 1.000000000 0.000000000 712.681762369 0.001242938 0.103000000 87.307399528 0.098400000 1.000000000 2.350000000 5
26.220000000 485.970000000 58.770000000 1.000000000 7.020000000 380.496000000 845.440000000 1.100000000 0.000000000 1545.710000000 0.001710000 1.000000000 0.000000000 1925.745441210 0.007624283 0.078978178 235.914310570 0.098400000 1.000000000 2.350000000 0
26.220000000 485.970000000 58.770000000 1.000000000 7.020000000 380.496000000 845.440000000 1.100000000 0.000000000 1545.710000000 0.001710000 1.000000000 0.000000000 1521.549534466 0.005888121 0.077791737 186.398109397 0.098400000 1.000000000 2.350000000 5
26.220000000 485.970000000 58.770000000 1.000000000 7.020000000 380.496000000 845.440000000 1.100000000 0.000000000 1545.710000000 0.001710000 1.000000000 0.000000000 701.195316223 0.004335299 0.103000000 85.900247282 0.098400000 1.000000000 2.350000000 5
26.220000000 485.970000000 58.770000000 1.000000000 7.020000000 380.496000000 845.440000000 1.100000000 0.000000000 1545.710000000 0.001710000 1.000000000 0.000000000 2992.236627592 0.005354274 0.031210971 366.565292564 0.098400000 1.000000000 2.350000000 0
26.220000000 485.970000000 58.770000000 1.000000000 7.020000000 380.496000000 845.440000000 1.100000000 0.000000000 1545.710000000 0.001710000 1.000000000 0.000000000 3343.251975861 0.005715335 0.018790032 409.566585525 0.098400000 1.000000000 2.350000000 0
26.220000000 485.970000000 58.770000000 1.000000000 7.020000000 380.496000000 845.440000000 1.100000000 0.000000000 1545.710000000 0.001710000 1.000000000 0.000000000 773.494175409 0.006098323 0.095839383 94.757251512 0.098400000 1.000000000 2.350000000 5
26.220000000 485.970000000 58.770000000 1.000000000 7.020000000 380.496000000 845.440000000 1.100000000 0.000000000 1545.710000000 0.001710000 1.000000000 0.000000000 2008.351946588 0.005130116 0.103000000 246.034057629 0.098400000 1.000000000 2.350000000 5
26.220000000 485.970000000 58.770000000 1.000000000 7.020000000 380.496000000 845.440000000 1.100000000 0.000000000 1545.710000000 0.001710000 1.000000000 0.000000000 4427.150000000 0.087600000 0.015304597 542.350000000 0.098400000 1.000000000 2.350000000 0
26.220000000 485.970000000 58.770000000 1.000000000 7.020000000 380.496000000 845.440000000 1.100000000 0.000000000 1545.710000000 0.001710000 1.000000000 0.000000000 1176.086075031 0.006309170 0.102173931 144.076953072 0.098400000 1.000000000 2.350000000 5
26.220000000 485.970000000 58.770000000 1.000000000 7.020000000 380.496000000 845.440000000 1.100000000 0.000000000 1545.710000000 0.001710000 1.000000000 0.000000000 1379.870836570 0.003720167 0.053225935 169.041696851 0.098400000 1.000000000 2.350000000 5
26.220000000 485.970000000 58.770000000 1.000000000 7.020000000 380.496000000 845.440000000 1.100000000 0.000000000 1545.710000000 0.001710000 1.000000000 0.000000000 4427.150000000 0.087600000 0.070204483 542.350000000 0.098400000 1.000000000 2.350000000 0
26.220000000 485.970000000 58.770000000 1.000000000 7.020000000 380.496000000 845.440000000 1.100000000 0.000000000 1545.710000000 0.001710000 1.000000000 0.000000000 761.705336904 0.005905234 0.103000000 93.313054554 0.098400000 1.000000000 2.350000000 5
26.220000000 485.970000000 58.770000000 1.000000000 7.020000000 380.496000000 845.440000000 1.100000000 0.000000000 1545.710000000 0.001710000 1.000000000 0.000000000 1840.310557056 0.002951491 0.004261305 225.448071698 0.098400000 1.000000000 2.350000000 4
26.220000000 485.970000000 58.770000000 1.000000000 7.020000000 380.496000000 845.440000000 1.100000000 0.000000000 1545.710000000 0.001710000 1.000000000 0.000000000 1833.989903010 0.006449781 0.045895457 224.673757134 0.098400000 1.000000000 2.350000000 0
26.220000000 485.970000000 58.770000000 1.000000000 7.020000000 380.496000000 845.440000000 1.100000000 0.000000000 1545.710000000 0.001710000 1.000000000 0.000000000 1731.464219366 0.006977682 0.101646852 212.113802192 0.098400000 1.000000000 2.350000000 5
26.220000000 485.970000000 58.770000000 1.000000000 7.020000000 380.496000000 845.440000000 1.100000000 0.000000000 1545.710000000 0.001710000 1.000000000 0.000000000 4427.150000000 0.087600000 0.024695560 542.350000000 0.098400000 1.000000000 2.350000000 0
26.220000000 485.970000000 58.770000000 1.000000000 7.020000000 380.496000000 845.440000000 1.100000000 0.000000000 1545.710000000 0.001710000 1.000000000 0.000000000 2799.764469673 0.002628072 0.059803247 342.986404375 0.098400000 1.000000000 2.350000000 0
26.220000000 485.970000000 58.770000000 1.000000000 7.020000000 380.496000000 845.440000000 1.100000000 0.000000000 1545.710000000 0.001710000 1.000000000 0.000000000 4427.150000000 0.087600000 0.049725333 542.350000000 0.098400000 1.000000000 2.350000000 0
26.220000000 485.970000000 58.770000000 1.000000000 7.020000000 380.496000000 845.440000000 1.100000000 0.000000000 1545.710000000 0.001710000 1.000000000 0.000000000 1800.825162317 0.005819950 0.073832747 220.610895674 0.098400000 1.000000000 2.350000000 5
26.220000000 485.970000000 58.770000000 1.000000000 7.020000000 380.496000000 845.440000000 1.100000000 0.000000000 1545.710000000 0.001710000 1.000000000 0.000000000 4427.150000000 0.087600000 0.021681065 542.350000000 0.098400000 1.000000000 2.350000000 0
26.220000000 485.970000000 58.770000000 1.000000000 7.020000000 380.496000000 845.440000000 1.100000000 0.000000000 1545.710000000 0.001710000 1.000000000 0.000000000 3252.588369366 0.002866855 0.071423748 398.459799674 0.098400000 1.000000000 2.350000000 0
26.220000000 485.970000000 58.770000000 1.000000000 7.020000000 380.496000000 845.440000000 1.100000000 0.000000000 1545.710000000 0.001710000 1.000000000 0.000000000 2933.207983019 0.003077719 0.058237904 359.333961937 0.098400000 1.000000000 2.350000000 0
26.220000000 485.970000000 58.770000000 1.000000000 7.020000000 380.496000000 845.440000000 1.100000000 0.000000000 1545.710000000 0.001710000 1.000000000 0.000000000 834.749350493 0.003257430 0.068767809 102.261344260 0.098400000 1.000000000 2.350000000 5
26.220000000 485.970000000 58.770000000 1.000000000 7.020000000 380.496000000 845.440000000 1.100000000 0.000000000 1545.710000000 0.001710000 1.000000000 0.000000000 2605.244657514 0.006606556 0.013596018 319.156667383 0.098400000 1.000000000 2.350000000 0
26.220000000 485.970000000 58.770000000 1.000000000 7.020000000 380.496000000 845.440000000 1.100000000 0.000000000 1545.710000000 0.001710000 1.000000000 0.000000000 1816.658731446 0.002700875 0.011678236 222.550594175 0.098400000 1.000000000 2.350000000 0
26.220000000 485.970000000 58.770000000 1.000000000 7.020000000 380.496000000 845.440000000 1.100000000 0.000000000 1545.710000000 0.001710000 1.000000000 0.000000000 4427.150000000 0.087600000 0.057341120 542.350000000 0.098400000 1.000000000 2.350000000 0
26.220000000 485.970000000 58.770000000 1.000000000 7.020000000 380.496000000 845.440000000 1.100000000 0.000000000 1545.710000000 0.001710000 1.000000000 0.000000000 2540.204601077 0.002191679 0.067592145 311.188906044 0.098400000 1.000000000 2.350000000 5
26.220000000 485.970000000 58.770000000 1.000000000 7.020000000 380.496000000 845.440000000 1.100000000 0.000000000 1545.710000000 0.001710000 1.000000000 0.000000000 3439.843781045 0.001806936 0.018686294 421.399608021 0.098400000 1.000000000 2.350000000 0
26.220000000 485.970000000 58.770000000 1.000000000 7.020000000 380.496000000 845.440000000 1.100000000 0.000000000 1545.710000000 0.001710000 1.000000000 0.000000000 4427.150000000 0.087600000 0.018521535 542.350000000 0.098400000 1.000000000 2.350000000 0
26.220000000 485.970000000 58.770000000 1.000000000 7.020000000 380.496000000 845.440000000 1.100000000 0.000000000 1545.710000000 0.001710000 1.000000000 0.000000000 3070.345516306 0.002638176 0.069663394 376.134057073 0.098400000 1.000000000 2.350000000 5
26.220000000 485.970000000 58.770000000 1.000000000 7.020000000 380.496000000 845.440000000 1.100000000 0.000000000 1545.710000000 0.001710000 1.000000000 0.000000000 3105.041610068 0.004782158 0.073417892 380.384517629 0.098400000 1.000000000 2.350000000 0
26.220000000 485.970000000 58.770000000 1.000000000 7.020000000 380.496000000 845.440000000 1.100000000 0.000000000 1545.710000000 0.001710000 1.000000000 0.000000000 4427.150000000 0.087600000 0.085773659 542.350000000 0.098400000 1.000000000 2.350000000 0
26.220000000 485.970000000 58.770000000 1.000000000 7.020000000 380.496000000 845.440000000 1.100000000 0.000000000 1545.710000000 0.001710000 1.000000000 0.000000000 1552.372088738 0.004589510 0.038387531 190.174040258 0.098400000 1.000000000 2.350000000 0
26.220000000 485.970000000 58.770000000 1.000000000 7.020000000 380.496000000 845.440000000 1.100000000 0.000000000 1545.710000000 0.001710000 1.000000000 0.000000000 2060.658932763 0.002022735 0.093051520 252.441948473 0.098400000 1.000000000 2.350000000 5
26.220000000 485.970000000 58.770000000 1.000000000 7.020000000 380.496000000 845.440000000 1.100000000 0.000000000 1545.710000000 0.001710000 1.000000000 0.000000000 1715.727105578 0.001513274 0.006465659 210.185919996 0.098400000 1.000000000 2.350000000 0
26.220000000 485.970000000 58.770000000 1.000000000 7.020000000 380.496000000 845.440000000 1.100000000 0.000000000 1545.710000000 0.001710000 1.000000000 0.000000000 4427.150000000 0.087600000 0.028221730 542.350000000 0.098400000 1.000000000 2.350000000 0
26.220000000 485.970000000 58.770000000 1.000000000 7.020000000 380.496000000 845.440000000 1.100000000 0.000000000 1545.710000000 0.001710000 1.000000000 0.000000000 1608.455470408 0.003975570 0.028701068 197.044560129 0.098400000 1.000000000 2.350000000 0
26.220000000 485.970000000 58.770000000 1.000000000 7.020000000 380.496000000 845.440000000 1.100000000 0.000000000 1545.710000000 0.001710000 1.000000000 0.000000000 4427.150000000 0.087600000 0.047704435 542.350000000 0.098400000 1.000000000 2.350000000 0
26.220000000 485.970000000 58.770000000 1.000000000 7.020000000 380.496000000 845.440000000 1.100000000 0.000000000 1545.710000000 0.001710000 1.000000000 0.000000000 2820.286048309 0.001747054 0.072844791 345.500409586 0.098400000 1.000000000 2.350000000 5
26.220000000 485.970000000 58.770000000 1.000000000 7.020000000 380.496000000 845.440000000 1.100000000 0.000000000 1545.710000000 0.001710000 1.000000000 0.000000000 1295.197659542 0.006556859 0.103000000 158.668771253 0.098400000 1.000000000 2.350000000 5
26.220000000 485.970000000 58.770000000 1.000000000 7.020000000 380.496000000 845.440000000 1.100000000 0.000000000 1545.710000000 0.001710000 1.000000000 0.000000000 4427.150000000 0.087600000 0.037851128 542.350000000 0.098400000 1.000000000 2.350000000 0
26.220000000 485.970000000 58.770000000 1.000000000 7.020000000 380.496000000 845.440000000 1.100000000 0.000000000 1545.710000000 0.001710000 1.000000000 0.000000000 4427.150000000 0.087600000 0.069422597 542.350000000 0.098400000 1.000000000 2.350000000 0
26.220000000 485.970000000 58.770000000 1.000000000 7.020000000 380.496000000 845.440000000 1.100000000 0.000000000 1545.710000000 0.001710000 1.000000000 0.000000000 1369.527366179 0.002823076 0.045488034 167.774565363 0.098400000 1.000000000 2.350000000 5
26.220000000 485.970000000 58.770000000 1.000000000 7.020000000 380.496000000 845.440000000 1.100000000 0.000000000 1545.710000000 0.001710000 1.000000000 0.000000000 262.041453340 0.006105974 0.035622115 32.101505984 0.098400000 1.000000000 2.350000000 5
26.220000000 485.970000000 58.770000000 1.000000000 7.020000000 380.496000000 845.440000000 1.100000000 0.000000000 1545.710000000 0.001710000 1.000000000 0.000000000 1044.594958797 0.003636194 0.098566340 127.968574795 0.098400000 1.000000000 2.350000000 5
26.220000000 485.970000000 58.770000000 1.000000000 7.020000000 380.496000000 845.440000000 1.100000000 0.000000000 1545.710000000 0.001710000 1.000000000 0.000000000 1891.249256643 0.004720949 0.058675306 231.688339979 0.098400000 1.000000000 2.350000000 0
26.220000000 485.970000000 58.770000000 1.000000000 7.020000000 380.496000000 845.440000000 1.100000000 0.000000000 1545.710000000 0.001710000 1.000000000 0.000000000 3260.489878217 0.005062165 0.025825835 399.427777566 0.098400000 1.000000000 2.350000000 0
26.220000000 485.970000000 58.770000000 1.000000000 7.020000000 380.496000000 845.440000000 1.100000000 0.000000000 1545.710000000 0.001710000 1.000000000 0.000000000 3454.660904023 0.003414332 0.103000000 423.214786329 0.098400000 1.000000000 2.350000000 5
26.220000000 485.970000000 58.770000000 1.000000000 7.020000000 380.496000000 845.440000000 1.100000000 0.000000000 1545.710000000 0.001710000 1.000000000 0.000000000 1998.898830963 0.004531989 0.053961842 244.875999452 0.098400000 1.000000000 2.350000000 0
26.220000000 485.970000000 58.770000000 1.000000000 7.020000000 380.496000000 845.440000000 1.100000000 0.000000000 1545.710000000 0.001710000 1.000000000 0.000000000 1085.545529491 0.003850329 0.103000000 132.985242858 0.098400000 1.000000000 2.350000000 5
26.220000000 485.970000000 58.770000000 1.000000000 7.020000000 380.496000000 845.440000000 1.100000000 0.000000000 1545.710000000 0.001710000 1.000000000 0.000000000 853.928307576 0.002546997 0.090043824 104.610871015 0.098400000 1.000000000 2.350000000 5
26.220000000 485.970000000 58.770000000 1.000000000 7.020000000 380.496000000 845.440000000 1.100000000 0.000000000 1545.710000000 0.001710000 1.000000000 0.000000000 4427.150000000 0.087600000 0.096867533 542.350000000 0.098400000 1.000000000 2.350000000 0
26.220000000 485.970000000 58.770000000 1.000000000 7.020000000 380.496000000 845.440000000 1.100000000 0.000000000 1545.710000000 0.001710000 1.000000000 0.000000000 3092.868196730 0.003509879 0.077450475 378.893208158 0.098400000 1.000000000 2.350000000 5
26.220000000 485.970000000 58.770000000 1.000000000 7.020000000 380.496000000 845.440000000 1.100000000 0.000000000 1545.710000000 0.001710000 1.000000000 0.000000000 1480.686157294 0.003949828 0.103000000 181.392123016 0.098400000 1.000000000 2.350000000 5
26.220000000 485.970000000 58.770000000 1.000000000 7.020000000 380.496000000 845.440000000 1.100000000 0.000000000 1545.710000000 0.001710000 1.000000000 0.000000000 3356.286735605 0.002643004 0.103000000 411.163414625 0.098400000 1.000000000 2.350000000 5
26.220000000 485.970000000 58.770000000 1.000000000 7.020000000 380.496000000 845.440000000 1.100000000 0.000000000 1545.710000000 0.001710000 1.000000000 0.000000000 1880.982878840 0.002082993 0.050187480 230.430652754 0.098400000 1.000000000 2.350000000 5
26.220000000 485.970000000 58.770000000 1.000000000 7.020000000 380.496000000 845.440000000 1.100000000 0.000000000 1545.710000000 0.001710000 1.000000000 0.000000000 4427.150000000 0.087600000 0.061504196 542.350000000 0.098400000 1.000000000 2.350000000 0
26.220000000 485.970000000 58.770000000 1.000000000 7.020000000 380.496000000 845.440000000 1.100000000 0.000000000 1545.710000000 0.001710000 1.000000000 0.000000000 245.558534321 0.001324280 0.088557400 30.082258584 0.098400000 1.000000000 2.350000000 5
26.220000000 485.970000000 58.770000000 1.000000000 7.020000000 380.496000000 845.440000000 1.100000000 0.000000000 1545.710000000 0.001710000 1.000000000 0.000000000 3274.068382817 0.002730160 0.047123632 401.091218373 0.098400000 1.000000000 2.350000000 0
26.220000000 485.970000000 58.770000000 1.000000000 7.020000000 380.496000000 845.440000000 1.100000000 0.000000000 1545.710000000 0.001710000 1.000000000 0.000000000 2946.208258399 0.005419060 0.047229429 360.926566514 0.098400000 1.000000000 2.350000000 0
26.220000000 485.970000000 58.770000000 1.000000000 7.020000000 380.496000000 845.440000000 1.100000000 0.000000000 1545.710000000 0.001710000 1.000000000 0.000000000 4427.150000000 0.087600000 0.041630423 542.350000000 0.098400000 1.000000000 2.350000000 0
26.220000000 485.970000000 58.770000000 1.000000000 7.020000000 380.496000000 845.440000000 1.100000000 0.000000000 1545.710000000 0.001710000 1.000000000 0.000000000 1561.682252241 0.001056143 0.033453278 191.314586021 0.098400000 1.000000000 2.350000000 5
26.220000000 485.970000000 58.770000000 1.000000000 7.020000000 380.496000000 845.440000000 1.100000000 0.000000000 1545.710000000 0.001710000 1.000000000 0.000000000 3001.109051764 0.002692099 0.071636277 367.652212874 0.098400000 1.000000000 2.350000000 5
26.220000000 485.970000000 58.770000000 1.000000000 7.020000000 380.496000000 845.440000000 1.100000000 0.000000000 1545.710000000 0.001710000 1.000000000 0.000000000 1040.575624911 0.007214676 0.100205139 127.476184491 0.098400000 1.000000000 2.350000000 5
26.220000000 485.970000000 58.770000000 1.000000000 7.020000000 380.496000000 845.440000000 1.100000000 0.000000000 1545.710000000 0.001710000 1.000000000 0.000000000 2768.875840757 0.007699360 0.058218541 339.202379010 0.098400000 1.000000000 2.350000000 0
26.220000000 485.970000000 58.770000000 1.000000000 7.020000000 380.496000000 845.440000000 1.100000000 0.000000000 1545.710000000 0.001710000 1.000000000 0.000000000 2320.687252714 0.005649008 0.042297506 284.296834647 0.098400000 1.000000000 2.350000000 0
26.220000000 485.970000000 58.770000000 1.000000000 7.020000000 380.496000000 845.440000000 1.100000000 0.000000000 1545.710000000 0.001710000 1.000000000 0.000000000 3023.903724093 0.006162883 0.077173120 370.444684450 0.098400000 1.000000000 2.350000000 0
26.220000000 485.970000000 58.770000000 1.000000000 7.020000000 380.496000000 845.440000000 1.100000000 0.000000000 1545.710000000 0.001710000 1.000000000 0.000000000 4427.150000000 0.087600000 0.098992962 542.350000000 0.098400000 1.000000000 2.350000000 0
26.220000000 485.970000000 58.770000000 1.000000000 7.020000000 380.496000000 845.440000000 1.100000000 0.000000000 1545.710000000 0.001710000 1.000000000 0.000000000 2008.735186537 0.005201860 0.073894070 246.081006611 0.098400000 1.000000000 2.350000000 0
26.220000000 485.970000000 58.770000000 1.000000000 7.020000000 380.496000000 845.440000000 1.100000000 0.000000000 1545.710000000 0.001710000 1.000000000 0.000000000 1391.999739459 0.007590624 0.054200273 170.527553549 0.098400000 1.000000000 2.350000000 0
26.220000000 485.970000000 58.770000000 1.000000000 7.020000000 380.496000000 845.440000000 1.100000000 0.000000000 1545.710000000 0.001710000 1.000000000 0.000000000 4427.150000000 0.087600000 0.032150653 542.350000000 0.098400000 1.000000000 2.350000000 0
26.220000000 485.970000000 58.770000000 1.000000000 7.020000000 380.496000000 845.440000000 1.100000000 0.000000000 1545.710000000 0.001710000 1.000000000 0.000000000 4427.150000000 0.087600000 0.088245102 542.350000000 0.098400000 1.000000000 2.350000000 0
26.220000000 485.970000000 58.770000000 1.000000000 7.020000000 380.496000000 845.440000000 1.100000000 0.000000000 1545.710000000 0.001710000 1.000000000 0.000000000 1482.560880374 0.002770441 0.096607405 181.621786809 0.098400000 1.000000000 2.350000000 5
26.220000000 485.970000000 58.770000000 1.000000000 7.020000000 380.496000000 845.440000000 1.100000000 0.000000000 1545.710000000 0.001710000 1.000000000 0.000000000 2153.128477133 0.002126729 0.103000000 263.769971556 0.098400000 1.000000000 2.350000000 5
26.220000000 485.970000000 58.770000000 1.000000000 7.020000000 380.496000000 845.440000000 1.100000000 0.000000000 1545.710000000 0.001710000 1.000000000 0.000000000 4427.150000000 0.087600000 0.077680397 542.350000000 0.098400000 1.000000000 2.350000000 0
26.220000000 485.970000000 58.770000000 1.000000000 7.020000000 380.496000000 845.440000000 1.100000000 0.000000000 1545.710000000 0.001710000 1.000000000 0.000000000 806.492641886 0.006115041 0.061596280 98.799743475 0.098400000 1.000000000 2.350000000 5
26.220000000 485.970000000 58.770000000 1.000000000 7.020000000 380.496000000 845.440000000 1.100000000 0.000000000 1545.710000000 0.001710000 1.000000000 0.000000000 1585.863701270 0.005852580 0.093603344 194.276945300 0.098400000 1.000000000 2.350000000 5
26.220000000 485.970000000 58.770000000 1.000000000 7.020000000 380.496000000 845.440000000 1.100000000 0.000000000 1545.710000000 0.001710000 1.000000000 0.000000000 2317.014635507 0.002349891 0.103000000 283.846919026 0.098400000 1.000000000 2.350000000 5
26.220000000 485.970000000 58.770000000 1.000000000 7.020000000 380.496000000 845.440000000 1.100000000 0.000000000 1545.710000000 0.001710000 1.000000000 0.000000000 2612.131693918 0.007558469 0.037666662 320.000366872 0.098400000 1.000000000 2.350000000 0
26.220000000 485.970000000 58.770000000 1.000000000 7.020000000 380.496000000 845.440000000 1.100000000 0.000000000 1545.710000000 0.001710000 1.000000000 0.000000000 2598.894214267 0.004187758 0.024150187 318.378703479 0.098400000 1.000000000 2.350000000 0
26.220000000 485.970000000 58.770000000 1.000000000 7.020000000 380.496000000 845.440000000 1.100000000 0.000000000 1545.710000000 0.001710000 1.000000000 0.000000000 3213.721497363 0.006153612 0.103000000 393.698396055 0.098400000 1.000000000 2.350000000 0
26.220000000 485.970000000 58.770000000 1.000000000 7.020000000 380.496000000 845.440000000 1.100000000 0.000000000 1545.710000000 0.001710000 1.000000000 0.000000000 4427.150000000 0.087600000 0.081444427 542.350000000 0.098400000 1.000000000 2.350000000 0
26.220000000 485.970000000 58.770000000 1.000000000 7.020000000 380.496000000 845.440000000 1.100000000 0.000000000 1545.710000000 0.001710000 1.000000000 0.000000000 4427.150000000 0.087600000 0.048902395 542.350000000 0.098400000 1.000000000 2.350000000 0
26.220000000 485.970000000 58.770000000 1.000000000 7.020000000 380.496000000 845.440000000 1.100000000 0.000000000 1545.710000000 0.001710000 1.000000000 0.000000000 2599.707645091 0.003614697 0.080250383 318.478353188 0.098400000 1.000000000 2.350000000 5
26.220000000 485.970000000 58.770000000 1.000000000 7.020000000 380.496000000 845.440000000 1.100000000 0.000000000 1545.710000000 0.001710000 1.000000000 0.000000000 2261.728145778 0.001568715 0.103000000 277.074022760 0.098400000 1.000000000 2.350000000 5
26.220000000 485.970000000 58.770000000 1.000000000 7.020000000 380.496000000 845.440000000 1.100000000 0.000000000 1545.710000000 0.001710000 1.000000000 0.000000000 4427.150000000 0.087600000 0.020429482 542.350000000 0.098400000 1.000000000 2.350000000 0
26.220000000 485.970000000 58.770000000 1.000000000 7.020000000 380.496000000 845.440000000 1.100000000 0.000000000 1545.710000000 0.001710000 1.000000000 0.000000000 2734.891097808 0.000913403 0.103000000 335.039062805 0.098400000 1.000000000 2.350000000 5
26.220000000 485.970000000 58.770000000 1.000000000 7.020000000 380.496000000 845.440000000 1.100000000 0.000000000 1545.710000000 0.001710000 1.000000000 0.000000000 3465.162293435 0.005620241 0.079214614 424.501263758 0.098400000 1.000000000 2.350000000 0
26.220000000 485.970000000 58.770000000 1.000000000 7.020000000 380.496000000 845.440000000 1.100000000 0.000000000 1545.710000000 0.001710000 1.000000000 0.000000000 2287.117615116 0.006069685 0.042812343 280.184371110 0.098400000 1.000000000 2.350000000 0
26.220000000 485.970000000 58.770000000 1.000000000 7.020000000 380.496000000 845.440000000 1.100000000 0.000000000 1545.710000000 0.001710000 1.000000000 0.000000000 484.605791311 0.001875455 0.013945927 59.366850212 0.098400000 1.000000000 2.350000000 5
26.220000000 485.970000000 58.770000000 1.000000000 7.020000000 380.496000000 845.440000000 1.100000000 0.000000000 1545.710000000 0.001710000 1.000000000 0.000000000 941.976114535 0.005116861 0.103000000 115.397207169 0.098400000 1.000000000 2.350000000 5
26.220000000 485.970000000 58.770000000 1.000000000 7.020000000 380.496000000 845.440000000 1.100000000 0.000000000 1545.710000000 0.001710000 1.000000000 0.000000000 4427.150000000 0.087600000 0.057768375 542.350000000 0.098400000 1.000000000 2.350000000 0
26.220000000 485.970000000 58.770000000 1.000000000 7.020000000 380.496000000 845.440000000 1.100000000 0.000000000 1545.710000000 0.001710000 1.000000000 0.000000000 2085.050964947 0.003520280 0.052181023 255.430105336 0.098400000 1.000000000 2.350000000 0
26.220000000 485.970000000 58.770000000 1.000000000 7.020000000 380.496000000 845.440000000 1.100000000 0.000000000 1545.710000000 0.001710000 1.000000000 0.000000000 3212.447867498 0.003812543 0.063211172 393.542369456 0.098400000 1.000000000 2.350000000 0
26.220000000 485.970000000 58.770000000 1.000000000 7.020000000 380.496000000 845.440000000 1.100000000 0.000000000 1545.710000000 0.001710000 1.000000000 0.000000000 1386.843034034 0.001380445 0.042185104 169.895829034 0.098400000 1.000000000 2.350000000 5
26.220000000 485.970000000 58.770000000 1.000000000 7.020000000 380.496000000 845.440000000 1.100000000 0.000000000 1545.710000000 0.001710000 1.000000000 0.000000000 4427.150000000 0.087600000 0.073116545 542.350000000 0.098400000 1.000000000 2.350000000 0
26.220000000 485.970000000 58.770000000 1.000000000 7.020000000 380.496000000 845.440000000 1.100000000 0.000000000 1545.710000000 0.001710000 1.000000000 0.000000000 2583.959502419 0.004938954 0.100558067 316.549119894 0.098400000 1.000000000 2.350000000 5
26.220000000 485.970000000 58.770000000 1.000000000 7.020000000 380.496000000 845.440000000 1.100000000 0.000000000 1545.710000000 0.001710000 1.000000000 0.000000000 506.712784500 0.002494599 0.100660968 62.075077346 0.098400000 1.000000000 2.350000000 5
26.220000000 485.970000000 58.770000000 1.000000000 7.020000000 380.496000000 845.440000000 1.100000000 0.000000000 1545.710000000 0.001710000 1.000000000 0.000000000 110.278437997 0.004962234 0.103000000 13.509709598 0.098400000 1.000000000 2.350000000 5
26.220000000 485.970000000 58.770000000 1.000000000 7.020000000 380.496000000 845.440000000 1.100000000 0.000000000 1545.710000000 0.001710000 1.000000000 0.000000000 4427.150000000 0.087600000 0.090020937 542.350000000 0.098400000 1.000000000 2.350000000 0
26.220000000 485.970000000 58.770000000 1.000000000 7.020000000 380.496000000 845.440000000 1.100000000 0.000000000 1545.710000000 0.001710000 1.000000000 0.000000000 4427.150000000 0.087600000 0.101280007 542.350000000 0.098400000 1.000000000 2.350000000 0
26.220000000 485.970000000 58.770000000 1.000000000 7.020000000 380.496000000 845.440000000 1.100000000 0.000000000 1545.710000000 0.001710000 1.000000000 0.000000000 1313.141976882 0.006568194 0.103000000 160.867047912 0.098400000 1.000000000 2.350000000 5
26.220000000 485.970000000 58.770000000 1.000000000 7.020000000 380.496000000 845.440000000 1.100000000 0.000000000 1545.710000000 0.001710000 1.000000000 0.000000000 3488.232742481 0.005939190 0.103000000 427.327519484 0.098400000 1.000000000 2.350000000 0
26.220000000 485.970000000 58.770000000 1.000000000 7.020000000 380.496000000 845.440000000 1.100000000 0.000000000 1545.710000000 0.001710000 1.000000000 0.000000000 2087.638777180 0.001506199 0.035672738 255.747126437 0.098400000 1.000000000 2.350000000 0
26.220000000 485.970000000 58.770000000 1.000000000 7.020000000 380.496000000 845.440000000 1.100000000 0.000000000 1545.710000000 0.001710000 1.000000000 0.000000000 312.274339287 0.006910272 0.069898665 38.255308248 0.098400000 1.000000000 2.350000000 5
26.220000000 485.970000000 58.770000000 1.000000000 7.020000000 380.496000000 845.440000000 1.100000000 0.000000000 1545.710000000 0.001710000 1.000000000 0.000000000 265.693919110 0.001845336 0.103000000 32.548952945 0.098400000 1.000000000 2.350000000 5
26.220000000 485.970000000 58.770000000 1.000000000 7.020000000 380.496000000 845.440000000 1.100000000 0.000000000 1545.710000000 0.001710000 1.000000000 0.000000000 1031.037658306 0.007354647 0.103000000 126.307731607 0.098400000 1.000000000 2.350000000 5
26.220000000 485.970000000 58.770000000 1.000000000 7.020000000 380.496000000 845.440000000 1.100000000 0.000000000 1545.710000000 0.001710000 1.000000000 0.000000000 1441.991220013 0.002854332 0.090432117 176.651782337 0.098400000 1.000000000 2.350000000 5
26.220000000 485.970000000 58.770000000 1.000000000 7.020000000 380.496000000 845.440000000 1.100000000 0.000000000 1545.710000000 0.001710000 1.000000000 0.000000000 3375.681282211 0.005322115 0.098060436 413.539352271 0.098400000 1.000000000 2.350000000 0
26.220000000 485.970000000 58.770000000 1.000000000 7.020000000 380.496000000 845.440000000 1.100000000 0.000000000 1545.710000000 0.001710000 1.000000000 0.000000000 484.828366395 0.002446836 0.103000000 59.394116873 0.098400000 1.000000000 2.350000000 5
26.220000000 485.970000000 58.770000000 1.000000000 7.020000000 380.496000000 845.440000000 1.100000000 0.000000000 1545.710000000 0.001710000 1.000000000 0.000000000 1820.171643232 0.004058255 0.063982644 222.980945011 0.098400000 1.000000000 2.350000000 5
26.220000000 485.970000000 58.770000000 1.000000000 7.020000000 380.496000000 845.440000000 1.100000000 0.000000000 1545.710000000 0.001710000 1.000000000 0.000000000 1238.941237143 0.004030664 0.080664708 151.777052949 0.098400000 1.000000000 2.350000000 5
26.220000000 485.970000000 58.770000000 1.000000000 7.020000000 380.496000000 845.440000000 1.100000000 0.000000000 1545.710000000 0.001710000 1.000000000 0.000000000 4427.150000000 0.087600000 0.029799855 542.350000000 0.098400000 1.000000000 2.350000000 0
26.220000000 485.970000000 58.770000000 1.000000000 7.020000000 380.496000000 845.440000000 1.100000000 0.000000000 1545.710000000 0.001710000 1.000000000 0.000000000 2435.017428968 0.005673544 0.093342583 298.302904261 0.098400000 1.000000000 2.350000000 5
26.220000000 485.970000000 58.770000000 1.000000000 7.020000000 380.496000000 845.440000000 1.100000000 0.000000000 1545.710000000 0.001710000 1.000000000 0.000000000 1898.236436752 0.002447266 0.010190389 232.544307618 0.098400000 1.000000000 2.350000000 0
26.220000000 485.970000000 58.770000000 1.000000000 7.020000000 380.496000000 845.440000000 1.100000000 0.000000000 1545.710000000 0.001710000 1.000000000 0.000000000 359.522637571 0.000939122 0.022992991 44.043482260 0.098400000 1.000000000 2.350000000 5
26.220000000 485.970000000 58.770000000 1.000000000 7.020000000 380.496000000 845.440000000 1.100000000 0.000000000 1545.710000000 0.001710000 1.000000000 0.000000000 4427.150000000 0.087600000 0.037162472 542.350000000 0.098400000 1.000000000 2.350000000 0
26.220000000 485.970000000 58.770000000 1.000000000 7.020000000 380.496000000 845.440000000 1.100000000 0.000000000 1545.710000000 0.001710000 1.000000000 0.000000000 4427.150000000 0.087600000 0.086248549 542.350000000 0.098400000 1.000000000 2.350000000 0
26.220000000 485.970000000 58.770000000 1.000000000 7.020000000 380.496000000 845.440000000 1.100000000 0.000000000 1545.710000000 0.001710000 1.000000000 0.000000000 1464.335674338 0.005468729 0.003900937 179.389099754 0.098400000 1.000000000 2.350000000 4
26.220000000 485.970000000 58.770000000 1.000000000 7.020000000 380.496000000 845.440000000 1.100000000 0.000000000 1545.710000000 0.001710000 1.000000000 0.000000000 1208.391489838 0.001155111 0.081906453 148.034542429 0.098400000 1.000000000 2.350000000 5
26.220000000 485.970000000 58.770000000 1.000000000 7.020000000 380.496000000 845.440000000 1.100000000 0.000000000 1545.710000000 0.001710000 1.000000000 0.000000000 4427.150000000 0.087600000 0.093403404 542.350000000 0.098400000 1.000000000 2.350000000 0
26.220000000 485.970000000 58.770000000 1.000000000 7.020000000 380.496000000 845.440000000 1.100000000 0.000000000 1545.710000000 0.001710000 1.000000000 0.000000000 2069.351337287 0.004550056 0.103000000 253.506815395 0.098400000 1.000000000 2.350000000 5
26.220000000 485.970000000 58.770000000 1.000000000 7.020000000 380.496000000 845.440000000 1.100000000 0.000000000 1545.710000000 0.001710000 1.000000000 0.000000000 1487.026590794 0.004199900 0.103000000 182.168860670 0.098400000 1.000000000 2.350000000 5
26.220000000 485.970000000 58.770000000 1.000000000 7.020000000 380.496000000 845.440000000 1.100000000 0.000000000 1545.710000000 0.001710000 1.000000000 0.000000000 764.882755003 0.005538991 0.103000000 93.702305586 0.098400000 1.000000000 2.350000000 5
26.220000000 485.970000000 58.770000000 1.000000000 7.020000000 380.496000000 845.440000000 1.100000000 0.000000000 1545.710000000 0.001710000 1.000000000 0.000000000 4427.150000000 0.087600000 0.052631843 542.350000000 0.098400000 1.000000000 2.350000000 0
26.220000000 485.970000000 58.770000000 1.000000000 7.020000000 380.496000000 845.440000000 1.100000000 0.000000000 1545.710000000 0.001710000 1.000000000 0.000000000 4427.150000000 0.087600000 0.012896502 542.350000000 0.098400000 1.000000000 2.350000000 0
26.220000000 485.970000000 58.770000000 1.000000000 7.020000000 380.496000000 845.440000000 1.100000000 0.000000000 1545.710000000 0.001710000 1.000000000 0.000000000 4427.150000000 0.087600000 0.093251776 542.350000000 0.098400000 1.000000000 2.350000000 0
26.220000000 485.970000000 58.770000000 1.000000000 7.020000000 380.496000000 845.440000000 1.100000000 0.000000000 1545.710000000 0.001710000 1.000000000 0.000000000 4427.150000000 0.087600000 0.025872758 542.350000000 0.098400000 1.000000000 2.350000000 0
26.220000000 485.970000000 58.770000000 1.000000000 7.020000000 380.496000000 845.440000000 1.100000000 0.000000000 1545.710000000 0.001710000 1.000000000 0.000000000 1755.921710918 0.007196183 0.101500744 215.109978184 0.098400000 1.000000000 2.350000000 5
26.220000000 485.970000000 58.770000000 1.000000000 7.020000000 380.496000000 845.440000000 1.100000000 0.000000000 1545.710000000 0.001710000 1.000000000 0.000000000 2798.352055149 0.001808456 0.103000000 342.813375899 0.098400000 1.000000000 2.350000000 5
26.220000000 485.970000000 58.770000000 1.000000000 7.020000000 380.496000000 845.440000000 1.100000000 0.000000000 1545.710000000 0.001710000 1.000000000 0.000000000 1165.567242835 0.002185264 0.080292589 142.788338808 0.098400000 1.000000000 2.350000000 5
26.220000000 485.970000000 58.770000000 1.000000000 7.020000000 380.496000000 845.440000000 1.100000000 0.000000000 1545.710000000 0.001710000 1.000000000 0.000000000 1844.729574433 0.006798891 0.103000000 225.989425408 0.098400000 1.000000000 2.350000000 5
26.220000000 485.970000000 58.770000000 1.000000000 7.020000000 380.496000000 845.440000000 1.100000000 0.000000000 1545.710000000 0.001710000 1.000000000 0.000000000 945.876989073 0.003128048 0.103000000 115.875085557 0.098400000 1.000000000 2.350000000 5
26.220000000 485.970000000 58.770000000 1.000000000 7.020000000 380.496000000 845.440000000 1.100000000 0.000000000 1545.710000000 0.001710000 1.000000000 0.000000000 2450.432461499 0.006113613 0.103000000 300.191329748 0.098400000 1.000000000 2.350000000 5
26.220000000 485.970000000 58.770000000 1.000000000 7.020000000 380.496000000 845.440000000 1.100000000 0.000000000 1545.710000000 0.001710000 1.000000000 0.000000000 4427.150000000 0.087600000 0.095650534 542.350000000 0.098400000 1.000000000 2.350000000 0
26.220000000 485.970000000 58.770000000 1.000000000 7.020000000 380.496000000 845.440000000 1.100000000 0.000000000 1545.710000000 0.001710000 1.000000000 0.000000000 4427.150000000 0.087600000 0.060427193 542.350000000 0.098400000 1.000000000 2.350000000 0
26.220000000 485.970000000 58.770000000 1.000000000 7.020000000 380.496000000 845.440000000 1.100000000 0.000000000 1545.710000000 0.001710000 1.000000000 0.000000000 2782.021194588 0.001541971 0.077101368 340.812756488 0.098400000 1.000000000 2.350000000 5
26.220000000 485.970000000 58.770000000 1.000000000 7.020000000 380.496000000 845.440000000 1.100000000 0.000000000 1545.710000000 0.001710000 1.000000000 0.000000000 2199.672880290 0.007275593 0.103000000 269.471914578 0.098400000 1.000000000 2.350000000 5
26.220000000 485.970000000 58.770000000 1.000000000 7.020000000 380.496000000 845.440000000 1.100000000 0.000000000 1545.710000000 0.001710000 1.000000000 0.000000000 4427.150000000 0.087600000 0.094684501 542.350000000 0.098400000 1.000000000 2.350000000 0
26.220000000 485.970000000 58.770000000 1.000000000 7.020000000 380.496000000 845.440000000 1.100000000 0.000000000 1545.710000000 0.001710000 1.000000000 0.000000000 2407.569070812 0.002426371 0.050935784 294.940330812 0.098400000 1.000000000 2.350000000 0
26.220000000 485.970000000 58.770000000 1.000000000 7.020000000 380.496000000 845.440000000 1.100000000 0.000000000 1545.710000000 0.001710000 1.000000000 0.000000000 3192.017630183 0.002940617 0.062464711 391.039554054 0.098400000 1.000000000 2.350000000 0
26.220000000 485.970000000 58.770000000 1.000000000 7.020000000 380.496000000 845.440000000 1.100000000 0.000000000 1545.710000000 0.001710000 1.000000000 0.000000000 4427.150000000 0.087600000 0.053546990 542.350000000 0.098400000 1.000000000 2.350000000 0
26.220000000 485.970000000 58.770000000 1.000000000 7.020000000 380.496000000 845.440000000 1.100000000 0.000000000 1545.710000000 0.001710000 1.000000000 0.000000000 4427.150000000 0.087600000 0.035919325 542.350000000 0.098400000 1.000000000 2.350000000 0
26.220000000 485.970000000 58.770000000 1.000000000 7.020000000 380.496000000 845.440000000 1.100000000 0.000000000 1545.710000000 0.001710000 1.000000000 0.000000000 1931.339297820 0.004438076 0.038945480 236.599588488 0.098400000 1.000000000 2.350000000 0
26.220000000 485.970000000 58.770000000 1.000000000 7.020000000 380.496000000 845.440000000 1.100000000 0.000000000 1545.710000000 0.001710000 1.000000000 0.000000000 4427.150000000 0.087600000 0.050122561 542.350000000 0.098400000 1.000000000 2.350000000 0
26.220000000 485.970000000 58.770000000 1.000000000 7.020000000 380.496000000 845.440000000 1.100000000 0.000000000 1545.710000000 0.001710000 1.000000000 0.000000000 1110.391803095 0.007770716 0.028615339 136.029046770 0.098400000 1.000000000 2.350000000 0
26.220000000 485.970000000 58.770000000 1.000000000 7.020000000 380.496000000 845.440000000 1.100000000 0.000000000 1545.710000000 0.001710000 1.000000000 0.000000000 292.366229640 0.004669907 0.005223109 35.816456331 0.098400000 1.000000000 2.350000000 5
26.220000000 485.970000000 58.770000000 1.000000000 7.020000000 380.496000000 845.440000000 1.100000000 0.000000000 1545.710000000 0.001710000 1.000000000 0.000000000 1519.717926907 0.007703557 0.009719535 186.173727490 0.098400000 1.000000000 2.350000000 0
26.220000000 485.970000000 58.770000000 1.000000000 7.020000000 380.496000000 845.440000000 1.100000000 0.000000000 1545.710000000 0.001710000 1.000000000 0.000000000 1631.009638014 0.004678860 0.103000000 199.807568566 0.098400000 1.000000000 2.350000000 5
26.220000000 485.970000000 58.770000000 1.000000000 7.020000000 380.496000000 845.440000000 1.100000000 0.000000000 1545.710000000 0.001710000 1.000000000 0.000000000 4427.150000000 0.087600000 0.066089966 542.350000000 0.098400000 1.000000000 2.350000000 0
26.220000000 485.970000000 58.770000000 1.000000000 7.020000000 380.496000000 845.440000000 1.100000000 0.000000000 1545.710000000 0.001710000 1.000000000 0.000000000 804.160677926 0.003298307 0.040890654 98.514065183 0.098400000 1.000000000 2.350000000 5
26.220000000 485.970000000 58.770000000 1.000000000 7.020000000 380.496000000 845.440000000 1.100000000 0.000000000 1545.710000000 0.001710000 1.000000000 0.000000000 3287.734943433 0.005438851 0.103000000 402.765446522 0.098400000 1.000000000 2.350000000 5
26.220000000 485.970000000 58.770000000 1.000000000 7.020000000 380.496000000 845.440000000 1.100000000 0.000000000 1545.710000000 0.001710000 1.000000000 0.000000000 1710.756890360 0.001310297 0.062662178 209.577041547 0.098400000 1.000000000 2.350000000 5
26.220000000 485.970000000 58.770000000 1.000000000 7.020000000 380.496000000 845.440000000 1.100000000 0.000000000 1545.710000000 0.001710000 1.000000000 0.000000000 1846.196258082 0.007405722 0.103000000 226.169102147 0.098400000 1.000000000 2.350000000 5
26.220000000 485.970000000 58.770000000 1.000000000 7.020000000 380.496000000 845.440000000 1.100000000 0.000000000 1545.710000000 0.001710000 1.000000000 0.000000000 1694.491304624 0.002650407 0.103000000 207.584418658 0.098400000 1.000000000 2.350000000 5
26.220000000 485.970000000 58.770000000 1.000000000 7.020000000 380.496000000 845.440000000 1.100000000 0.000000000 1545.710000000 0.001710000 1.000000000 0.000000000 1488.616405059 0.006668844 0.016687622 182.363621581 0.098400000 1.000000000 2.350000000 0
26.220000000 485.970000000 58.770000000 1.000000000 7.020000000 380.496000000 845.440000000 1.100000000 0.000000000 1545.710000000 0.001710000 1.000000000 0.000000000 1246.487710839 0.003241427 0.006158521 152.701537100 0.098400000 1.000000000 2.350000000 0
26.220000000 485.970000000 58.770000000 1.000000000 7.020000000 380.496000000 845.440000000 1.100000000 0.000000000 1545.710000000 0.001710000 1.000000000 0.000000000 430.062265073 0.002121818 0.072105977 52.684971023 0.098400000 1.000000000 2.350000000 5
26.220000000 485.970000000 58.770000000 1.000000000 7.020000000 380.496000000 845.440000000 1.100000000 0.000000000 1545.710000000 0.001710000 1.000000000 0.000000000 2401.655199624 0.000878746 0.103000000 294.215849365 0.098400000 1.000000000 2.350000000 5
26.220000000 485.970000000 58.770000000 1.000000000 7.020000000 380.496000000 845.440000000 1.100000000 0.000000000 1545.710000000 0.001710000 1.000000000 0.000000000 1618.599645435 0.006583731 0.087703971 198.287276849 0.098400000 1.000000000 2.350000000 5
26.220000000 485.970000000 58.770000000 1.000000000 7.020000000 380.496000000 845.440000000 1.100000000 0.000000000 1545.710000000 0.001710000 1.000000000 0.000000000 3370.795362067 0.002253891 0.017000695 412.940800428 0.098400000 1.000000000 2.350000000 0
26.220000000 485.970000000 58.770000000 1.000000000 7.020000000 380.496000000 845.440000000 1.100000000 0.000000000 1545.710000000 0.001710000 1.000000000 0.000000000 1279.085569303 0.005751853 0.069520557 156.694952399 0.098400000 1.000000000 2.350000000 5
26.220000000 485.970000000 58.770000000 1.000000000 7.020000000 380.496000000 845.440000000 1.100000000 0.000000000 1545.710000000 0.001710000 1.000000000 0.000000000 1165.569816907 0.006108252 0.053059585 142.788654145 0.098400000 1.000000000 2.350000000 0
26.220000000 485.970000000 58.770000000 1.000000000 7.020000000 380.496000000 845.440000000 1.100000000 0.000000000 1545.710000000 0.001710000 1.000000000 0.000000000 3393.703502276 0.006446451 0.102828627 415.747172438 0.098400000 1.000000000 2.350000000 0
26.220000000 485.970000000 58.770000000 1.000000000 7.020000000 380.496000000 845.440000000 1.100000000 0.000000000 1545.710000000 0.001710000 1.000000000 0.000000000 1129.293583436 0.004107402 0.008901363 138.344617864 0.098400000 1.000000000 2.350000000 0
26.220000000 485.970000000 58.770000000 1.000000000 7.020000000 380.496000000 845.440000000 1.100000000 0.000000000 1545.710000000 0.001710000 1.000000000 0.000000000 2868.913961810 0.007509996 0.103000000 351.457593980 0.098400000 1.000000000 2.350000000 0
26.220000000 485.970000000 58.770000000 1.000000000 7.020000000 380.496000000 845.440000000 1.100000000 0.000000000 1545.710000000 0.001710000 1.000000000 0.000000000 3042.176686762 0.001195240 0.103000000 372.683221952 0.098400000 1.000000000 2.350000000 5
26.220000000 485.970000000 58.770000000 1.000000000 7.020000000 380.496000000 845.440000000 1.100000000 0.000000000 1545.710000000 0.001710000 1.000000000 0.000000000 2727.349175708 0.002832493 0.069312470 334.115136249 0.098400000 1.000000000 2.350000000 5
26.220000000 485.970000000 58.770000000 1.000000000 7.020000000 380.496000000 845.440000000 1.100000000 0.000000000 1545.710000000 0.001710000 1.000000000 0.000000000 1784.514157884 0.007315444 0.021146356 218.612708747 0.098400000 1.000000000 2.350000000 0
26.220000000 485.970000000 58.770000000 1.000000000 7.020000000 380.496000000 845.440000000 1.100000000 0.000000000 1545.710000000 0.001710000 1.000000000 0.000000000 4427.150000000 0.087600000 0.054927579 542.350000000 0.098400000 1.000000000 2.350000000 0
26.220000000 485.970000000 58.770000000 1.000000000 7.020000000 380.496000000 845.440000000 1.100000000 0.000000000 1545.710000000 0.001710000 1.000000000 0.000000000 1148.610162695 0.006891934 0.103000000 140.711004086 0.098400000 1.000000000 2.350000000 5
26.220000000 485.970000000 58.770000000 1.000000000 7.020000000 380.496000000 845.440000000 1.100000000 0.000000000 1545.710000000 0.001710000 1.000000000 0.000000000 4427.150000000 0.087600000 0.015017478 542.350000000 0.098400000 1.000000000 2.350000000 0
26.220000000 485.970000000 58.770000000 1.000000000 7.020000000 380.496000000 845.440000000 1.100000000 0.000000000 1545.710000000 0.001710000 1.000000000 0.000000000 1535.264346175 0.007503446 0.103000000 188.078248568 0.098400000 1.000000000 2.350000000 5
26.220000000 485.970000000 58.770000000 1.000000000 7.020000000 380.496000000 845.440000000 1.100000000 0.000000000 1545.710000000 0.001710000 1.000000000 0.000000000 1188.612377842 0.002402112 0.101294678 145.611493426 0.098400000 1.000000000 2.350000000 5
26.220000000 485.970000000 58.770000000 1.000000000 7.020000000 380.496000000 845.440000000 1.100000000 0.000000000 1545.710000000 0.001710000 1.000000000 0.000000000 3123.979529658 0.004685502 0.033594081 382.704515978 0.098400000 1.000000000 2.350000000 0
26.220000000 485.970000000 58.770000000 1.000000000 7.020000000 380.496000000 845.440000000 1.100000000 0.000000000 1545.710000000 0.001710000 1.000000000 0.000000000 2950.593893642 0.003134514 0.057455703 361.463830730 0.098400000 1.000000000 2.350000000 0
26.220000000 485.970000000 58.770000000 1.000000000 7.020000000 380.496000000 845.440000000 1.100000000 0.000000000 1545.710000000 0.001710000 1.000000000 0.000000000 778.277726314 0.000926294 0.082754703 95.343262565 0.098400000 1.000000000 2.350000000 5
26.220000000 485.970000000 58.770000000 1.000000000 7.020000000 380.496000000 845.440000000 1.100000000 0.000000000 1545.710000000 0.001710000 1.000000000 0.000000000 463.530090351 0.003214792 0.103000000 56.784961996 0.098400000 1.000000000 2.350000000 5
26.220000000 485.970000000 58.770000000 1.000000000 7.020000000 380.496000000 845.440000000 1.100000000 0.000000000 1545.710000000 0.001710000 1.000000000 0.000000000 1563.200272194 0.006222571 0.080523188 191.500551737 0.098400000 1.000000000 2.350000000 5
26.220000000 485.970000000 58.770000000 1.000000000 7.020000000 380.496000000 845.440000000 1.100000000 0.000000000 1545.710000000 0.001710000 1.000000000 0.000000000 1457.762360460 0.000936409 0.103000000 178.583832984 0.098400000 1.000000000 2.350000000 5
26.220000000 485.970000000 58.770000000 1.000000000 7.020000000 380.496000000 845.440000000 1.100000000 0.000000000 1545.710000000 0.001710000 1.000000000 0.000000000 4427.150000000 0.087600000 0.032225742 542.350000000 0.098400000 1.000000000 2.350000000 0
26.220000000 485.970000000 58.770000000 1.000000000 7.020000000 380.496000000 845.440000000 1.100000000 0.000000000 1545.710000000 0.001710000 1.000000000 0.000000000 4427.150000000 0.087600000 0.059539007 542.350000000 0.098400000 1.000000000 2.350000000 0
26.220000000 485.970000000 58.770000000 1.000000000 7.020000000 380.496000000 845.440000000 1.100000000 0.000000000 1545.710000000 0.001710000 1.000000000 0.000000000 2948.835803071 0.007061414 0.016875866 361.248455055 0.098400000 1.000000000 2.350000000 0
26.220000000 485.970000000 58.770000000 1.000000000 7.020000000 380.496000000 845.440000000 1.100000000 0.000000000 1545.710000000 0.001710000 1.000000000 0.000000000 1085.933562811 0.004232837 0.039442171 133.032779054 0.098400000 1.000000000 2.350000000 0
26.220000000 485.970000000 58.770000000 1.000000000 7.020000000 380.496000000 845.440000000 1.100000000 0.000000000 1545.710000000 0.001710000 1.000000000 0.000000000 548.328215263 0.003068565 0.007840649 67.173194391 0.098400000 1.000000000 2.350000000 5
26.220000000 485.970000000 58.770000000 1.000000000 7.020000000 380.496000000 845.440000000 1.100000000 0.000000000 1545.710000000 0.001710000 1.000000000 0.000000000 2711.008660817 0.004606145 0.006058541 332.113334130 0.098400000 1.000000000 2.350000000 0
26.220000000 485.970000000 58.770000000 1.000000000 7.020000000 380.496000000 845.440000000 1.100000000 0.000000000 1545.710000000 0.001710000 1.000000000 0.000000000 757.437661093 0.005948343 0.017889643 92.790241011 0.098400000 1.000000000 2.350000000 0
26.220000000 485.970000000 58.770000000 1.000000000 7.020000000 380.496000000 845.440000000 1.100000000 0.000000000 1545.710000000 0.001710000 1.000000000 0.000000000 3154.429077426 0.006133379 0.103000000 386.434751509 0.098400000 1.000000000 2.350000000 0
26.220000000 485.970000000 58.770000000 1.000000000 7.020000000 380.496000000 845.440000000 1.100000000 0.000000000 1545.710000000 0.001710000 1.000000000 0.000000000 4427.150000000 0.087600000 0.035795404 542.350000000 0.098400000 1.000000000 2.350000000 0
26.220000000 485.970000000 58.770000000 1.000000000 7.020000000 380.496000000 845.440000000 1.100000000 0.000000000 1545.710000000 0.001710000 1.000000000 0.000000000 4427.150000000 0.087600000 0.040967030 542.350000000 0.098400000 1.000000000 2.350000000 0
26.220000000 485.970000000 58.770000000 1.000000000 7.020000000 380.496000000 845.440000000 1.100000000 0.000000000 1545.710000000 0.001710000 1.000000000 0.000000000 2831.455435152 0.004298995 0.038085096 346.868720340 0.098400000 1.000000000 2.350000000 0
26.220000000 485.970000000 58.770000000 1.000000000 7.020000000 380.496000000 845.440000000 1.100000000 0.000000000 1545.710000000 0.001710000 1.000000000 0.000000000 2873.508263133 0.005809752 0.103000000 352.020420928 0.098400000 1.000000000 2.350000000 5
26.220000000 485.970000000 58.770000000 1.000000000 7.020000000 380.496000000 845.440000000 1.100000000 0.000000000 1545.710000000 0.001710000 1.000000000 0.000000000 1102.130944122 0.005470033 0.037213217 135.017046530 0.098400000 1.000000000 2.350000000 0
26.220000000 485.970000000 58.770000000 1.000000000 7.020000000 380.496000000 845.440000000 1.100000000 0.000000000 1545.710000000 0.001710000 1.000000000 0.000000000 2111.009128631 0.005397176 0.092799511 258.610121842 0.098400000 1.000000000 2.350000000 5
26.220000000 485.970000000 58.770000000 1.000000000 7.020000000 380.496000000 845.440000000 1.100000000 0.000000000 1545.710000000 0.001710000 1.000000000 0.000000000 418.414650472 0.005903428 0.103000000 51.258074762 0.098400000 1.000000000 2.350000000 5
26.220000000 485.970000000 58.770000000 1.000000000 7.020000000 380.496000000 845.440000000 1.100000000 0.000000000 1545.710000000 0.001710000 1.000000000 0.000000000 4427.150000000 0.087600000 0.048987046 542.350000000 0.098400000 1.000000000 2.350000000 0
26.220000000 485.970000000 58.770000000 1.000000000 7.020000000 380.496000000 845.440000000 1.100000000 0.000000000 1545.710000000 0.001710000 1.000000000 0.000000000 2163.697608450 0.001415571 0.091225236 265.064747737 0.098400000 1.000000000 2.350000000 5
26.220000000 485.970000000 58.770000000 1.000000000 7.020000000 380.496000000 845.440000000 1.100000000 0.000000000 1545.710000000 0.001710000 1.000000000 0.000000000 4427.150000000 0.087600000 0.056457424 542.350000000 0.098400000 1.000000000 2.350000000 0
26.220000000 485.970000000 58.770000000 1.000000000 7.020000000 380.496000000 845.440000000 1.100000000 0.000000000 1545.710000000 0.001710000 1.000000000 0.000000000 2118.560641001 0.004895374 0.086919710 259.535223258 0.098400000 1.000000000 2.350000000 5
26.220000000 485.970000000 58.770000000 1.000000000 7.020000000 380.496000000 845.440000000 1.100000000 0.000000000 1545.710000000 0.001710000 1.000000000 0.000000000 4427.150000000 0.087600000 0.044219409 542.350000000 0.098400000 1.000000000 2.350000000 0
26.220000000 485.970000000 58.770000000 1.000000000 7.020000000 380.496000000 845.440000000 1.100000000 0.000000000 1545.710000000 0.001710000 1.000000000 0.000000000 2177.629809916 0.007194432 0.019208642 266.771518338 0.098400000 1.000000000 2.350000000 0
26.220000000 485.970000000 58.770000000 1.000000000 7.020000000 380.496000000 845.440000000 1.100000000 0.000000000 1545.710000000 0.001710000 1.000000000 0.000000000 1011.180722021 0.007592429 0.047434362 123.875148705 0.098400000 1.000000000 2.350000000 0
26.220000000 485.970000000 58.770000000 1.000000000 7.020000000 380.496000000 845.440000000 1.100000000 0.000000000 1545.710000000 0.001710000 1.000000000 0.000000000 1228.162872141 0.006183408 0.099927914 150.456644502 0.098400000 1.000000000 2.350000000 5
26.220000000 485.970000000 58.770000000 1.000000000 7.020000000 380.496000000 845.440000000 1.100000000 0.000000000 1545.710000000 0.001710000 1.000000000 0.000000000 4427.150000000 0.087600000 0.070184303 542.350000000 0.098400000 1.000000000 2.350000000 0
26.220000000 485.970000000 58.770000000 1.000000000 7.020000000 380.496000000 845.440000000 1.100000000 0.000000000 1545.710000000 0.001710000 1.000000000 0.000000000 1749.466458620 0.002855594 0.024447622 214.319174601 0.098400000 1.000000000 2.350000000 0
26.220000000 485.970000000 58.770000000 1.000000000 7.020000000 380.496000000 845.440000000 1.100000000 0.000000000 1545.710000000 0.001710000 1.000000000 0.000000000 405.647545380 0.001590454 0.103000000 49.694034816 0.098400000 1.000000000 2.350000000 5
26.220000000 485.970000000 58.770000000 1.000000000 7.020000000 380.496000000 845.440000000 1.100000000 0.000000000 1545.710000000 0.001710000 1.000000000 0.000000000 211.331810785 0.002187305 0.028454181 25.889298438 0.098400000 1.000000000 2.350000000 5
26.220000000 485.970000000 58.770000000 1.000000000 7.020000000 380.496000000 845.440000000 1.100000000 0.000000000 1545.710000000 0.001710000 1.000000000 0.000000000 2704.987432694 0.004761087 0.059597700 331.375700873 0.098400000 1.000000000 2.350000000 0
26.220000000 485.970000000 58.770000000 1.000000000 7.020000000 380.496000000 845.440000000 1.100000000 0.000000000 1545.710000000 0.001710000 1.000000000 0.000000000 4427.150000000 0.087600000 0.001328094 542.350000000 0.098400000 1.000000000 2.350000000 4
26.220000000 485.970000000 58.770000000 1.000000000 7.020000000 380.496000000 845.440000000 1.100000000 0.000000000 1545.710000000 0.001710000 1.000000000 0.000000000 2869.931010359 0.004105356 0.017255692 351.582187969 0.098400000 1.000000000 2.350000000 0
26.220000000 485.970000000 58.770000000 1.000000000 7.020000000 380.496000000 845.440000000 1.100000000 0.000000000 1545.710000000 0.001710000 1.000000000 0.000000000 4427.150000000 0.087600000 0.019174504 542.350000000 0.098400000 1.000000000 2.350000000 0
26.220000000 485.970000000 58.770000000 1.000000000 7.020000000 380.496000000 845.440000000 1.100000000 0.000000000 1545.710000000 0.001710000 1.000000000 0.000000000 4427.150000000 0.087600000 0.004980150 542.350000000 0.098400000 1.000000000 2.350000000 0
26.220000000 485.970000000 58.770000000 1.000000000 7.020000000 380.496000000 845.440000000 1.100000000 0.000000000 1545.710000000 0.001710000 1.000000000 0.000000000 209.612365223 0.005484645 0.009534097 25.678656987 0.098400000 1.000000000 2.350000000 5
26.220000000 485.970000000 58.770000000 1.000000000 7.020000000 380.496000000 845.440000000 1.100000000 0.000000000 1545.710000000 0.001710000 1.000000000 0.000000000 3227.580614617 0.003898843 0.100836309 395.396213441 0.098400000 1.000000000 2.350000000 5
26.220000000 485.970000000 58.770000000 1.000000000 7.020000000 380.496000000 845.440000000 1.100000000 0.000000000 1545.710000000 0.001710000 1.000000000 0.000000000 3428.077437090 0.005775483 0.103000000 419.958166768 0.098400000 1.000000000 2.350000000 0
26.220000000 485.970000000 58.770000000 1.000000000 7.020000000 380.496000000 845.440000000 1.100000000 0.000000000 1545.710000000 0.001710000 1.000000000 0.000000000 225.290718204 0.001664111 0.038332981 27.599340663 0.098400000 1.000000000 2.350000000 5
26.220000000 485.970000000 58.770000000 1.000000000 7.020000000 380.496000000 845.440000000 1.100000000 0.000000000 1545.710000000 0.001710000 1.000000000 0.000000000 3531.908065218 0.005263126 0.103000000 432.677984521 0.098400000 1.000000000 2.350000000 5
26.220000000 485.970000000 58.770000000 1.000000000 7.020000000 380.496000000 845.440000000 1.100000000 0.000000000 1545.710000000 0.001710000 1.000000000 0.000000000 2506.603278314 0.007761005 0.003813655 307.072560901 0.098400000 1.000000000 2.350000000 4
26.220000000 485.970000000 58.770000000 1.000000000 7.020000000 380.496000000 845.440000000 1.100000000 0.000000000 1545.710000000 0.001710000 1.000000000 0.000000000 3379.872076168 0.003288854 0.103000000 414.052747368 0.098400000 1.000000000 2.350000000 5
26.220000000 485.970000000 58.770000000 1.000000000 7.020000000 380.496000000 845.440000000 1.100000000 0.000000000 1545.710000000 0.001710000 1.000000000 0.000000000 372.824532263 0.004621286 0.009258810 45.673036846 0.098400000 1.000000000 2.350000000 5
26.220000000 485.970000000 58.770000000 1.000000000 7.020000000 380.496000000 845.440000000 1.100000000 0.000000000 1545.710000000 0.001710000 1.000000000 0.000000000 2538.223905630 0.006976538 0.054504159 310.946260059 0.098400000 1.000000000 2.350000000 0
26.220000000 485.970000000 58.770000000 1.000000000 7.020000000 380.496000000 845.440000000 1.100000000 0.000000000 1545.710000000 0.001710000 1.000000000 0.000000000 422.238680947 0.006833082 0.102052570 51.726539334 0.098400000 1.000000000 2.350000000 5
26.220000000 485.970000000 58.770000000 1.000000000 7.020000000 380.496000000 845.440000000 1.100000000 0.000000000 1545.710000000 0.001710000 1.000000000 0.000000000 2982.764937964 0.001571930 0.078699910 365.404958970 0.098400000 1.000000000 2.350000000 5
26.220000000 485.970000000 58.770000000 1.000000000 7.020000000 380.496000000 845.440000000 1.100000000 0.000000000 1545.710000000 0.001710000 1.000000000 0.000000000 1987.588579045 0.003515938 0.039873731 243.490431959 0.098400000 1.000000000 2.350000000 0
26.220000000 485.970000000 58.770000000 1.000000000 7.020000000 380.496000000 845.440000000 1.100000000 0.000000000 1545.710000000 0.001710000 1.000000000 0.000000000 2046.281201947 0.006026146 0.100325875 250.680598099 0.098400000 1.000000000 2.350000000 5
26.220000000 485.970000000 58.770000000 1.000000000 7.020000000 380.496000000 845.440000000 1.100000000 0.000000000 1545.710000000 0.001710000 1.000000000 0.000000000 1972.507335940 0.005409492 0.035629221 241.642897495 0.098400000 1.000000000 2.350000000 0
26.220000000 485.970000000 58.770000000 1.000000000 7.020000000 380.496000000 845.440000000 1.100000000 0.000000000 1545.710000000 0.001710000 1.000000000 0.000000000 4427.150000000 0.087600000 0.054068407 542.350000000 0.098400000 1.000000000 2.350000000 0
26.220000000 485.970000000 58.770000000 1.000000000 7.020000000 380.496000000 845.440000000 1.100000000 0.000000000 1545.710000000 0.001710000 1.000000000 0.000000000 1843.935697591 0.001614136 0.004971824 225.892171168 0.098400000 1.000000000 2.350000000 0
26.220000000 485.970000000 58.770000000 1.000000000 7.020000000 380.496000000 845.440000000 1.100000000 0.000000000 1545.710000000 0.001710000 1.000000000 0.000000000 3500.827086505 0.003921817 0.076490986 428.870395258 0.098400000 1.000000000 2.350000000 0
26.220000000 485.970000000 58.770000000 1.000000000 7.020000000 380.496000000 845.440000000 1.100000000 0.000000000 1545.710000000 0.001710000 1.000000000 0.000000000 2175.053714157 0.001103935 0.050638615 266.455932569 0.098400000 1.000000000 2.350000000 5
26.220000000 485.970000000 58.770000000 1.000000000 7.020000000 380.496000000 845.440000000 1.100000000 0.000000000 1545.710000000 0.001710000 1.000000000 0.000000000 1348.731586406 0.002317367 0.044632864 165.226969018 0.098400000 1.000000000 2.350000000 5
26.220000000 485.970000000 58.770000000 1.000000000 7.020000000 380.496000000 845.440000000 1.100000000 0.000000000 1545.710000000 0.001710000 1.000000000 0.000000000 336.429794033 0.004544681 0.103000000 41.214483086 0.098400000 1.000000000 2.350000000 5
26.220000000 485.970000000 58.770000000 1.000000000 7.020000000 380.496000000 845.440000000 1.100000000 0.000000000 1545.710000000 0.001710000 1.000000000 0.000000000 203.507212775 0.006506792 0.089305631 24.930742543 0.098400000 1.000000000 2.350000000 5
26.220000000 485.970000000 58.770000000 1.000000000 7.020000000 380.496000000 845.440000000 1.100000000 0.000000000 1545.710000000 0.001710000 1.000000000 0.000000000 769.063066850 0.003999154 0.013528582 94.214416567 0.098400000 1.000000000 2.350000000 0
26.220000000 485.970000000 58.770000000 1.000000000 7.020000000 380.496000000 845.440000000 1.100000000 0.000000000 1545.710000000 0.001710000 1.000000000 0.000000000 1729.533038534 0.004761144 0.060812704 211.877222016 0.098400000 1.000000000 2.350000000 0
26.220000000 485.970000000 58.770000000 1.000000000 7.020000000 380.496000000 845.440000000 1.100000000 0.000000000 1545.710000000 0.001710000 1.000000000 0.000000000 4427.150000000 0.087600000 0.033053064 542.350000000 0.098400000 1.000000000 2.350000000 0
26.220000000 485.970000000 58.770000000 1.000000000 7.020000000 380.496000000 845.440000000 1.100000000 0.000000000 1545.710000000 0.001710000 1.000000000 0.000000000 4427.150000000 0.087600000 0.066059452 542.350000000 0.098400000 1.000000000 2.350000000 0
26.220000000 485.970000000 58.770000000 1.000000000 7.020000000 380.496000000 845.440000000 1.100000000 0.000000000 1545.710000000 0.001710000 1.000000000 0.000000000 297.611433400 0.004045697 0.014798632 36.459022374 0.098400000 1.000000000 2.350000000 5
26.220000000 485.970000000 58.770000000 1.000000000 7.020000000 380.496000000 845.440000000 1.100000000 0.000000000 1545.710000000 0.001710000 1.000000000 0.000000000 4427.150000000 0.087600000 0.025236922 542.350000000 0.098400000 1.000000000 2.350000000 0
26.220000000 485.970000000 58.770000000 1.000000000 7.020000000 380.496000000 845.440000000 1.100000000 0.000000000 1545.710000000 0.001710000 1.000000000 0.000000000 1765.559140346 0.002297134 0.088408671 216.290615806 0.098400000 1.000000000 2.350000000 5
26.220000000 485.970000000 58.770000000 1.000000000 7.020000000 380.496000000 845.440000000 1.100000000 0.000000000 1545.710000000 0.001710000 1.000000000 0.000000000 721.512137300 0.001216162 0.103000000 88.389168577 0.098400000 1.000000000 2.350000000 5
26.220000000 485.970000000 58.770000000 1.000000000 7.020000000 380.496000000 845.440000000 1.100000000 0.000000000 1545.710000000 0.001710000 1.000000000 0.000000000 803.322198369 0.004525894 0.046319759 98.411346868 0.098400000 1.000000000 2.350000000 5
26.220000000 485.970000000 58.770000000 1.000000000 7.020000000 380.496000000 845.440000000 1.100000000 0.000000000 1545.710000000 0.001710000 1.000000000 0.000000000 1664.267374003 0.005622152 0.014310051 203.881822457 0.098400000 1.000000000 2.350000000 0
26.220000000 485.970000000 58.770000000 1.000000000 7.020000000 380.496000000 845.440000000 1.100000000 0.000000000 1545.710000000 0.001710000 1.000000000 0.000000000 4427.150000000 0.087600000 0.031734863 542.350000000 0.098400000 1.000000000 2.350000000 0
26.220000000 485.970000000 58.770000000 1.000000000 7.020000000 380.496000000 845.440000000 1.100000000 0.000000000 1545.710000000 0.001710000 1.000000000 0.000000000 1914.742758139 0.003427202 0.103000000 234.566421937 0.098400000 1.000000000 2.350000000 5
26.220000000 485.970000000 58.770000000 1.000000000 7.020000000 380.496000000 845.440000000 1.100000000 0.000000000 1545.710000000 0.001710000 1.000000000 0.000000000 3072.195417882 0.007464889 0.103000000 376.360680096 0.098400000 1.000000000 2.350000000 0
26.220000000 485.970000000 58.770000000 1.000000000 7.020000000 380.496000000 845.440000000 1.100000000 0.000000000 1545.710000000 0.001710000 1.000000000 0.000000000 664.096693949 0.006564473 0.097684914 81.355463891 0.098400000 1.000000000 2.350000000 5
26.220000000 485.970000000 58.770000000 1.000000000 7.020000000 380.496000000 845.440000000 1.100000000 0.000000000 1545.710000000 0.001710000 1.000000000 0.000000000 4427.150000000 0.087600000 0.045851965 542.350000000 0.098400000 1.000000000 2.350000000 0
26.220000000 485.970000000 58.770000000 1.000000000 7.020000000 380.496000000 845.440000000 1.100000000 0.000000000 1545.710000000 0.001710000 1.000000000 0.000000000 3028.717852470 0.001083096 0.097401258 371.034441410 0.098400000 1.000000000 2.350000000 5
26.220000000 485.970000000 58.770000000 1.000000000 7.020000000 380.496000000 845.440000000 1.100000000 0.000000000 1545.710000000 0.001710000 1.000000000 0.000000000 2980.797313060 0.005962141 0.039971866 365.163914197 0.098400000 1.000000000 2.350000000 0
26.220000000 485.970000000 58.770000000 1.000000000 7.020000000 380.496000000 845.440000000 1.100000000 0.000000000 1545.710000000 0.001710000 1.000000000 0.000000000 2560.757765349 0.002571811 0.020305716 313.706780669 0.098400000 1.000000000 2.350000000 0
26.220000000 485.970000000 58.770000000 1.000000000 7.020000000 380.496000000 845.440000000 1.100000000 0.000000000 1545.710000000 0.001710000 1.000000000 0.000000000 1787.711631267 0.005987603 0.059651882 219.004416660 0.098400000 1.000000000 2.350000000 0
26.220000000 485.970000000 58.770000000 1.000000000 7.020000000 380.496000000 845.440000000 1.100000000 0.000000000 1545.710000000 0.001710000 1.000000000 0.000000000 2709.415261627 0.001073585 0.036294137 331.918134046 0.098400000 1.000000000 2.350000000 5
26.220000000 485.970000000 58.770000000 1.000000000 7.020000000 380.496000000 845.440000000 1.100000000 0.000000000 1545.710000000 0.001710000 1.000000000 0.000000000 2690.828213478 0.002711523 0.041885509 329.641119361 0.098400000 1.000000000 2.350000000 0
26.220000000 485.970000000 58.770000000 1.000000000 7.020000000 380.496000000 845.440000000 1.100000000 0.000000000 1545.710000000 0.001710000 1.000000000 0.000000000 2564.439143504 0.005574568 0.103000000 314.157769554 0.098400000 1.000000000 2.350000000 5
26.220000000 485.970000000 58.770000000 1.000000000 7.020000000 380.496000000 845.440000000 1.100000000 0.000000000 1545.710000000 0.001710000 1.000000000 0.000000000 518.742072801 0.007529259 0.002615910 63.548730715 0.098400000 1.000000000 2.350000000 4
26.220000000 485.970000000 58.770000000 1.000000000 7.020000000 380.496000000 845.440000000 1.100000000 0.000000000 1545.710000000 0.001710000 1.000000000 0.000000000 3453.409755377 0.001512849 0.087229104 423.061513802 0.098400000 1.000000000 2.350000000 5
26.220000000 485.970000000 58.770000000 1.000000000 7.020000000 380.496000000 845.440000000 1.100000000 0.000000000 1545.710000000 0.001710000 1.000000000 0.000000000 1006.667494159 0.005940272 0.050874181 123.322253698 0.098400000 1.000000000 2.350000000 0
26.220000000 485.970000000 58.770000000 1.000000000 7.020000000 380.496000000 845.440000000 1.100000000 0.000000000 1545.710000000 0.001710000 1.000000000 0.000000000 4427.150000000 0.087600000 0.059675266 542.350000000 0.098400000 1.000000000 2.350000000 0
26.220000000 485.970000000 58.770000000 1.000000000 7.020000000 380.496000000 845.440000000 1.100000000 0.000000000 1545.710000000 0.001710000 1.000000000 0.000000000 4427.150000000 0.087600000 0.069438913 542.350000000 0.098400000 1.000000000 2.350000000 0
26.220000000 485.970000000 58.770000000 1.000000000 7.020000000 380.496000000 845.440000000 1.100000000 0.000000000 1545.710000000 0.001710000 1.000000000 0.000000000 2111.650153357 0.004873950 0.073587572 258.688650864 0.098400000 1.000000000 2.350000000 0
26.220000000 485.970000000 58.770000000 1.000000000 7.020000000 380.496000000 845.440000000 1.100000000 0.000000000 1545.710000000 0.001710000 1.000000000 0.000000000 4427.150000000 0.087600000 0.068333143 542.350000000 0.098400000 1.000000000 2.350000000 0
26.220000000 485.970000000 58.770000000 1.000000000 7.020000000 380.496000000 845.440000000 1.100000000 0.000000000 1545.710000000 0.001710000 1.000000000 0.000000000 652.337053410 0.001576290 0.003803368 79.914843842 0.098400000 1.000000000 2.350000000 5
26.220000000 485.970000000 58.770000000 1.000000000 7.020000000 380.496000000 845.440000000 1.100000000 0.000000000 1545.710000000 0.001710000 1.000000000 0.000000000 2974.521793361 0.004592603 0.103000000 364.395128837 0.098400000 1.000000000 2.350000000 5
26.220000000 485.970000000 58.770000000 1.000000000 7.020000000 380.496000000 845.440000000 1.100000000 0.000000000 1545.710000000 0.001710000 1.000000000 0.000000000 3403.475100253 0.002253737 0.103000000 416.944246439 0.098400000 1.000000000 2.350000000 5
26.220000000 485.970000000 58.770000000 1.000000000 7.020000000 380.496000000 845.440000000 1.100000000 0.000000000 1545.710000000 0.001710000 1.000000000 0.000000000 4427.150000000 0.087600000 0.052872886 542.350000000 0.098400000 1.000000000 2.350000000 0
26.220000000 485.970000000 58.770000000 1.000000000 7.020000000 380.496000000 845.440000000 1.100000000 0.000000000 1545.710000000 0.001710000 1.000000000 0.000000000 820.766996457 0.007457886 0.041624698 100.548429696 0.098400000 1.000000000 2.350000000 0
26.220000000 485.970000000 58.770000000 1.000000000 7.020000000 380.496000000 845.440000000 1.100000000 0.000000000 1545.710000000 0.001710000 1.000000000 0.000000000 488.697492063 0.006169417 0.055794002 59.868105851 0.098400000 1.000000000 2.350000000 5
26.220000000 485.970000000 58.770000000 1.000000000 7.020000000 380.496000000 845.440000000 1.100000000 0.000000000 1545.710000000 0.001710000 1.000000000 0.000000000 4427.150000000 0.087600000 0.082680289 542.350000000 0.098400000 1.000000000 2.350000000 0
26.220000000 485.970000000 58.770000000 1.000000000 7.020000000 380.496000000 845.440000000 1.100000000 0.000000000 1545.710000000 0.001710000 1.000000000 0.000000000 81.153545488 0.001758871 0.011477379 9.941751555 0.098400000 1.000000000 2.350000000 5
26.220000000 485.970000000 58.770000000 1.000000000 7.020000000 380.496000000 845.440000000 1.100000000 0.000000000 1545.710000000 0.001710000 1.000000000 0.000000000 4427.150000000 0.087600000 0.061708851 542.350000000 0.098400000 1.000000000 2.350000000 0
26.220000000 485.970000000 58.770000000 1.000000000 7.020000000 380.496000000 845.440000000 1.100000000 0.000000000 1545.710000000 0.001710000 1.000000000 0.000000000 2175.672622810 0.006395897 0.103000000 266.531752252 0.098400000 1.000000000 2.350000000 5
26.220000000 485.970000000 58.770000000 1.000000000 7.020000000 380.496000000 845.440000000 1.100000000 0.000000000 1545.710000000 0.001710000 1.000000000 0.000000000 2515.487173736 0.005085783 0.033603309 308.160886502 0.098400000 1.000000000 2.350000000 0
26.220000000 485.970000000 58.770000000 1.000000000 7.020000000 380.496000000 845.440000000 1.100000000 0.000000000 1545.710000000 0.001710000 1.000000000 0.000000000 2236.103069794 0.001794638 0.028557989 273.934811313 0.098400000 1.000000000 2.350000000 0
26.220000000 485.970000000 58.770000000 1.000000000 7.020000000 380.496000000 845.440000000 1.100000000 0.000000000 1545.710000000 0.001710000 1.000000000 0.000000000 1168.667846221 0.003642873 0.094085147 143.168179618 0.098400000 1.000000000 2.350000000 5
26.220000000 485.970000000 58.770000000 1.000000000 7.020000000 380.496000000 845.440000000 1.100000000 0.000000000 1545.710000000 0.001710000 1.000000000 0.000000000 1879.168934040 0.004184877 0.081978788 230.208434631 0.098400000 1.000000000 2.350000000 5
26.220000000 485.970000000 58.770000000 1.000000000 7.020000000 380.496000000 845.440000000 1.100000000 0.000000000 1545.710000000 0.001710000 1.000000000 0.000000000 2634.116437655 0.003607923 0.069851669 322.693617782 0.098400000 1.000000000 2.350000000 0
26.220000000 485.970000000 58.770000000 1.000000000 7.020000000 380.496000000 845.440000000 1.100000000 0.000000000 1545.710000000 0.001710000 1.000000000 0.000000000 1297.430111079 0.007465032 0.103000000 158.942258732 0.098400000 1.000000000 2.350000000 5
26.220000000 485.970000000 58.770000000 1.000000000 7.020000000 380.496000000 845.440000000 1.100000000 0.000000000 1545.710000000 0.001710000 1.000000000 0.000000000 3205.257482318 0.005447284 0.103000000 392.661508089 0.098400000 1.000000000 2.350000000 5
26.220000000 485.970000000 58.770000000 1.000000000 7.020000000 380.496000000 845.440000000 1.100000000 0.000000000 1545.710000000 0.001710000 1.000000000 0.000000000 1205.561709002 0.005851817 0.025871663 147.687878856 0.098400000 1.000000000 2.350000000 0
26.220000000 485.970000000 58.770000000 1.000000000 7.020000000 380.496000000 845.440000000 1.100000000 0.000000000 1545.710000000 0.001710000 1.000000000 0.000000000 4427.150000000 0.087600000 0.067676868 542.350000000 0.098400000 1.000000000 2.350000000 0
26.220000000 485.970000000 58.770000000 1.000000000 7.020000000 380.496000000 845.440000000 1.100000000 0.000000000 1545.710000000 0.001710000 1.000000000 0.000000000 3031.391514625 0.003199131 0.001719171 371.361979593 0.098400000 1.000000000 2.350000000 4
26.220000000 485.970000000 58.770000000 1.000000000 7.020000000 380.496000000 845.440000000 1.100000000 0.000000000 1545.710000000 0.001710000 1.000000000 0.000000000 1914.402873863 0.007274090 0.009555428 234.524784261 0.098400000 1.000000000 2.350000000 0
26.220000000 485.970000000 58.770000000 1.000000000 7.020000000 380.496000000 845.440000000 1.100000000 0.000000000 1545.710000000 0.001710000 1.000000000 0.000000000 1850.232308976 0.005470887 0.083805075 226.663540375 0.098400000 1.000000000 2.350000000 5
26.220000000 485.970000000 58.770000000 1.000000000 7.020000000 380.496000000 845.440000000 1.100000000 0.000000000 1545.710000000 0.001710000 1.000000000 0.000000000 1098.552179786 0.006247537 0.059802802 134.578628397 0.098400000 1.000000000 2.350000000 5
26.220000000 485.970000000 58.770000000 1.000000000 7.020000000 380.496000000 845.440000000 1.100000000 0.000000000 1545.710000000 0.001710000 1.000000000 0.000000000 4427.150000000 0.087600000 0.043784955 542.350000000 0.098400000 1.000000000 2.350000000 0
26.220000000 485.970000000 58.770000000 1.000000000 7.020000000 380.496000000 845.440000000 1.100000000 0.000000000 1545.710000000 0.001710000 1.000000000 0.000000000 4427.150000000 0.087600000 0.097280237 542.350000000 0.098400000 1.000000000 2.350000000 0
26.220000000 485.970000000 58.770000000 1.000000000 7.020000000 380.496000000 845.440000000 1.100000000 0.000000000 1545.710000000 0.001710000 1.000000000 0.000000000 867.113472326 0.003795986 0.103000000 106.226125547 0.098400000 1.000000000 2.350000000 5
26.220000000 485.970000000 58.770000000 1.000000000 7.020000000 380.496000000 845.440000000 1.100000000 0.000000000 1545.710000000 0.001710000 1.000000000 0.000000000 1739.923372374 0.006466284 0.086490415 213.150094532 0.098400000 1.000000000 2.350000000 5
26.220000000 485.970000000 58.770000000 1.000000000 7.020000000 380.496000000 845.440000000 1.100000000 0.000000000 1545.710000000 0.001710000 1.000000000 0.000000000 1645.003214022 0.003298644 0.005167977 201.521857883 0.098400000 1.000000000 2.350000000 0
26.220000000 485.970000000 58.770000000 1.000000000 7.020000000 380.496000000 845.440000000 1.100000000 0.000000000 1545.710000000 0.001710000 1.000000000 0.000000000 912.052895406 0.002752753 0.087465108 111.731449764 0.098400000 1.000000000 2.350000000 5
26.220000000 485.970000000 58.770000000 1.000000000 7.020000000 380.496000000 845.440000000 1.100000000 0.000000000 1545.710000000 0.001710000 1.000000000 0.000000000 4427.150000000 0.087600000 0.014045114 542.350000000 0.098400000 1.000000000 2.350000000 0
26.220000000 485.970000000 58.770000000 1.000000000 7.020000000 380.496000000 845.440000000 1.100000000 0.000000000 1545.710000000 0.001710000 1.000000000 0.000000000 4427.150000000 0.087600000 0.034760334 542.350000000 0.098400000 1.000000000 2.350000000 0
26.220000000 485.970000000 58.770000000 1.000000000 7.020000000 380.496000000 845.440000000 1.100000000 0.000000000 1545.710000000 0.001710000 1.000000000 0.000000000 385.072476748 0.004777163 0.082212861 47.173476788 0.098400000 1.000000000 2.350000000 5
26.220000000 485.970000000 58.770000000 1.000000000 7.020000000 380.496000000 845.440000000 1.100000000 0.000000000 1545.710000000 0.001710000 1.000000000 0.000000000 2813.443624498 0.004812382 0.058612844 344.662175383 0.098400000 1.000000000 2.350000000 0
26.220000000 485.970000000 58.770000000 1.000000000 7.020000000 380.496000000 845.440000000 1.100000000 0.000000000 1545.710000000 0.001710000 1.000000000 0.000000000 3189.651780321 0.001852146 0.083291217 390.749724553 0.098400000 1.000000000 2.350000000 5
26.220000000 485.970000000 58.770000000 1.000000000 7.020000000 380.496000000 845.440000000 1.100000000 0.000000000 1545.710000000 0.001710000 1.000000000 0.000000000 4427.150000000 0.087600000 0.094833389 542.350000000 0.098400000 1.000000000 2.350000000 0
26.220000000 485.970000000 58.770000000 1.000000000 7.020000000 380.496000000 845.440000000 1.100000000 0.000000000 1545.710000000 0.001710000 1.000000000 0.000000000 178.421636252 0.002473588 0.066978420 21.857622719 0.098400000 1.000000000 2.350000000 5
26.220000000 485.970000000 58.770000000 1.000000000 7.020000000 380.496000000 845.440000000 1.100000000 0.000000000 1545.710000000 0.001710000 1.000000000 0.000000000 1890.240608183 0.002043651 0.001985714 231.564775047 0.098400000 1.000000000 2.350000000 4
26.220000000 485.970000000 58.770000000 1.000000000 7.020000000 380.496000000 845.440000000 1.100000000 0.000000000 1545.710000000 0.001710000 1.000000000 0.000000000 363.866442527 0.003826285 0.064122844 44.575622038 0.098400000 1.000000000 2.350000000 5
26.220000000 485.970000000 58.770000000 1.000000000 7.020000000 380.496000000 845.440000000 1.100000000 0.000000000 1545.710000000 0.001710000 1.000000000 0.000000000 2202.107910473 0.006260157 0.027759509 269.770219045 0.098400000 1.000000000 2.350000000 0
26.220000000 485.970000000 58.770000000 1.000000000 7.020000000 380.496000000 845.440000000 1.100000000 0.000000000 1545.710000000 0.001710000 1.000000000 0.000000000 3455.268690588 0.007749334 0.029350844 423.289243495 0.098400000 1.000000000 2.350000000 0
26.220000000 485.970000000 58.770000000 1.000000000 7.020000000 380.496000000 845.440000000 1.100000000 0.000000000 1545.710000000 0.001710000 1.000000000 0.000000000 3445.766460662 0.002035691 0.061554451 422.125168549 0.098400000 1.000000000 2.350000000 0
26.220000000 485.970000000 58.770000000 1.000000000 7.020000000 380.496000000 845.440000000 1.100000000 0.000000000 1545.710000000 0.001710000 1.000000000 0.000000000 4427.150000000 0.087600000 0.027652783 542.350000000 0.098400000 1.000000000 2.350000000 0
26.220000000 485.970000000 58.770000000 1.000000000 7.020000000 380.496000000 845.440000000 1.100000000 0.000000000 1545.710000000 0.001710000 1.000000000 0.000000000 470.445601615 0.002912826 0.020739620 57.632149811 0.098400000 1.000000000 2.350000000 5
26.220000000 485.970000000 58.770000000 1.000000000 7.020000000 380.496000000 845.440000000 1.100000000 0.000000000 1545.710000000 0.001710000 1.000000000 0.000000000 4427.150000000 0.087600000 0.036016077 542.350000000 0.098400000 1.000000000 2.350000000 0
26.220000000 485.970000000 58.770000000 1.000000000 7.020000000 380.496000000 845.440000000 1.100000000 0.000000000 1545.710000000 0.001710000 1.000000000 0.000000000 2001.108668327 0.007601228 0.034528520 245.146716571 0.098400000 1.000000000 2.350000000 0
26.220000000 485.970000000 58.770000000 1.000000000 7.020000000 380.496000000 845.440000000 1.100000000 0.000000000 1545.710000000 0.001710000 1.000000000 0.000000000 2294.266060984 0.003466713 0.103000000 281.060094683 0.098400000 1.000000000 2.350000000 5
26.220000000 485.970000000 58.770000000 1.000000000 7.020000000 380.496000000 845.440000000 1.100000000 0.000000000 1545.710000000 0.001710000 1.000000000 0.000000000 3134.128763524 0.004515637 0.070240059 383.947852433 0.098400000 1.000000000 2.350000000 0
26.220000000 485.970000000 58.770000000 1.000000000 7.020000000 380.496000000 845.440000000 1.100000000 0.000000000 1545.710000000 0.001710000 1.000000000 0.000000000 2999.964216489 0.004929013 0.103000000 367.511964314 0.098400000 1.000000000 2.350000000 5
26.220000000 485.970000000 58.770000000 1.000000000 7.020000000 380.496000000 845.440000000 1.100000000 0.000000000 1545.710000000 0.001710000 1.000000000 0.000000000 358.229674623 0.000971821 0.084070277 43.885087253 0.098400000 1.000000000 2.350000000 5
26.220000000 485.970000000 58.770000000 1.000000000 7.020000000 380.496000000 845.440000000 1.100000000 0.000000000 1545.710000000 0.001710000 1.000000000 0.000000000 4427.150000000 0.087600000 0.085941871 542.350000000 0.098400000 1.000000000 2.350000000 0
26.220000000 485.970000000 58.770000000 1.000000000 7.020000000 380.496000000 845.440000000 1.100000000 0.000000000 1545.710000000 0.001710000 1.000000000 0.000000000 286.911016610 0.002287967 0.103000000 35.148163007 0.098400000 1.000000000 2.350000000 5
26.220000000 485.970000000 58.770000000 1.000000000 7.020000000 380.496000000 845.440000000 1.100000000 0.000000000 1545.710000000 0.001710000 1.000000000 0.000000000 1244.886700249 0.002056018 0.085290957 152.505404579 0.098400000 1.000000000 2.350000000 5
26.220000000 485.970000000 58.770000000 1.000000000 7.020000000 380.496000000 845.440000000 1.100000000 0.000000000 1545.710000000 0.001710000 1.000000000 0.000000000 3448.743619046 0.005402920 0.099694594 422.489886674 0.098400000 1.000000000 2.350000000 0
26.220000000 485.970000000 58.770000000 1.000000000 7.020000000 380.496000000 845.440000000 1.100000000 0.000000000 1545.710000000 0.001710000 1.000000000 0.000000000 2314.985740806 0.007337013 0.049485940 283.598368369 0.098400000 1.000000000 2.350000000 0
26.220000000 485.970000000 58.770000000 1.000000000 7.020000000 380.496000000 845.440000000 1.100000000 0.000000000 1545.710000000 0.001710000 1.000000000 0.000000000 1190.946359907 0.004117638 0.103000000 145.897418948 0.098400000 1.000000000 2.350000000 5
26.220000000 485.970000000 58.770000000 1.000000000 7.020000000 380.496000000 845.440000000 1.100000000 0.000000000 1545.710000000 0.001710000 1.000000000 0.000000000 1773.792645529 0.006509958 0.028940525 217.299265058 0.098400000 1.000000000 2.350000000 0
26.220000000 485.970000000 58.770000000 1.000000000 7.020000000 380.496000000 845.440000000 1.100000000 0.000000000 1545.710000000 0.001710000 1.000000000 0.000000000 4427.150000000 0.087600000 0.077276873 542.350000000 0.098400000 1.000000000 2.350000000 0
26.220000000 485.970000000 58.770000000 1.000000000 7.020000000 380.496000000 845.440000000 1.100000000 0.000000000 1545.710000000 0.001710000 1.000000000 0.000000000 4427.150000000 0.087600000 0.055380765 542.350000000 0.098400000 1.000000000 2.350000000 0
26.220000000 485.970000000 58.770000000 1.000000000 7.020000000 380.496000000 845.440000000 1.100000000 0.000000000 1545.710000000 0.001710000 1.000000000 0.000000000 2715.354328468 0.004679696 0.103000000 332.645702098 0.098400000 1.000000000 2.350000000 5
26.220000000 485.970000000 58.770000000 1.000000000 7.020000000 380.496000000 845.440000000 1.100000000 0.000000000 1545.710000000 0.001710000 1.000000000 0.000000000 1492.268309313 0.005039727 0.001801346 182.810999753 0.098400000 1.000000000 2.350000000 4
26.220000000 485.970000000 58.770000000 1.000000000 7.020000000 380.496000000 845.440000000 1.100000000 0.000000000 1545.710000000 0.001710000 1.000000000 0.000000000 4427.150000000 0.087600000 0.066679260 542.350000000 0.098400000 1.000000000 2.350000000 0
26.220000000 485.970000000 58.770000000 1.000000000 7.020000000 380.496000000 845.440000000 1.100000000 0.000000000 1545.710000000 0.001710000 1.000000000 0.000000000 4427.150000000 0.087600000 0.038399797 542.350000000 0.098400000 1.000000000 2.350000000 0
26.220000000 485.970000000 58.770000000 1.000000000 7.020000000 380.496000000 845.440000000 1.100000000 0.000000000 1545.710000000 0.001710000 1.000000000 0.000000000 205.898836765 0.001386467 0.039694413 25.223729514 0.098400000 1.000000000 2.350000000 5
26.220000000 485.970000000 58.770000000 1.000000000 7.020000000 380.496000000 845.440000000 1.100000000 0.000000000 1545.710000000 0.001710000 1.000000000 0.000000000 207.235651815 0.002770875 0.065343617 25.387496643 0.098400000 1.000000000 2.350000000 5
26.220000000 485.970000000 58.770000000 1.000000000 7.020000000 380.496000000 845.440000000 1.100000000 0.000000000 1545.710000000 0.001710000 1.000000000 0.000000000 2705.245124986 0.005541741 0.041511563 331.407269583 0.098400000 1.000000000 2.350000000 0
26.220000000 485.970000000 58.770000000 1.000000000 7.020000000 380.496000000 845.440000000 1.100000000 0.000000000 1545.710000000 0.001710000 1.000000000 0.000000000 1044.382174822 0.001640462 0.032795255 127.942507599 0.098400000 1.000000000 2.350000000 5
26.220000000 485.970000000 58.770000000 1.000000000 7.020000000 380.496000000 845.440000000 1.100000000 0.000000000 1545.710000000 0.001710000 1.000000000 0.000000000 4427.150000000 0.087600000 0.097678560 542.350000000 0.098400000 1.000000000 2.350000000 0
26.220000000 485.970000000 58.770000000 1.000000000 7.020000000 380.496000000 845.440000000 1.100000000 0.000000000 1545.710000000 0.001710000 1.000000000 0.000000000 1733.257537644 0.004700199 0.103000000 212.333493453 0.098400000 1.000000000 2.350000000 5
26.220000000 485.970000000 58.770000000 1.000000000 7.020000000 380.496000000 845.440000000 1.100000000 0.000000000 1545.710000000 0.001710000 1.000000000 0.000000000 2381.325573953 0.003926406 0.103000000 291.725359437 0.098400000 1.000000000 2.350000000 5
26.220000000 485.970000000 58.770000000 1.000000000 7.020000000 380.496000000 845.440000000 1.100000000 0.000000000 1545.710000000 0.001710000 1.000000000 0.000000000 3105.897528361 0.002611570 0.029428870 380.489372284 0.098400000 1.000000000 2.350000000 0
26.220000000 485.970000000 58.770000000 1.000000000 7.020000000 380.496000000 845.440000000 1.100000000 0.000000000 1545.710000000 0.001710000 1.000000000 0.000000000 343.091753997 0.007774555 0.103000000 42.030609485 0.098400000 1.000000000 2.350000000 5
26.220000000 485.970000000 58.770000000 1.000000000 7.020000000 380.496000000 845.440000000 1.100000000 0.000000000 1545.710000000 0.001710000 1.000000000 0.000000000 4427.150000000 0.087600000 0.024707003 542.350000000 0.098400000 1.000000000 2.350000000 0
26.220000000 485.970000000 58.770000000 1.000000000 7.020000000 380.496000000 845.440000000 1.100000000 0.000000000 1545.710000000 0.001710000 1.000000000 0.000000000 1449.903265567 0.002956748 0.083698269 177.621051033 0.098400000 1.000000000 2.350000000 5
26.220000000 485.970000000 58.770000000 1.000000000 7.020000000 380.496000000 845.440000000 1.100000000 0.000000000 1545.710000000 0.001710000 1.000000000 0.000000000 60.766207509 0.004927609 0.098158317 7.444191555 0.098400000 1.000000000 2.350000000 5
26.220000000 485.970000000 58.770000000 1.000000000 7.020000000 380.496000000 845.440000000 1.100000000 0.000000000 1545.710000000 0.001710000 1.000000000 0.000000000 4427.150000000 0.087600000 0.037163139 542.350000000 0.098400000 1.000000000 2.350000000 0
26.220000000 485.970000000 58.770000000 1.000000000 7.020000000 380.496000000 845.440000000 1.100000000 0.000000000 1545.710000000 0.001710000 1.000000000 0.000000000 736.188460160 0.004392538 0.090962790 90.187098103 0.098400000 1.000000000 2.350000000 5
26.220000000 485.970000000 58.770000000 1.000000000 7.020000000 380.496000000 845.440000000 1.100000000 0.000000000 1545.710000000 0.001710000 1.000000000 0.000000000 4427.150000000 0.087600000 0.019583814 542.350000000 0.098400000 1.000000000 2.350000000 0
26.220000000 485.970000000 58.770000000 1.000000000 7.020000000 380.496000000 845.440000000 1.100000000 0.000000000 1545.710000000 0.001710000 1.000000000 0.000000000 2327.422730949 0.004104925 0.059151392 285.121967435 0.098400000 1.000000000 2.350000000 0
26.220000000 485.970000000 58.770000000 1.000000000 7.020000000 380.496000000 845.440000000 1.100000000 0.000000000 1545.710000000 0.001710000 1.000000000 0.000000000 764.822394046 0.006406896 0.036525300 93.694911040 0.098400000 1.000000000 2.350000000 0
26.220000000 485.970000000 58.770000000 1.000000000 7.020000000 380.496000000 845.440000000 1.100000000 0.000000000 1545.710000000 0.001710000 1.000000000 0.000000000 3166.366845015 0.001027192 0.083880516 387.897193091 0.098400000 1.000000000 2.350000000 5
26.220000000 485.970000000 58.770000000 1.000000000 7.020000000 380.496000000 845.440000000 1.100000000 0.000000000 1545.710000000 0.001710000 1.000000000 0.000000000 904.759103715 0.004296942 0.017779330 110.837920536 0.098400000 1.000000000 2.350000000 0
26.220000000 485.970000000 58.770000000 1.000000000 7.020000000 380.496000000 845.440000000 1.100000000 0.000000000 1545.710000000 0.001710000 1.000000000 0.000000000 4427.150000000 0.087600000 0.034930870 542.350000000 0.098400000 1.000000000 2.350000000 0
26.220000000 485.970000000 58.770000000 1.000000000 7.020000000 380.496000000 845.440000000 1.100000000 0.000000000 1545.710000000 0.001710000 1.000000000 0.000000000 4427.150000000 0.087600000 0.099260996 542.350000000 0.098400000 1.000000000 2.350000000 0
26.220000000 485.970000000 58.770000000 1.000000000 7.020000000 380.496000000 845.440000000 1.100000000 0.000000000 1545.710000000 0.001710000 1.000000000 0.000000000 774.486819447 0.004087104 0.034038013 94.878855816 0.098400000 1.000000000 2.350000000 5
26.220000000 485.970000000 58.770000000 1.000000000 7.020000000 380.496000000 845.440000000 1.100000000 0.000000000 1545.710000000 0.001710000 1.000000000 0.000000000 1941.986108312 0.004742094 0.057658254 237.903880791 0.098400000 1.000000000 2.350000000 0
26.220000000 485.970000000 58.770000000 1.000000000 7.020000000 380.496000000 845.440000000 1.100000000 0.000000000 1545.710000000 0.001710000 1.000000000 0.000000000 1195.596735820 0.007753203 0.038156448 146.467115339 0.098400000 1.000000000 2.350000000 0
26.220000000 485.970000000 58.770000000 1.000000000 7.020000000 380.496000000 845.440000000 1.100000000 0.000000000 1545.710000000 0.001710000 1.000000000 0.000000000 3077.596758045 0.004658532 0.103000000 377.022373700 0.098400000 1.000000000 2.350000000 5
26.220000000 485.970000000 58.770000000 1.000000000 7.020000000 380.496000000 845.440000000 1.100000000 0.000000000 1545.710000000 0.001710000 1.000000000 0.000000000 1291.301371565 0.002870388 0.099575010 158.191454744 0.098400000 1.000000000 2.350000000 5
