# Supplementary material for: Synthetic circuits reveal how mechanisms of gene regulatory networks constrain evolution
Source: Mol Syst Biol. 2018 Sep 10;14(9):e8102. doi: 10.15252/msb.20178102 (PMC6129954; doi:10.15252/msb.20178102)
Supplement: Supplementary file 6 — Code EV3 [file MSB-14-e8102-s006.zip › Model_Phenotypic_Distributions/phenotypic_distributions_I3.py]

# -*- coding: utf-8 -*-
"""
Created on Thu Oct 20 16:38:43 2016

@author: ajimenez
"""

from __future__ import division
import numpy as np
#from random import randrange
import random
import matplotlib.pyplot as plt

params_wild_type= {
        "Al": 26.22,
        "Bl": 485.97,
        "Cl": 58.77,
        "Nl": 1,
        "As": 7.02,
        "Bs": 380.496,
        "Cs": 845.44,
        "Ns": 1.1,
        "At": 0.0,
        "Bt": 1545.71,
        "Ct": 0.00171,
        "Nt": 1,
        "A": 0.0,
        "B": 4427.15,
        "C": 0.0876,
        "D": 0.103,
        "E": 542.35,
        "F": 0.0984,
        "N": 1,
        "M": 2.35
    }

    
ara= [0.000000, 0.000195, 0.100000]
gfp_params=[7.86038e-09, 6.15527e-02] 


def decision(probability):
    return random.random() < probability

def calculate_gfp_i3(params, ara):
        """ Calculate GFP for network I3 """
        GFP=[]
        for i in ara:
            # lacI
            lac_i_power = (params["Cl"] *i)**params["Nl"]
            lac_i = (params["Al"] + params["Bl"] * lac_i_power) / \
                    (1. + lac_i_power)
                
            # SP6
            sp6_power = (params["Cs"] * i)**params["Ns"]
            sp6 = (params["As"] + params["Bs"] * sp6_power) / (1. + sp6_power)

            # T7
            t7_power = (params["Ct"] * sp6)**params["Nt"]
            t_7 = (params["At"] + params["Bt"] * t7_power) / (1. + t7_power)

            gfp_t7 = (params["C"] * t_7)**params["N"]
            gfp_lac_i = (params["D"] * lac_i)**params["M"]
            gfp = (params["A"] + params["B"] * gfp_t7 +
               params["E"] * params["F"] * gfp_t7 * gfp_lac_i) / \
              (1. + gfp_t7 + gfp_lac_i + (params["F"] * gfp_t7 * gfp_lac_i))
            
            GFP.append(gfp)
            gfp_fluo= [(l-gfp_params[0])/gfp_params[1] for l in GFP]
               
        return (GFP, gfp_fluo)

answer_WT=calculate_gfp_i3(params_wild_type, ara)
GFP_WT=answer_WT[0]
gfp_fluo_WT=answer_WT[1]
fluo_wt_c=gfp_fluo_WT[2]*0.33333


###    Green_gene: average mutation rate 2.62 for the whole sequence with 19 long promoter and 26 long operator
fh = open('./green_node_mutations_I3.txt','w')

stripe_counter_G=0
flat_counter_G=0
decrease_counter_G=0
increase_counter_G=0
broken_counter_G=0
other_counter_G=0 

iterations=0
for m in range(1000):
    iterations=iterations+1
    ## CREATE RANDOM SEQUENCE of 0's where 1's will stand for mutations
    sequence=np.zeros(19+26)
    for i in range(0,len(sequence)):
       output=decision(2.62/(19+26))
       if(output):
        sequence[i]=1    
    #print m
    #print sequence       
        
    params= {
        "Al": 26.22,
        "Bl": 485.97,
        "Cl": 58.77,
        "Nl": 1,
        "As": 7.02,
        "Bs": 380.496,
        "Cs": 845.44,
        "Ns": 1.1,
        "At": 0.0,
        "Bt": 1545.71,
        "Ct": 0.00171,
        "Nt": 1,
        "A": 0.0,
        "B": 4427.15,
        "C": 0.0876,
        "D": 0.103,
        "E": 542.35,
        "F": 0.0984,
        "N": 1,
        "M": 2.35
       }    


    if (np.count_nonzero(sequence[:19])!=0 and np.count_nonzero(sequence[20:])!=0):
    ##print("if BOTH promoter and operator mutated") 
    
        ## MUTATE PARAMETERS (ALL) 
        be_values=random.uniform(0.01,0.8) 
        b_value=be_values*params_wild_type["B"]
        e_value=be_values*params_wild_type["E"]
        
        #b_value=random.uniform(0.01*params_wild_type["B"],1*params_wild_type["B"])  
        c_value=random.uniform(0.01*params_wild_type["C"],0.09*params_wild_type["C"])         
        d_value=random.uniform(0.01*params_wild_type["D"],1*params_wild_type["D"])  
        params["B"]=b_value
        params["C"]=c_value
        params["D"]=d_value
        params["E"]=e_value

        #run 
        answer=calculate_gfp_i3(params, ara)
        GFP=answer[0]
        gfp_fluo=answer[1]
        for m in range(len(gfp_fluo)):
            if gfp_fluo[m]<0:
             gfp_fluo[m] = 0.
        #assigns points a, b and c      
        fluo_a = gfp_fluo[0]
        fluo_b = gfp_fluo[1]
        fluo_c = gfp_fluo[2]
        average = (fluo_a + fluo_b + fluo_c) / 3.
        
        
        ## ASSESS NEW PATTERN  
        for key in params:
              fh.write("%.9f " % params[key])
        if   fluo_a < fluo_wt_c and fluo_b < fluo_wt_c and fluo_c < fluo_wt_c:
                                fh.write("5")
                                broken_counter_G += 1
        elif abs((average-fluo_a)/average) < 0.1 and \
                                abs((average-fluo_b)/average) < 0.1 and \
                                abs((average-fluo_c)/average) < 0.1:
                                fh.write("2")
                                flat_counter_G += 1
        elif fluo_a >0.9 *  fluo_b and fluo_b >0.9 * fluo_c and fluo_a > 1.2*fluo_c:
                                fh.write("3")
                                decrease_counter_G += 1
        elif fluo_c >0.9 * fluo_b and fluo_b >0.9 * fluo_a and fluo_c > 1.2*fluo_a:
                                fh.write("4")
                                increase_counter_G += 1
        elif (1.2 * fluo_a) < fluo_b and (1.2 * fluo_c) < fluo_b:
                                fh.write("0")
                                stripe_counter_G += 1
        else:
                                fh.write("6")
                                other_counter_G += 1
        fh.write("\n") 
            
    elif (np.count_nonzero(sequence[:19])!=0 and np.count_nonzero(sequence[20:])==0):
    ##print("only promoter mutated") 

        ## MUTATE PARAMETERS (B and C)  
        be_values=random.uniform(0.01,0.8) 
        b_value=be_values*params_wild_type["B"]
        e_value=be_values*params_wild_type["E"]
        #b_value=random.uniform(0.01*params_wild_type["B"],1*params_wild_type["B"])  
        c_value=random.uniform(0.01*params_wild_type["C"],0.09*params_wild_type["C"])         
        params["B"]=b_value
        params["E"]=e_value
        params["C"]=c_value
           
        #run 
        answer=calculate_gfp_i3(params, ara)
        GFP=answer[0]
        gfp_fluo=answer[1]
        for m in range(len(gfp_fluo)):
            if gfp_fluo[m]<0:
             gfp_fluo[m] = 0.
             
        #assigns points a, b and c      
        fluo_a = gfp_fluo[0]
        fluo_b = gfp_fluo[1]
        fluo_c = gfp_fluo[2]
        average = (fluo_a + fluo_b + fluo_c) / 3.
        
        
        ## ASSESS NEW PATTERN  
        for key in params:
              fh.write("%.9f " % params[key])
        if   fluo_a < fluo_wt_c and fluo_b < fluo_wt_c and fluo_c < fluo_wt_c:
                                fh.write("5")
                                broken_counter_G += 1
        elif abs((average-fluo_a)/average) < 0.1 and \
                                abs((average-fluo_b)/average) < 0.1 and \
                                abs((average-fluo_c)/average) < 0.1:
                                fh.write("2")
                                flat_counter_G += 1
        elif fluo_a >0.9 *  fluo_b and fluo_b >0.9 * fluo_c and fluo_a > 1.2*fluo_c:
                                fh.write("3")
                                decrease_counter_G += 1
        elif fluo_c >0.9 * fluo_b and fluo_b >0.9 * fluo_a and fluo_c > 1.2*fluo_a:
                                fh.write("4")
                                increase_counter_G += 1
        elif (1.2 * fluo_a) < fluo_b and (1.2 * fluo_c) < fluo_b:
                                fh.write("0")
                                stripe_counter_G += 1
        else:
                                fh.write("6")
                                other_counter_G += 1
        fh.write("\n")         
                  
    elif (np.count_nonzero(sequence[:19])==0 and np.count_nonzero(sequence[20:])!=0):
    ## print("only operator mutated")    
     
        ## MUTATE PARAMETERS(D's)             
        d_value=random.uniform(0.01*params_wild_type["D"],1*params_wild_type["D"])  
        params["D"]=d_value
        #run 
        answer=calculate_gfp_i3(params, ara)
        GFP=answer[0]
        gfp_fluo=answer[1]
        for m in range(len(gfp_fluo)):
            if gfp_fluo[m]<0:
             gfp_fluo[m] = 0.
             
        #assigns points a, b and c      
        fluo_a = gfp_fluo[0]
        fluo_b = gfp_fluo[1]
        fluo_c = gfp_fluo[2]
        average = (fluo_a + fluo_b + fluo_c) / 3.
        
        
        ## ASSESS NEW PATTERN  
        for key in params:
              fh.write("%.9f " % params[key])
        if   fluo_a < fluo_wt_c and fluo_b < fluo_wt_c and fluo_c < fluo_wt_c:
                                fh.write("5")
                                broken_counter_G += 1
        elif abs((average-fluo_a)/average) < 0.1 and \
                                abs((average-fluo_b)/average) < 0.1 and \
                                abs((average-fluo_c)/average) < 0.1:
                                fh.write("2")
                                flat_counter_G += 1
        elif fluo_a >0.9 *  fluo_b and fluo_b >0.9 * fluo_c and fluo_a > 1.2*fluo_c:
                                fh.write("3")
                                decrease_counter_G += 1
        elif fluo_c >0.9 * fluo_b and fluo_b >0.9 * fluo_a and fluo_c > 1.2*fluo_a:
                                fh.write("4")
                                increase_counter_G += 1
        elif (1.2 * fluo_a) < fluo_b and (1.2 * fluo_c) < fluo_b:
                                fh.write("0")
                                stripe_counter_G += 1
        else:
                                fh.write("6")
                                other_counter_G += 1
        fh.write("\n")         
    else:
        iterations=iterations-1
fh.close()  

print ("GREEN\n")
print ("stripe_counter", stripe_counter_G)
print ("increase_counter", increase_counter_G)
print ("decrease_counter", decrease_counter_G)
print ("flat_counter", flat_counter_G)
print ("other_counter", other_counter_G)
print ("broken_counter", broken_counter_G, "\n")
total=stripe_counter_G+increase_counter_G+decrease_counter_G+flat_counter_G+other_counter_G+broken_counter_G

print ("stripe_percentage_model", (stripe_counter_G / iterations)*100)
print ("increase_percentage_model", (increase_counter_G / iterations)*100)
print ("decrease_percentage_model", (decrease_counter_G / iterations)*100)
print ("flat_percentage_model", (flat_counter_G / iterations)*100)
print ("other_percentage_model", (other_counter_G / iterations)*100)
print ("broken_percentage_model",( broken_counter_G /iterations)*100, "\n")

print ("stripe_percentage_experimental", 39/(68)*100)
print ("increase_percentage_experimental", 3/(68)*100)
print ("decrease_percentage_experimental", 0/(68)*100)
print ("flat_percentage_experimental", 0)
print ("other_percentage_experimental", 0/(68)*100)
print ("broken_percentage_experimental", 26/(68)*100, "\n")


N = 6
Exp_Means = (39/(68)*100, 3/(68)*100, 0/(68)*100, 0, 0/(68)*100, 26/(68)*100)
ind = np.arange(N)  # the x locations for the groups
width = 0.35       # the width of the bars
fig, ax = plt.subplots()
rects1 = ax.bar(ind, Exp_Means, width, color='springgreen')
Model_Means = (stripe_counter_G/total*100, increase_counter_G/total*100, decrease_counter_G/total*100, flat_counter_G/total*100, other_counter_G/total*100, broken_counter_G/total*100)
rects2 = ax.bar(ind + width, Model_Means, width, color='darkgreen')
ax.set_ylabel('Scores')
ax.set_title('I3: Green Gene')
ax.set_xticks(ind + width)
ax.set_xticklabels(("Stripe", "Increase", "Decrease", "Flat", "Other", "Broken"))
ax.legend((rects1[0], rects2[0]), ('Exp.', 'Model'))
plt.savefig('green_I3_second_model.pdf')
