# Supplementary material for: Synthetic circuits reveal how mechanisms of gene regulatory networks constrain evolution
Source: Mol Syst Biol. 2018 Sep 10;14(9):e8102. doi: 10.15252/msb.20178102 (PMC6129954; doi:10.15252/msb.20178102)
Supplement: Supplementary file 6 — Code EV3 [file MSB-14-e8102-s006.zip › Model_Phenotypic_Distributions/readme.txt]

Readme Model_Phenotypic Distributions

As an example on how to compute the phenotypic distributions, we provide the code for the green nodes of the opposing gradients network (I2) ‘phenotypic distributions_I2.py’ and the concurring gradients network (I3) ‘phenotypic distributions_I3.py’. 
Every gene (in this case the green gene) has a given length (number of nucleotides) of its promoter and operator regions and an average mutation rate obtained experimentally. Depending on the length of promoter and operator we compute the probability that either the promoter (P), the operator (O) or both (P+O) are mutated. If a mutation occurs, we mutate the parameters within a given interval (see methods) that are allocated to either P, O or P+O accordingly. With the modified (“mutated”) new parameters we then use the functions “calculate_gfp_i2(params, ara)” or “calculate_gfp_i3(params, ara)”, respectively, to compute the corresponding phenotype. We go through 1000 iterations to provide quantitative results. Data from those simulations can be compared to the experimentally obtained distributions. 
